# Supplementary material for: Comprehensive analysis of transcriptome response to salinity stress in the halophytic turf grass Sporobolus virginicus
Source: Front Plant Sci. 2015 Apr 21;6:241. doi: 10.3389/fpls.2015.00241 (PMC4404951; doi:10.3389/fpls.2015.00241)
Supplement: Supplementary file 1 [file Table1.XLS]

## Sheet: Sheet1
	Supplementary Table 1. Sequences of primers used for real-time quantitative reverse transcription polymerase chain reaction (qRT-PCR)
	Unigene name	Primer sequence
	comp164617_c0_seq1	5'-agcgtaaggctcagcgatttgaag-3'
		5'-atctcattgagactgtgcaccag-3'
	comp288664_c0_seq1	5'-gtcagcaacaatctcaatcatcgc-3'
		5'-tgatgatcataagaggtcgtc-3'
	comp97693_c0_seq2	5'-attctgagccaatgtctcccactg-3'
		5'-aactctttgcctttggcgctcacg-3'
	comp337275_c0_seq1	5'-agacatcacttgttcaacctcacc-3'
		5'-gttctatgagttgtggttgtacgt-3'
	comp121924_c0_seq4	5'-accagggaggagcacaagacc-3'
		5'-agcttctccttgatcttctccttg-3'
	comp139054_c2_seq1	5'-aagaagcttgtctctgccaccaag-3'
		5'-cacctccttgatgaccttgcac-3'
	comp136622_c0_seq1	5'-cgcatacatgctcgtggacctgt-3'
		5'-ctcgcctcattgcaaaggaag-3'
	Actin (comp120297_c1_seq1)	5'-cagatcatgttcgagaccttc-3'
		5'-gacggtgtggctgacaccat-3'
