# Supplementary material for: Comprehensive analysis of transcriptome response to salinity stress in the halophytic turf grass Sporobolus virginicus
Source: Front Plant Sci. 2015 Apr 21;6:241. doi: 10.3389/fpls.2015.00241 (PMC4404951; doi:10.3389/fpls.2015.00241)
Supplement: Supplementary file 2 [file Table2.XLS]

## Sheet: Sheet1
	Supplementary Table 2. Numbers of paired short reads used for de novo assembly
	Sample	Library name	Number of reads
			All (raw reads)	Non- redundant	Adoper filtered	t/rRNA filtered	QV filtered
	Shoot-control	CS	48051364	44695667	44496058	44283445	43714130
	Shoot-NaCl	NS	36437563	34678121	34507433	34285947	33861651
	Root-control	CR	31409035	30183222	29960981	29861938	29536480
	Root-NaCl	NR	29437645	28813877	28660401	28500023	28166866
