# Supplementary material for: Comprehensive analysis of transcriptome response to salinity stress in the halophytic turf grass Sporobolus virginicus
Source: Front Plant Sci. 2015 Apr 21;6:241. doi: 10.3389/fpls.2015.00241 (PMC4404951; doi:10.3389/fpls.2015.00241)
Supplement: Supplementary file 3 [file Table3.XLS]

## Sheet: Sheet1
	Supplementary Table 3. Predicted protein domain in unigenes
	Domain	Count
	IPR011009:Protein kinase-like domain	5693
	IPR000719:Protein kinase, catalytic domain	3623
	IPR017442:Serine/threonine-protein kinase-like domain	2706
	IPR013083:Zinc finger, RING/FYVE/PHD-type	2448
	IPR016040:NAD(P)-binding domain	2383
	IPR027417:P-loop containing nucleoside triphosphate hydrolase	2187
	IPR002290:Serine/threonine-protein kinase domain	2152
	IPR008271:Serine/threonine-protein kinase, active site	1928
	IPR020635:Tyrosine-protein kinase, catalytic domain	1876
	IPR015943:WD40/YVTN repeat-like-containing domain	1694
	IPR012677:Nucleotide-binding, alpha-beta plait	1652
	IPR017441:Protein kinase, ATP binding site	1557
	IPR000504:RNA recognition motif domain	1496
	IPR016196:Major facilitator superfamily domain, general substrate transporter	1494
	IPR017853:Glycoside hydrolase, superfamily	1446
	IPR016024:Armadillo-type fold	1443
	IPR001841:Zinc finger, RING-type	1413
	IPR017986:WD40-repeat-containing domain	1387
	IPR000719:Protein kinase domain	1333
	IPR001245:Serine-threonine/tyrosine-protein kinase	1249
	IPR011990:Tetratricopeptide-like helical	1204
	IPR002885:Pentatricopeptide repeat	1201
	IPR011989:Armadillo-like helical	1189
	IPR022364:F-box domain, Skp2-like	1179
	IPR002182:NB-ARC	1135
	noIPR:P-loop containing nucleoside triphosphate hydrolase	1074
	IPR012337:Ribonuclease H-like	1057
	IPR012336:Thioredoxin-like fold	1050
	IPR019781:WD40 repeat, subgroup	1040
	IPR011046:WD40 repeat-like-containing domain	1038
	IPR009057:Homeodomain-like	1001
	IPR001680:WD40 repeat	991
	IPR001611:Leucine-rich repeat	962
	IPR019782:WD40 repeat 2	957
	IPR020846:Major facilitator superfamily domain	940
	IPR001128:Cytochrome P450	930
	IPR012340:Nucleic acid-binding, OB-fold	921
	IPR003439:ABC transporter-like	877
	noIPR:Protein kinase domain	877
	IPR013781:Glycoside hydrolase, subgroup, catalytic core	870
	IPR020683:Ankyrin repeat-containing domain	869
	IPR013320:Concanavalin A-like lectin/glucanase, subgroup	837
	IPR023214:HAD-like domain	798
	IPR013785:Aldolase-type TIM barrel	796
	IPR012287:Homeodomain-related	770
	IPR000477:Reverse transcriptase	763
	IPR001810:F-box domain, cyclin-like	763
	IPR016027:Nucleic acid-binding, OB-fold-like	703
	IPR014729:Rossmann-like alpha/beta/alpha sandwich fold	690
	IPR001650:Helicase, C-terminal	675
	IPR005828:General substrate transporter	638
	IPR003593:ATPase, AAA+ type, core	636
	IPR002213:UDP-glucuronosyl/UDP-glucosyltransferase	629
	IPR011990:Tetratricopeptide-like helical domain	604
	IPR002290:Serine/threonine/dual specificity protein kinase, catalytic domain	600
	IPR005225:Small GTP-binding protein domain	588
	IPR002110:Ankyrin repeat	586
	IPR014778:Myb, DNA-binding	577
	IPR019775:WD40 repeat, conserved site	573
	IPR029063:S-adenosyl-L-methionine-dependent methyltransferase-like	570
	IPR011992:EF-hand-like domain	568
	IPR013210:Leucine-rich repeat-containing N-terminal, type 2	564
	IPR007087:Zinc finger, C2H2	558
	IPR018957:Zinc finger, C3HC4 RING-type	545
	IPR011598:Helix-loop-helix DNA-binding	544
	IPR001806:Small GTPase superfamily	538
	IPR018249:EF-HAND 2	537
	IPR013525:ABC-2 type transporter	528
	IPR017930:Transcription regulator HTH, Myb-type, DNA-binding	504
	IPR003959:ATPase, AAA-type, core	503
	IPR029058:Alpha/Beta hydrolase fold	498
	IPR002401:Cytochrome P450, E-class, group I	487
	IPR001092:Helix-loop-helix DNA-binding domain	483
	IPR010255:Haem peroxidase	479
	IPR001878:Zinc finger, CCHC-type	471
	IPR002198:Short-chain dehydrogenase/reductase SDR	471
	IPR018247:EF-Hand 1, calcium-binding site	465
	IPR002016:Haem peroxidase, plant/fungal/bacterial	462
	IPR005135:Endonuclease/exonuclease/phosphatase	461
	IPR003579:Small GTPase superfamily, Rab type	450
	IPR008985:Concanavalin A-like lectin/glucanase	445
	IPR001584:Integrase, catalytic core	443
	IPR023395:Mitochondrial carrier domain	440
	IPR013103:Reverse transcriptase, RNA-dependent DNA polymerase	437
	IPR011333:BTB/POZ fold	435
	IPR011011:Zinc finger, FYVE/PHD-type	434
	IPR001471:Pathogenesis-related transcriptional factor/ERF, DNA-binding	425
	IPR014001:DEAD-like helicase	421
	IPR001245:Serine-threonine/tyrosine-protein kinase catalytic domain	420
	IPR005123:Oxoglutarate/iron-dependent oxygenase	416
	IPR010987:Glutathione S-transferase, C-terminal-like	404
	IPR002528:Multi antimicrobial extrusion protein	404
	IPR011991:Winged helix-turn-helix transcription repressor DNA-binding	402
	IPR001005:SANT domain, DNA binding	402
	IPR004827:Basic-leucine zipper (bZIP) transcription factor	399
	IPR002347:Glucose/ribitol dehydrogenase	398
	IPR015300:DNA-binding pseudobarrel domain	398
	IPR017972:Cytochrome P450, conserved site	397
	IPR001752:Kinesin, motor domain	396
	IPR013026:Tetratricopeptide repeat-containing	395
	IPR015421:Pyridoxal phosphate-dependent transferase, major region, subdomain 1	392
	IPR009072:Histone-fold	389
	IPR023213:Chloramphenicol acetyltransferase-like domain	389
	IPR021109:Peptidase aspartic	388
	IPR000048:IQ motif, EF-hand binding site	388
	IPR011701:Major facilitator superfamily	386
	IPR000767:Disease resistance protein	382
	IPR019734:Tetratricopeptide repeat	378
	IPR016177:DNA-binding, integrase-type	378
	IPR016135:Ubiquitin-conjugating enzyme/RWD-like	376
	IPR001965:Zinc finger, PHD-type	363
	IPR002048:Calcium-binding EF-hand	360
	IPR015424:Pyridoxal phosphate-dependent transferase, major domain	357
	IPR020568:Ribosomal protein S5 domain 2-type fold	355
	IPR008973:C2 calcium/lipid-binding domain, CaLB	354
	IPR020849:Small GTPase superfamily, Ras type	353
	IPR001932:Protein phosphatase 2C-like	352
	IPR001623:Heat shock protein DnaJ, N-terminal	348
	IPR011616:bZIP transcription factor, bZIP-1	347
	IPR000620:Drug/metabolite transporter	347
	noIPR:Protein kinase-like domain	345
	IPR013084:Zinc finger, CCHC retroviral-type	335
	IPR003578:Small GTPase superfamily, Rho type	332
	noIPR:Serine-threonine/tyrosine-protein kinase catalytic domain	332
	IPR015655:Protein phosphatase 2C	331
	IPR008972:Cupredoxin	329
	noIPR:Major facilitator superfamily domain, general substrate transporter	329
	IPR008949:Terpenoid synthase	324
	IPR011545:DNA/RNA helicase, DEAD/DEAH box type, N-terminal	323
	IPR003441:No apical meristem (NAM) protein	323
	IPR018108:Mitochondrial substrate/solute carrier	321
	IPR000608:Ubiquitin-conjugating enzyme, E2	317
	noIPR:Serine/threonine/dual specificity protein kinase, catalytic domain	317
	IPR003340:Transcriptional factor B3	316
	IPR001563:Peptidase S10, serine carboxypeptidase	314
	noIPR:Tetratricopeptide-like helical domain	310
	IPR000823:Plant peroxidase	309
	IPR004045:Glutathione S-transferase, N-terminal	307
	IPR012334:Pectin lyase fold	304
	IPR011050:Pectin lyase fold/virulence factor	303
	IPR003657:DNA-binding WRKY	303
	IPR015422:Pyridoxal phosphate-dependent transferase, major region, subdomain 2	300
	IPR000109:Oligopeptide transporter	298
	IPR023210:NADP-dependent oxidoreductase domain	295
	IPR003591:Leucine-rich repeat, typical subtype	291
	IPR000008:C2 calcium-dependent membrane targeting	290
	noIPR:Alpha/Beta hydrolase fold	287
	IPR008979:Galactose-binding domain-like	286
	IPR009007:Peptidase aspartic, catalytic	285
	IPR019787:Zinc finger, PHD-finger	285
	IPR013781:Glycoside hydrolase, catalytic domain	285
	IPR017933:Glutathione S-transferase/chloride channel, C-terminal	283
	IPR014710:RmlC-like jelly roll fold	280
	IPR003480:Transferase	275
	IPR015495:Myb transcription factor	272
	IPR000873:AMP-dependent synthetase/ligase	271
	IPR000210:BTB/POZ-like	266
	IPR008930:Terpenoid cylases/protein prenyltransferase alpha-alpha toroid	266
	IPR005829:Sugar transporter, conserved site	265
	IPR001395:Aldo/keto reductase	265
	IPR003095:Heat shock protein DnaJ	262
	IPR003613:U box domain	262
	IPR017871:ABC transporter, conserved site	262
	IPR017907:Zinc finger, RING-type, conserved site	260
	IPR001360:Glycoside hydrolase, family 1	260
	IPR000668:Peptidase C1A, papain C-terminal	258
	IPR001509:NAD-dependent epimerase/dehydratase	255
	IPR006447:Myb-like DNA-binding domain, SHAQKYF class	254
	IPR013069:BTB/POZ	253
	IPR013783:Immunoglobulin-like fold	252
	IPR013581:Plant PDR ABC transporter associated	252
	IPR001461:Peptidase A1	251
	IPR018029:C2 membrane targeting protein	250
	IPR003871:Domain of unknown function DUF223	250
	IPR013766:Thioredoxin domain	247
	IPR013763:Cyclin-like	247
	IPR001480:Bulb-type lectin domain	246
	IPR000571:Zinc finger, CCCH-type	245
	IPR001140:ABC transporter, transmembrane domain	245
	IPR013128:Peptidase C1A, papain	243
	noIPR:Zinc finger, RING/FYVE/PHD-type	243
	IPR018248:EF-hand	241
	noIPR:S-adenosyl-L-methionine-dependent methyltransferase-like	240
	IPR013057:Amino acid transporter, transmembrane	236
	IPR014721:Ribosomal protein S5 domain 2-type fold, subgroup	233
	noIPR:RNA recognition motif domain	233
	IPR004330:Transcription factor, FAR1-related	232
	IPR015880:Zinc finger, C2H2-like	231
	noIPR:Zinc finger, RING-type	231
	IPR004046:Glutathione S-transferase, C-terminal	230
	IPR002085:Alcohol dehydrogenase superfamily, zinc-type	228
	IPR001087:Lipase, GDSL	228
	IPR019955:Ubiquitin supergroup	227
	IPR000858:S-locus glycoprotein	226
	noIPR:WD40/YVTN repeat-like-containing domain	226
	IPR003593:AAA+ ATPase domain	226
	noIPR:Concanavalin A-like lectin/glucanase, subgroup	225
	IPR013154:Alcohol dehydrogenase GroES-like	218
	noIPR:NB-ARC	217
	IPR016161:Aldehyde/histidinol dehydrogenase	214
	noIPR:NAD(P)-binding domain	214
	IPR011042:Six-bladed beta-propeller, TolB-like	213
	IPR015500:Peptidase S8, subtilisin-related	210
	IPR012337:Ribonuclease H-like domain	209
	IPR000209:Peptidase S8/S53, subtilisin/kexin/sedolisin	207
	IPR001199:Cytochrome b5	206
	IPR014001:Helicase, superfamily 1/2, ATP-binding domain	206
	IPR016166:FAD-binding, type 2	205
	IPR002659:Glycosyl transferase, family 31	203
	IPR016140:Bifunctional inhibitor/plant lipid transfer protein/seed storage	202
	IPR014756:Immunoglobulin E-set	200
	IPR020472:G-protein beta WD-40 repeat	200
	IPR013770:Plant lipid transfer protein/hydrophobic protein, helical domain	200
	IPR016181:Acyl-CoA N-acyltransferase	199
	IPR001440:Tetratricopeptide TPR-1	198
	IPR018289:MULE transposase, conserved domain	198
	IPR008906:HAT dimerisation	197
	IPR001969:Peptidase aspartic, active site	195
	IPR005162:Retrotransposon gag protein	194
	IPR013126:Heat shock protein 70	194
	IPR000626:Ubiquitin	194
	IPR013094:Alpha/beta hydrolase fold-3	194
	IPR001023:Heat shock protein Hsp70	193
	IPR011598:Myc-type, basic helix-loop-helix (bHLH) domain	193
	IPR008974:TRAF-like	192
	IPR011032:GroES-like	190
	IPR015590:Aldehyde dehydrogenase domain	190
	IPR001810:F-box domain	189
	IPR014014:RNA helicase, DEAD-box type, Q motif	188
	IPR005834:Haloacid dehalogenase-like hydrolase	186
	IPR006016:UspA	186
	IPR008976:Lipase/lipooxygenase, PLAT/LH2	186
	IPR006121:Heavy metal-associated domain, HMA	186
	IPR001609:Myosin head, motor domain	185
	noIPR:Myc-type, basic helix-loop-helix (bHLH) domain	185
	IPR008928:Six-hairpin glycosidase-like	184
	IPR001394:Peptidase C19, ubiquitin carboxyl-terminal hydrolase 2	181
	IPR000330:SNF2-related	181
	IPR013242:Retroviral aspartyl protease	181
	noIPR:Armadillo-like helical	179
	IPR023801:Histone deacetylase domain	178
	IPR000340:Dual specificity phosphatase, catalytic domain	178
	IPR015424:Pyridoxal phosphate-dependent transferase	178
	IPR004843:Metallophosphoesterase domain	177
	IPR015915:Kelch-type beta propeller	177
	IPR002035:von Willebrand factor, type A	175
	IPR011545:DEAD/DEAH box helicase domain	174
	IPR019793:Peroxidases heam-ligand binding site	173
	IPR012946:X8	173
	IPR009000:Translation elongation/initiation factor/Ribosomal, beta-barrel	172
	IPR013149:Alcohol dehydrogenase, C-terminal	172
	IPR023393:START-like domain	172
	noIPR:Ankyrin repeat-containing domain	172
	IPR004839:Aminotransferase, class I/classII	170
	IPR011527:ABC transporter, transmembrane domain, type 1	170
	IPR017940:ABC transporter, integral membrane type 1	169
	IPR004000:Actin-like	168
	IPR029052:Metallo-dependent phosphatase-like	168
	IPR007527:Zinc finger, SWIM-type	166
	IPR003609:Apple-like	165
	IPR013227:PAN-2 domain	165
	IPR001757:ATPase, P-type, K/Mg/Cd/Cu/Zn/Na/Ca/Na/H-transporter	164
	IPR008250:ATPase, P-type, ATPase-associated domain	164
	IPR000742:Epidermal growth factor-like, type 3	164
	IPR003663:Sugar/inositol transporter	164
	IPR000007:Tubby, C-terminal	164
	IPR001214:SET domain	163
	IPR001220:Legume lectin, beta chain	162
	IPR003960:ATPase, AAA-type, conserved site	161
	IPR007125:Histone core	161
	IPR000169:Peptidase, cysteine peptidase active site	160
	IPR011006:CheY-like superfamily	160
	IPR020103:Pseudouridine synthase, catalytic domain	160
	IPR000086:NUDIX hydrolase domain	160
	IPR001375:Peptidase S9, prolyl oligopeptidase, catalytic domain	159
	IPR005746:Thioredoxin	158
	IPR003594:ATPase-like, ATP-binding domain	158
	IPR018111:K Homology, type 1, subgroup	158
	IPR004087:K Homology	158
	IPR003612:Plant lipid transfer protein/seed storage/trypsin-alpha amylase inhibitor	158
	IPR000073:Alpha/beta hydrolase fold-1	158
	IPR002423:Chaperonin Cpn60/TCP-1	157
	IPR001789:Signal transduction response regulator, receiver domain	157
	IPR000286:Histone deacetylase superfamily	157
	IPR013596:FBD	156
	IPR013955:Replication factor A, C-terminal	155
	IPR011016:Zinc finger, RING-CH-type	155
	IPR023299:ATPase, P-type, cytoplasmic domain N	154
	IPR000225:Armadillo	153
	IPR011525:Aux/IAA-ARF-dimerisation	153
	IPR016162:Aldehyde dehydrogenase, N-terminal	152
	IPR004088:K Homology, type 1	152
	noIPR:Nucleotide-binding, alpha-beta plait	152
	IPR001849:Pleckstrin homology domain	151
	IPR016130:Protein-tyrosine phosphatase, active site	151
	IPR016159:Cullin repeat-like-containing domain	150
	IPR001906:Terpene synthase-like	150
	IPR001944:Glycoside hydrolase, family 35	150
	IPR014733:Barwin-like endoglucanase	150
	IPR001881:EGF-like calcium-binding	150
	IPR007696:DNA mismatch repair protein MutS, core	150
	IPR011992:EF-hand domain pair	150
	IPR003656:Zinc finger, BED-type predicted	149
	IPR009009:Barwin-related endoglucanase	149
	IPR020422:Dual specificity phosphatase, subgroup, catalytic domain	149
	IPR000222:Protein phosphatase 2C, manganese/magnesium aspartate binding site	149
	IPR011527:ABC transporter type 1, transmembrane domain	149
	IPR023780:Chromo domain	148
	IPR001251:Cellular retinaldehyde-binding/triple function, C-terminal	148
	IPR004332:Transposase, MuDR, plant	148
	IPR029044:Nucleotide-diphospho-sugar transferases	148
	IPR000994:Peptidase M24, structural domain	146
	IPR000644:Cystathionine beta-synthase, core	146
	IPR011051:Cupin, RmlC-type	145
	IPR000387:Protein-tyrosine/Dual-specificity phosphatase	145
	IPR002902:Gnk2-homologous domain	144
	IPR000315:Zinc finger, B-box	144
	IPR019786:Zinc finger, PHD-type, conserved site	144
	IPR016038:Thiolase-like, subgroup	143
	IPR005202:Transcription factor GRAS	143
	IPR018253:Heat shock protein DnaJ, conserved site	142
	IPR015797:NUDIX hydrolase domain-like	142
	IPR001715:Calponin homology domain	141
	IPR006094:FAD linked oxidase, N-terminal	141
	IPR013216:Methyltransferase type 11	141
	IPR001678:Bacterial Fmu (Sun)/eukaryotic nucleolar NOL1/Nop2p	141
	IPR012341:Six-hairpin glycosidase	140
	IPR018490:Cyclic nucleotide-binding-like	139
	IPR009080:Aminoacyl-tRNA synthetase, class 1a, anticodon-binding	139
	IPR005174:Protein of unknown function DUF295	139
	IPR000182:GCN5-related N-acetyltransferase (GNAT) domain	137
	IPR009003:Peptidase cysteine/serine, trypsin-like	137
	IPR011012:Longin-like	136
	noIPR:Nucleic acid-binding, OB-fold	136
	IPR006689:Small GTPase superfamily, ARF/SAR type	135
	IPR023298:ATPase, P-type, transmembrane domain	134
	IPR011993:Pleckstrin homology-type	134
	IPR008927:6-phosphogluconate dehydrogenase, C-terminal-like	134
	IPR016039:Thiolase-like	134
	IPR006912:Putative harbinger transposase-derived nuclease	134
	IPR009060:UBA-like	133
	IPR001876:Zinc finger, RanBP2-type	133
	IPR017451:F-box associated interaction domain	133
	IPR002921:Lipase, class 3	133
	IPR001179:Peptidyl-prolyl cis-trans isomerase, FKBP-type, domain	133
	IPR003311:AUX/IAA protein	133
	IPR013026:Tetratricopeptide repeat-containing domain	133
	IPR018200:Peptidase C19, ubiquitin carboxyl-terminal hydrolase 2, conserved site	132
	IPR008991:Translation protein SH3-like	132
	IPR008942:ENTH/VHS	132
	IPR011013:Glycoside hydrolase-type carbohydrate-binding	132
	IPR003245:Plastocyanin-like	132
	IPR003137:Protease-associated domain, PA	131
	noIPR:Endonuclease/exonuclease/phosphatase	131
	IPR001932:Protein phosphatase 2C (PP2C)-like domain	131
	IPR018303:ATPase, P-type phosphorylation site	130
	IPR023753:Pyridine nucleotide-disulphide oxidoreductase, FAD/NAD(P)-binding domain	130
	IPR005630:Terpene synthase, metal-binding domain	130
	IPR006564:Zinc finger, PMZ-type	130
	IPR016197:Chromo domain-like	129
	IPR001357:BRCT	129
	IPR001356:Homeobox	129
	IPR017877:MYB-like	128
	IPR019651:Glutamate dehydrogenase, NAD-specific	127
	IPR006671:Cyclin, N-terminal	127
	IPR023300:ATPase, P-type, cytoplasmic transduction domain A	127
	IPR023313:Ubiquitin-conjugating enzyme, active site	127
	IPR023566:Peptidyl-prolyl cis-trans isomerase, FKBP-type	127
	IPR000477:Reverse transcriptase domain	127
	IPR006210:Epidermal growth factor-like	126
	IPR006186:Serine/threonine-specific protein phosphatase/bis(5-nucleosyl)-tetraphosphatase	126
	IPR013328:Dehydrogenase, multihelical	126
	IPR002100:Transcription factor, MADS-box	125
	IPR008962:PapD-like	125
	IPR001763:Rhodanese-like	125
	IPR008978:HSP20-like chaperone	125
	IPR001594:Zinc finger, DHHC-type, palmitoyltransferase	125
	IPR016021:MIF4-like, type 1/2/3	125
	IPR000922:D-galactoside/L-rhamnose binding SUEL lectin domain	124
	IPR016035:Acyl transferase/acyl hydrolase/lysophospholipase	124
	IPR020471:Aldo/keto reductase subgroup	124
	IPR010402:CCT domain	124
	IPR004161:Translation elongation factor EFTu/EF1A, domain 2	123
	IPR018120:Glycoside hydrolase, family 1, active site	123
	IPR017946:PLC-like phosphodiesterase, TIM beta/alpha-barrel domain	123
	IPR013201:Proteinase inhibitor I29, cathepsin propeptide	122
	IPR002109:Glutaredoxin	122
	IPR016163:Aldehyde dehydrogenase, C-terminal	122
	noIPR:ABC transporter-like	122
	IPR002048:EF-hand domain	122
	IPR017937:Thioredoxin, conserved site	121
	IPR018202:Peptidase S10, serine carboxypeptidase, active site	121
	IPR011707:Multicopper oxidase, type 3	121
	IPR007657:Glycosyltransferase AER61, uncharacterised	121
	IPR002130:Peptidyl-prolyl cis-trans isomerase, cyclophilin-type	120
	IPR001926:Pyridoxal phosphate-dependent enzyme, beta subunit	120
	IPR004316:RAG1-activating protein-1-related	120
	IPR021720:Malectin	120
	IPR009091:Regulator of chromosome condensation 1/beta-lactamase-inhibitor protein II	120
	IPR000595:Cyclic nucleotide-binding domain	119
	IPR018170:Aldo/keto reductase, conserved site	119
	IPR006702:Uncharacterised protein family UPF0497, trans-membrane plant	119
	IPR014722:Translation protein SH3-like, subgroup	118
	IPR009036:Molybdenum cofactor biosynthesis, MoeB	118
	IPR004158:Protein of unknown function DUF247, plant	118
	IPR001289:CCAAT-binding transcription factor, subunit B	118
	noIPR:Reverse transcriptase domain	118
	IPR023306:ATPase, cation-transporting, domain N	117
	IPR019794:Peroxidase, active site	117
	noIPR:F-box domain	117
	IPR000863:Sulfotransferase domain	115
	IPR010920:Like-Sm ribonucleoprotein (LSM)-related domain	115
	IPR000490:Glycoside hydrolase, family 17	115
	IPR004864:Late embryogenesis abundant protein, LEA-14	115
	IPR019410:Nicotinamide N-methyltransferase, putative	115
	IPR000795:Protein synthesis factor, GTP-binding	114
	IPR000727:Target SNARE coiled-coil domain	114
	IPR019956:Ubiquitin subgroup	114
	IPR001005:SANT/Myb domain	114
	IPR001296:Glycosyl transferase, family 1	113
	IPR013087:Zinc finger, C2H2-type/integrase, DNA-binding	113
	IPR002293:Amino acid/polyamine transporter I	113
	IPR009262:Protein of unknown function DUF914, eukaryotic	113
	IPR006153:Cation/H+ exchanger	112
	IPR015891:Cyclophilin-like	112
	IPR018499:Tetraspanin	112
	IPR002083:MATH	112
	IPR012317:Poly(ADP-ribose) polymerase, catalytic domain	111
	IPR000246:Peptidase T2, asparaginase 2	111
	IPR013322:TRAF-type	111
	IPR003347:Transcription factor jumonji/aspartyl beta-hydroxylase	111
	IPR004253:Domain of unknown function DUF231, plant	111
	IPR018097:EGF-like calcium-binding, conserved site	110
	IPR006076:FAD dependent oxidoreductase	110
	IPR000008:C2 domain	110
	IPR002067:Mitochondrial carrier protein	109
	IPR000535:Major sperm protein	109
	IPR020946:Flavin monooxygenase-like	109
	IPR003140:Phospholipase/carboxylesterase/thioesterase	109
	IPR007751:Domain of unknown function DUF676, lipase-like	109
	IPR001138:Zn(2)-C6 fungal-type DNA-binding domain	108
	IPR024156:Small GTPase superfamily, ARF type	108
	IPR004813:Oligopeptide transporter OPT superfamily	108
	IPR000722:RNA polymerase, alpha subunit	108
	IPR013088:Zinc finger, NHR/GATA-type	108
	noIPR:Aldolase-type TIM barrel	108
	IPR011032:GroES (chaperonin 10)-like	108
	IPR002867:Zinc finger, C6HC-type	107
	IPR000757:Glycoside hydrolase, family 16	107
	IPR004843:Calcineurin-like phosphoesterase domain, apaH type	107
	IPR000172:Glucose-methanol-choline oxidoreductase, N-terminal	106
	IPR006867:Domain of unknown function DUF632	106
	IPR017938:Riboflavin synthase-like beta-barrel	105
	noIPR:HAD-like domain	105
	IPR013780:Glycosyl hydrolase, family 13, all-beta	104
	IPR008936:Rho GTPase activation protein	104
	IPR006553:Leucine-rich repeat, cysteine-containing subtype	104
	IPR001019:Guanine nucleotide binding protein (G-protein), alpha subunit	103
	IPR005150:Cellulose synthase	103
	IPR004837:Sodium/calcium exchanger membrane region	102
	IPR013989:Development/cell death domain	102
	IPR000432:DNA mismatch repair protein MutS, C-terminal	102
	IPR015940:Ubiquitin-associated/translation elongation factor EF1B, N-terminal, eukaryote	101
	IPR001764:Glycoside hydrolase, family 3, N-terminal	101
	IPR020904:Short-chain dehydrogenase/reductase, conserved site	101
	IPR000679:Zinc finger, GATA-type	101
	IPR019557:Aminotransferase-like, plant mobile domain	101
	IPR004963:Pectinacetylesterase	101
	IPR021109:Aspartic peptidase domain	101
	noIPR:AMP-dependent synthetase/ligase	101
	IPR011993:Pleckstrin homology-like domain	101
	IPR015947:PUA-like domain	100
	IPR011004:Trimeric LpxA-like	100
	IPR006015:Universal stress protein A	100
	IPR003008:Tubulin/FtsZ, GTPase domain	100
	IPR003165:Stem cell self-renewal protein Piwi	100
	IPR011706:Multicopper oxidase, type 2	100
	IPR001781:Zinc finger, LIM-type	99
	IPR001236:Lactate/malate dehydrogenase, N-terminal	99
	IPR002937:Amine oxidase	99
	IPR008758:Peptidase S28	99
	IPR013129:Transcription factor jumonji	99
	IPR006683:Thioesterase superfamily	99
	noIPR:Kinesin, motor domain	99
	IPR013091:EGF calcium-binding	98
	IPR013816:ATP-grasp fold, subdomain 2	98
	IPR000403:Phosphatidylinositol 3-/4-kinase, catalytic	98
	IPR004326:Mlo-related protein	98
	IPR002487:Transcription factor, K-box	98
	IPR029021:Protein-tyrosine phosphatase-like	98
	IPR023631:Amidase signature domain	97
	IPR016167:FAD-binding, type 2, subdomain 1	97
	IPR009091:Regulator of chromosome condensation/beta-lactamase-inhibitor protein II	97
	IPR003954:RNA recognition motif domain, eukaryote	97
	IPR015914:Purple acid phosphatase, N-terminal	97
	IPR008963:Purple acid phosphatase-like, N-terminal	97
	noIPR:Metallo-dependent phosphatase-like	97
	IPR004265:Plant disease resistance response protein	96
	IPR018506:Cytochrome b5, heme-binding site	96
	IPR008914:Phosphatidylethanolamine-binding protein PEBP	96
	IPR003890:MIF4G-like, type 3	96
	noIPR:ABC transporter type 1, transmembrane domain	96
	IPR001163:Like-Sm ribonucleoprotein (LSM) domain	95
	IPR024079:Metallopeptidase, catalytic domain	95
	IPR007118:Expansin/Lol pI	95
	IPR013032:EGF-like region, conserved site	94
	IPR002938:Monooxygenase, FAD-binding	94
	IPR023828:Peptidase S8, subtilisin, Ser-active site	94
	IPR001547:Glycoside hydrolase, family 5	94
	IPR004589:DNA helicase, ATP-dependent, RecQ type	94
	IPR011074:Phosphatidylinositol transfer protein-like, N-terminal	94
	IPR007117:Pollen allergen/expansin, C-terminal	94
	noIPR:Glycoside hydrolase, catalytic domain	94
	IPR010989:t-SNARE	93
	IPR001117:Multicopper oxidase, type 1	93
	IPR005024:Snf7	93
	IPR002917:GTP-binding domain, HSR1-related	93
	IPR007112:Expansin/pollen allergen, DPBB domain	93
	IPR000195:Rab-GAP/TBC domain	93
	IPR006091:Acyl-CoA oxidase/dehydrogenase, central domain	93
	noIPR:EF-hand domain	93
	IPR001024:Lipoxygenase, LH2	92
	IPR001753:Crotonase, core	92
	IPR011676:Domain of unknown function DUF1618	92
	IPR003323:Ovarian tumour, otubain	92
	IPR003406:Glycosyl transferase, family 14	92
	IPR000408:Regulator of chromosome condensation, RCC1	91
	IPR006649:Like-Sm ribonucleoprotein (LSM) domain, eukaryotic/archaea-type	91
	IPR000743:Glycoside hydrolase, family 28	91
	IPR002553:Clathrin/coatomer adaptor, adaptin-like, N-terminal	91
	IPR009075:Acyl-CoA dehydrogenase/oxidase C-terminal	91
	IPR001890:RNA-binding, CRM domain	91
	IPR000717:Proteasome component (PCI) domain	90
	IPR005824:KOW	90
	IPR004853:Domain of unknown function DUF250	90
	noIPR:Nucleotide-diphospho-sugar transferases	90
	IPR002041:Ran GTPase	89
	IPR023271:Aquaporin-like	89
	IPR002068:Heat shock protein Hsp20	89
	IPR006592:RNA polymerase, N-terminal	89
	IPR008971:HSP40/DnaJ peptide-binding	89
	IPR008030:NmrA-like	89
	IPR018485:Carbohydrate kinase, FGGY, C-terminal	89
	IPR002912:Amino acid-binding ACT	89
	IPR007081:RNA polymerase Rpb1, domain 5	89
	IPR010525:Auxin response factor	89
	IPR001478:PDZ domain	89
	IPR002108:Actin-binding, cofilin/tropomyosin type	88
	IPR008274:Aldehyde oxidase/xanthine dehydrogenase, molybdopterin binding	88
	IPR004038:Ribosomal protein L7Ae/L30e/S12e/Gadd45	87
	IPR002225:3-beta hydroxysteroid dehydrogenase/isomerase	87
	IPR020843:Polyketide synthase, enoylreductase	87
	IPR001357:BRCT domain	87
	noIPR:EF-hand domain pair	87
	IPR006140:D-isomer specific 2-hydroxyacid dehydrogenase, NAD-binding	86
	IPR008889:VQ	86
	IPR001279:Beta-lactamase-like	86
	IPR016177:DNA-binding domain	86
	IPR023299:P-type ATPase, cytoplasmic domain N	86
	IPR001353:Proteasome, subunit alpha/beta	85
	IPR000092:Polyprenyl synthetase	85
	IPR013093:ATPase, AAA-2	85
	noIPR:Homeodomain-like	85
	IPR011991:Winged helix-turn-helix DNA-binding domain	85
	IPR005804:Fatty acid desaturase, type 1	84
	IPR017850:Alkaline-phosphatase-like, core domain	84
	IPR012675:Beta-grasp fold, ferredoxin-type	84
	IPR015955:Lactate dehydrogenase/glycoside hydrolase, family 4, C-terminal	84
	IPR014718:Glycoside hydrolase-type carbohydrate-binding, subgroup	84
	IPR000432:DNA mismatch repair protein MutS, C-terminal domain	84
	IPR013784:Carbohydrate-binding-like fold	84
	IPR019378:GDP-fucose protein O-fucosyltransferase	84
	IPR010754:Optic atrophy 3-like	84
	IPR003594:Histidine kinase-like ATPase, C-terminal domain	84
	IPR013520:Exonuclease, RNase T/DNA polymerase III	83
	IPR000425:Major intrinsic protein	83
	IPR020478:AT hook-like	83
	noIPR:Leucine-rich repeat-containing N-terminal, type 2	83
	IPR009003:Trypsin-like cysteine/serine peptidase domain	83
	IPR001404:Heat shock protein Hsp90	82
	IPR011332:Ribosomal protein, zinc-binding domain	82
	IPR011257:DNA glycosylase	82
	IPR022383:Lactate/malate dehydrogenase, C-terminal	82
	IPR012349:FMN-binding split barrel	82
	IPR006694:Fatty acid hydroxylase	82
	IPR002710:Dilute	82
	noIPR:PDZ domain	82
	IPR027443:Isopenicillin N synthase-like	82
	IPR017849:Alkaline phosphatase-like, alpha/beta/alpha	81
	IPR001487:Bromodomain	81
	IPR001046:Natural resistance-associated macrophage protein	81
	IPR006652:Kelch repeat type 1	81
	IPR004041:NAF domain	81
	IPR005175:Domain of unknown function DUF296	81
	IPR000120:Amidase	80
	IPR011025:G protein alpha subunit, helical insertion	80
	IPR000217:Tubulin	80
	IPR004841:Amino acid permease domain	80
	IPR000198:Rho GTPase-activating protein domain	80
	IPR003010:Nitrilase/cyanide hydratase and apolipoprotein N-acyltransferase	80
	IPR013786:Acyl-CoA dehydrogenase/oxidase, N-terminal	80
	IPR016164:FAD-linked oxidase-like, C-terminal	80
	noIPR:Carbohydrate kinase, FGGY, C-terminal	80
	IPR011249:Metalloenzyme, LuxS/M16 peptidase-like, metal-binding	79
	IPR007612:Protein of unknown function DUF567	79
	IPR009100:Acyl-CoA dehydrogenase/oxidase	79
	IPR001077:O-methyltransferase, family 2	79
	IPR006816:Engulfment/cell motility, ELMO	79
	IPR005516:Remorin, C-terminal	79
	IPR002471:Peptidase S9, serine active site	79
	IPR003197:Cytochrome d ubiquinol oxidase, 14kDa subunit	79
	noIPR:C2 domain	79
	noIPR:Ribonuclease H-like domain	79
	IPR000152:EGF-type aspartate/asparagine hydroxylation site	78
	IPR002933:Peptidase M20	78
	noIPR:Rossmann-like alpha/beta/alpha sandwich fold	78
	IPR004274:NLI interacting factor	77
	IPR002300:Aminoacyl-tRNA synthetase, class Ia	77
	IPR004345:TB2/DP1/HVA22-related protein	77
	IPR003100:Argonaute/Dicer protein, PAZ	77
	IPR002939:Chaperone DnaJ, C-terminal	77
	IPR018451:NAF/FISL domain	77
	IPR008700:Pathogenic type III effector avirulence factor Avr cleavage site	77
	IPR005018:DOMON domain	76
	IPR000023:Phosphofructokinase domain	76
	IPR004176:Clp, N-terminal	76
	IPR003676:Auxin responsive SAUR protein	76
	IPR010285:DNA helicase PIF1, ATP-dependent	76
	IPR006068:ATPase, P-type cation-transporter, C-terminal	75
	IPR016168:FAD-linked oxidase, FAD-binding, subdomain 2	75
	IPR000953:Chromo domain/shadow	75
	IPR018181:Heat shock protein 70, conserved site	75
	IPR020636:Calcium/calmodulin-dependent/calcium-dependent protein kinase	75
	IPR001048:Aspartate/glutamate/uridylate kinase	75
	IPR000070:Pectinesterase, catalytic	75
	IPR018444:Dil domain	75
	noIPR:Mitochondrial carrier domain	75
	IPR000232:Heat shock factor (HSF)-type, DNA-binding	74
	IPR001164:Arf GTPase activating protein	74
	IPR006195:Aminoacyl-tRNA synthetase, class II	74
	IPR007502:Helicase-associated domain	74
	IPR015902:Alpha amylase	74
	IPR006593:Cytochrome b561/ferric reductase transmembrane	74
	IPR008004:Uncharacterised protein family UPF0503	74
	IPR001938:Thaumatin, pathogenesis-related	74
	IPR000058:Zinc finger, AN1-type	74
	IPR015927:Peptidase S24/S26A/S26B/S26C	74
	IPR011633:Protein of unknown function DUF1602	74
	IPR002934:Nucleotidyl transferase domain	74
	IPR001441:Di-trans-poly-cis-decaprenylcistransferase-like	74
	IPR009457:Domain of unknown function DUF1084	74
	IPR005123:Oxoglutarate/iron-dependent dioxygenase	74
	IPR003347:JmjC domain	74
	IPR001471:AP2/ERF domain	74
	noIPR:AP2/ERF domain	74
	IPR000326:Phosphatidic acid phosphatase type 2/haloperoxidase	73
	IPR017455:Zinc finger, FYVE-related	73
	IPR001063:Ribosomal protein L22/L17	73
	IPR009001:Translation elongation factor EF1A/initiation factor IF2gamma, C-terminal	73
	IPR000782:FAS1 domain	73
	IPR011060:Ribulose-phosphate binding barrel	73
	IPR014720:Double-stranded RNA-binding-like	73
	IPR011146:Histidine triad-like motif	73
	IPR023150:Double Clp-N motif	73
	IPR001714:Peptidase M24, methionine aminopeptidase	73
	IPR006501:Pectinesterase inhibitor	73
	IPR004883:Lateral organ boundaries, LOB	73
	IPR004263:Exostosin-like	73
	IPR008985:Concanavalin A-like lectin/glucanases superfamily	73
	noIPR:Protein phosphatase 2C (PP2C)-like domain	73
	IPR000270:Phox/Bem1p	72
	IPR007484:Peptidase M28	72
	IPR011611:Carbohydrate/purine kinase	72
	IPR006139:D-isomer specific 2-hydroxyacid dehydrogenase, catalytic domain	72
	IPR019821:Kinesin, motor region, conserved site	72
	IPR003690:Mitochodrial transcription termination factor-related	72
	IPR003840:DNA helicase, Herpesviridae	72
	noIPR:Helicase, C-terminal	72
	IPR000795:Elongation factor, GTP-binding domain	72
	IPR000209:Peptidase S8/S53 domain	72
	IPR001229:Mannose-binding lectin	71
	IPR013809:Epsin-like, N-terminal	71
	IPR018456:PTR2 family proton/oligopeptide symporter, conserved site	71
	IPR002942:RNA-binding S4	71
	IPR011059:Metal-dependent hydrolase, composite domain	71
	IPR011151:Histidine triad motif	71
	IPR004014:ATPase, P-type cation-transporter, N-terminal	71
	IPR007080:RNA polymerase Rpb1, domain 1	71
	IPR015413:Aminoacyl-tRNA synthetase, class I (M)	71
	IPR011056:Peptidase S24/S26A/S26B/S26C, beta-ribbon domain	71
	IPR000424:Primosome PriB/single-strand DNA-binding	71
	noIPR:BRCT domain	71
	IPR001452:Src homology-3 domain	70
	IPR005721:Ribosomal protein L22/L17, eukaryotic/archaeal	70
	IPR011237:Peptidase M16, core	70
	IPR000164:Histone H3	70
	IPR003958:Transcription factor CBF/NF-Y/archaeal histone	70
	IPR017927:Ferredoxin reductase-type FAD-binding domain	70
	IPR004240:Nonaspanin (TM9SF)	70
	IPR022775:AP complex, mu/sigma subunit	70
	IPR010417:Embryo-specific 3	70
	IPR001327:Pyridine nucleotide-disulphide oxidoreductase, NAD-binding domain	70
	IPR001330:Prenyltransferase/squalene oxidase	70
	noIPR:JmjC domain	70
	IPR024084:Isopropylmalate dehydrogenase-like domain	69
	IPR002119:Histone H2A	69
	IPR006594:LisH dimerisation motif	69
	IPR013830:Esterase, SGNH hydrolase-type	69
	IPR001305:Heat shock protein DnaJ, cysteine-rich domain	69
	IPR001206:Diacylglycerol kinase, catalytic domain	69
	IPR004249:NPH3	69
	IPR004333:Transcription factor, SBP-box	69
	IPR013534:Starch synthase, catalytic domain	69
	noIPR:Zinc finger, CCCH-type	69
	IPR018289:MULE transposase domain	69
	IPR029069:HotDog domain	69
	IPR001930:Peptidase M1, alanine aminopeptidase/leukotriene A4 hydrolase	68
	IPR001254:Peptidase S1/S6, chymotrypsin/Hap	68
	IPR023296:Glycosyl hydrolase family 43, five-bladed beta-propellor domain	68
	IPR014811:Domain of unknown function DUF1785	68
	IPR002818:ThiJ/PfpI	68
	IPR001478:PDZ/DHR/GLGF	68
	IPR023329:Chlorophyll a/b binding protein domain	68
	noIPR:ABC transporter, transmembrane domain	68
	noIPR:ATPase, AAA-type, core	68
	IPR007123:Gelsolin domain	67
	IPR006597:Sel1-like	67
	IPR003388:Reticulon	67
	IPR015425:Actin-binding FH2	67
	IPR008280:Tubulin/FtsZ, C-terminal	67
	IPR010993:Sterile alpha motif homology	67
	IPR013761:Sterile alpha motif-type	67
	IPR000262:FMN-dependent dehydrogenase	67
	IPR001373:Cullin, N-terminal	66
	IPR002123:Phospholipid/glycerol acyltransferase	66
	IPR008183:Aldose 1-epimerase	66
	IPR002018:Carboxylesterase, type B	66
	IPR003851:Zinc finger, Dof-type	66
	IPR013027:FAD-dependent pyridine nucleotide-disulphide oxidoreductase	66
	IPR005818:Histone H1/H5	66
	IPR006868:Domain of unknown function DUF630	66
	IPR018790:Protein of unknown function DUF2358	66
	IPR007193:Up-frameshift suppressor 2	66
	noIPR:Histidine kinase-like ATPase, C-terminal domain	66
	IPR000644:CBS domain	66
	noIPR:Engulfment/cell motility, ELMO	66
	IPR008266:Tyrosine-protein kinase, active site	65
	IPR003653:Peptidase C48, SUMO/Sentrin/Ubl1	65
	IPR000194:ATPase, F1/V1/A1 complex, alpha/beta subunit, nucleotide-binding domain	65
	IPR005821:Ion transport	65
	IPR011344:Single-strand DNA-binding	65
	IPR000834:Peptidase M14, carboxypeptidase A	64
	IPR000910:High mobility group, HMG1/HMG2	64
	IPR011053:Single hybrid motif	64
	IPR015801:Copper amine oxidase, N2/N3-terminal	64
	IPR003689:Zinc/iron permease	64
	IPR017941:Rieske [2Fe-2S] iron-sulphur domain	64
	IPR007199:Replication factor-A protein 1, N-terminal	64
	IPR003000:NAD-dependent histone deacetylase, silent information regulator Sir2	64
	IPR002403:Cytochrome P450, E-class, group IV	64
	IPR008854:Thiopurine S-methyltransferase	64
	IPR006402:HAD-superfamily hydrolase, subfamily IA, variant 3	64
	IPR008913:Zinc finger, CHY-type	64
	noIPR:Oxoglutarate/iron-dependent dioxygenase	64
	IPR027484:Phosphatidylinositol-4-phosphate 5-kinase, N-terminal domain	64
	IPR011047:Quinonprotein alcohol dehydrogenase-like	63
	IPR020845:AMP-binding, conserved site	63
	IPR016118:Phosphatidic acid phosphatase/chloroperoxidase, N-terminal	63
	IPR001107:Band 7 protein	63
	IPR000014:PAS	63
	IPR000253:Forkhead-associated (FHA) domain	63
	IPR008984:SMAD/FHA domain	63
	IPR008948:L-Aspartase-like	63
	IPR004140:Exo70 exocyst complex subunit	63
	IPR016193:Cytidine deaminase-like	63
	IPR000569:HECT	63
	IPR003337:Trehalose-phosphatase	63
	noIPR:SET domain	63
	IPR000322:Glycoside hydrolase, family 31	62
	IPR013187:F-box associated domain, type 3	62
	IPR009071:High mobility group, superfamily	62
	IPR014743:Chloride channel, core	62
	IPR000629:RNA helicase, ATP-dependent, DEAD-box, conserved site	62
	IPR006630:RNA-binding protein Lupus La	62
	IPR001310:Histidine triad (HIT) protein	62
	IPR004154:Anticodon-binding	62
	IPR002498:Phosphatidylinositol-4-phosphate 5-kinase, core	62
	IPR002925:Dienelactone hydrolase	62
	IPR019489:Clp ATPase, C-terminal	62
	IPR000909:Phospholipase C, phosphatidylinositol-specific , X domain	62
	IPR008422:Homeobox KN domain	62
	IPR017921:Zinc finger, CTCHY-type	62
	IPR002125:CMP/dCMP deaminase, zinc-binding	62
	IPR007518:Protein of unknown function DUF544	62
	IPR014830:Glycolipid transfer protein domain	62
	IPR029071:Ubiquitin-related domain	62
	IPR001202:WW/Rsp5/WWP	61
	IPR006896:Sec23/Sec24, trunk domain	61
	IPR005467:Signal transduction histidine kinase, core	61
	IPR008940:Protein prenyltransferase	61
	IPR000793:ATPase, F1/V1/A1 complex, alpha/beta subunit, C-terminal	61
	IPR001660:Sterile alpha motif domain	61
	IPR006580:Zinc finger, TTF-type	61
	IPR017956:AT hook, DNA-binding motif	61
	IPR006092:Acyl-CoA dehydrogenase, N-terminal	61
	IPR004788:Ribose 5-phosphate isomerase, type A	61
	IPR007861:DNA mismatch repair protein MutS, clamp	61
	noIPR:Tetratricopeptide repeat-containing domain	61
	IPR012678:Ribosomal protein L23/L15e	60
	IPR001813:Ribosomal protein 60S	60
	IPR019160:Exocyst complex, component Exoc1	60
	IPR015793:Pyruvate kinase, barrel	60
	IPR006687:Small GTPase superfamily, SAR1-type	60
	IPR015916:Galactose oxidase, beta-propeller	60
	IPR001078:2-oxoacid dehydrogenase acyltransferase, catalytic domain	60
	IPR002355:Multicopper oxidase, copper-binding site	60
	IPR021129:Sterile alpha motif, type 1	60
	IPR002963:Expansin	60
	IPR006459:Uncharacterised protein family UPF0497, trans-membrane plant subgroup	60
	IPR008250:P-type ATPase, A domain	60
	IPR001578:Peptidase C12, ubiquitin carboxyl-terminal hydrolase 1	59
	IPR014010:Egg jelly receptor, REJ-like	59
	IPR002641:Patatin/Phospholipase A2-related	59
	IPR003604:Zinc finger, U1-type	59
	IPR019801:Glycoside hydrolase, family 35, conserved site	59
	IPR014782:Peptidase M1, membrane alanine aminopeptidase, N-terminal	59
	IPR012990:Sec23/Sec24 beta-sandwich	59
	IPR000845:Nucleoside phosphorylase domain	59
	IPR009053:Prefoldin	59
	IPR016169:CO dehydrogenase flavoprotein-like, FAD-binding, subdomain 2	59
	IPR013099:Ion transport 2	59
	noIPR:DEAD/DEAH box helicase domain	59
	noIPR:Aspartic peptidase domain	59
	IPR015813:Pyruvate/Phosphoenolpyruvate kinase-like domain	59
	noIPR:Regulator of chromosome condensation 1/beta-lactamase-inhibitor protein II	59
	IPR011709:Domain of unknown function DUF1605	58
	IPR007066:RNA polymerase Rpb1, domain 3	58
	IPR018017:Nucleoside phosphorylase	58
	IPR019135:Polycomb protein, VEFS-Box	58
	IPR002088:Protein prenyltransferase, alpha subunit	58
	IPR018087:Glycoside hydrolase, family 5, conserved site	58
	noIPR:CBS domain	58
	noIPR:DNA mismatch repair protein MutS, C-terminal	58
	IPR002328:Alcohol dehydrogenase, zinc-type, conserved site	57
	IPR018357:Hexapeptide transferase, conserved site	57
	IPR011124:Zinc finger, CW-type	57
	IPR024041:Ammonium transporter AmtB-like	57
	IPR000594:UBA/THIF-type NAD/FAD binding fold	57
	IPR024077:Neurolysin/Thimet oligopeptidase, domain 2	57
	IPR018316:Tubulin/FtsZ, 2-layer sandwich domain	57
	IPR000683:Oxidoreductase, N-terminal	57
	IPR005475:Transketolase-like, pyrimidine-binding domain	57
	IPR008273:Cellular retinaldehyde-binding/triple function, N-terminal	57
	IPR013078:Histidine phosphatase superfamily, clade-1	57
	IPR001079:Galectin, carbohydrate recognition domain	57
	IPR003496:ABA/WDS induced protein	57
	IPR001159:Double-stranded RNA-binding	57
	noIPR:Glycoside hydrolase, superfamily	57
	IPR029045:ClpP/crotonase-like domain	57
	noIPR:RNA-binding, CRM domain	57
	IPR021131:Ribosomal protein L18e/L15P	56
	IPR004364:Aminoacyl-tRNA synthetase, class II (D/K/N)	56
	IPR001972:Stomatin	56
	IPR005069:Nucleotide-diphospho-sugar transferase, predicted	56
	IPR015813:Pyruvate/Phosphoenolpyruvate kinase	56
	IPR006047:Glycosyl hydrolase, family 13, catalytic domain	56
	IPR006634:TRAM/LAG1/CLN8 homology domain	56
	IPR013767:PAS fold	56
	IPR002653:Zinc finger, A20-type	56
	IPR012133:Alpha-hydroxy acid dehydrogenase, FMN-dependent	56
	IPR005178:Protein of unknown function DUF300	56
	IPR001433:Oxidoreductase FAD/NAD(P)-binding	56
	IPR010399:Tify	56
	IPR001623:DnaJ domain	56
	noIPR:Bulb-type lectin domain	56
	noIPR:Pleckstrin homology-like domain	56
	IPR027409:GroEL-like apical domain	56
	IPR006115:6-phosphogluconate dehydrogenase, NADP-binding	55
	IPR005103:Glycoside hydrolase, family 61	55
	IPR004162:Seven-in-absentia protein, sina	55
	IPR008139:Saposin B	55
	IPR003386:Lecithin:cholesterol/phospholipid:diacylglycerol acyltransferase	55
	IPR006846:Ribosomal protein S30	55
	IPR009008:Valyl/Leucyl/Isoleucyl-tRNA synthetase, class Ia, editing domain	55
	IPR010935:SMCs flexible hinge	55
	IPR019759:Peptidase S24/S26A/S26B	55
	IPR007083:RNA polymerase Rpb1, domain 4	55
	IPR002891:Adenylylsulphate kinase, C-terminal	55
	IPR006073:GTP binding domain	55
	IPR001356:Homeobox domain	55
	IPR001251:CRAL-TRIO domain	55
	IPR023298:P-type ATPase, transmembrane domain	55
	IPR004147:UbiB domain	55
	IPR000254:Cellulose-binding domain, fungal	54
	IPR001232:SKP1 component	54
	IPR000695:ATPase, P-type, H+ transporting proton pump	54
	IPR000449:Ubiquitin-associated/translation elongation factor EF1B, N-terminal	54
	IPR009081:Acyl carrier protein-like	54
	IPR001451:Bacterial transferase hexapeptide repeat	54
	IPR006895:Zinc finger, Sec23/Sec24-type	54
	IPR007863:Peptidase M16, C-terminal	54
	IPR010945:Malate dehydrogenase, type 2	54
	IPR001155:NADH:flavin oxidoreductase/NADH oxidase, N-terminal	54
	IPR001041:Ferredoxin	54
	IPR004776:Auxin efflux carrier	54
	IPR016185:PreATP-grasp-like fold	54
	IPR001025:Bromo adjacent homology (BAH) domain	54
	IPR023267:RNA (C5-cytosine) methyltransferase	54
	IPR005735:Zinc finger, LSD1-type	54
	IPR013819:Lipoxygenase, C-terminal	54
	IPR007650:Protein of unknown function DUF581	54
	IPR007573:Protein of unknown function DUF566	54
	noIPR:Cyclic nucleotide-binding-like	54
	noIPR:Pyridoxal phosphate-dependent transferase, major region, subdomain 1	54
	noIPR:Aspartate/glutamate/uridylate kinase	54
	IPR029055:Nucleophile aminohydrolases, N-terminal	54
	IPR009022:Elongation factor G/III/V	53
	IPR001412:Aminoacyl-tRNA synthetase, class I, conserved site	53
	IPR008922:Uncharacterised domain, di-copper centre	53
	IPR004299:Membrane bound O-acyl transferase, MBOAT	53
	IPR011001:Saposin-like	53
	IPR004877:Cytochrome b561, eukaryote	53
	IPR000528:Plant lipid transfer protein/Par allergen	53
	IPR002314:Aminoacyl-tRNA synthetase, class II (G/ H/ P/ S), conserved domain	53
	IPR006090:Acyl-CoA oxidase/dehydrogenase, type 1	53
	IPR003855:K+ potassium transporter	53
	IPR006055:Exonuclease	53
	IPR002156:Ribonuclease H domain	53
	IPR008580:Domain of unknown function DUF862, eukaryotic	53
	IPR018362:CCAAT-binding factor, conserved site	53
	IPR003854:Gibberellin regulated protein	53
	IPR000923:Blue (type 1) copper domain	53
	IPR008406:Dormancyauxin associated	53
	noIPR:Thioredoxin-like fold	53
	IPR017930:Myb domain	53
	IPR009000:Translation protein, beta-barrel domain	53
	IPR000306:Zinc finger, FYVE-type	52
	IPR004160:Translation elongation factor EFTu/EF1A, C-terminal	52
	IPR000850:Adenylate kinase	52
	IPR001607:Zinc finger, UBP-type	52
	IPR008968:Clathrin adaptor, mu subunit, C-terminal	52
	IPR000300:Inositol polyphosphate-related phosphatase	52
	IPR001270:Chaperonin ClpA/B	52
	IPR008278:4'-phosphopantetheinyl transferase	52
	IPR002207:Plant ascorbate peroxidase	52
	IPR022796:Chlorophyll A-B binding protein	52
	IPR000907:Lipoxygenase	52
	IPR007493:Protein of unknown function DUF538	52
	IPR006439:HAD-superfamily hydrolase, subfamily IA, variant 1	52
	IPR002121:Helicase/RNase D C-terminal, HRDC domain	52
	IPR001394:Peptidase C19, ubiquitin carboxyl-terminal hydrolase	52
	noIPR:Zinc finger, DHHC-type, palmitoyltransferase	52
	IPR001401:Dynamin, GTPase domain	51
	IPR011705:BTB/Kelch-associated	51
	IPR001619:Sec1-like protein	51
	IPR011765:Peptidase M16, N-terminal	51
	IPR004367:Cyclin, C-terminal	51
	IPR001252:Malate dehydrogenase, active site	51
	IPR014044:CAP domain	51
	IPR002815:Spo11/DNA topoisomerase VI, subunit A	51
	IPR006598:Lipopolysaccharide-modifying protein	51
	IPR008162:Inorganic pyrophosphatase	51
	IPR001683:Phox homologous domain	51
	IPR015345:Cytokinin dehydrogenase 1, FAD/cytokinin binding domain	51
	IPR006204:GHMP kinase	51
	IPR013155:Valyl/Leucyl/Isoleucyl-tRNA synthetase, class I, anticodon-binding	51
	IPR001222:Zinc finger, TFIIS-type	51
	IPR001858:Phosphatidylethanolamine-binding, conserved site	51
	IPR006458:Domain of unknown function DUF623	51
	IPR007695:DNA mismatch repair protein MutS-like, N-terminal	51
	IPR006145:Pseudouridine synthase, RsuA and RluB/C/D/E/F	51
	IPR011044:Quinoprotein amine dehydrogenase, beta chain-like	51
	noIPR:DnaJ domain	51
	IPR004827:Basic-leucine zipper domain	51
	noIPR:Basic-leucine zipper domain	51
	noIPR:UbiB domain	51
	noIPR:Calponin homology domain	51
	IPR015815:3-hydroxyacid dehydrogenase/reductase	50
	IPR023796:Serpin domain	50
	IPR006461:Uncharacterised protein family Cys-rich	50
	IPR003697:Maf-like protein	50
	IPR007216:Cell differentiation, Rcd1-like	50
	IPR003616:Post-SET domain	50
	IPR006041:Pollen Ole e 1 allergen/extensin	50
	IPR003121:SWIB/MDM2 domain	50
	noIPR:Isopenicillin N synthase-like	50
	noIPR:Zinc finger, C2H2	50
	IPR000195:Rab-GTPase-TBC domain	50
	IPR000742:Epidermal growth factor-like domain	50
	IPR000884:Thrombospondin, type 1 repeat	49
	IPR020575:Heat shock protein Hsp90, N-terminal	49
	IPR000219:Dbl homology (DH) domain	49
	IPR013323:Seven In Absentia Homolog-type	49
	IPR002379:ATPase, F0/V0 complex, subunit C	49
	IPR001905:Ammonium transporter	49
	IPR016072:SKP1 component, dimerisation	49
	IPR001736:Phospholipase D/Transphosphatidylase	49
	IPR021510:Protein of unknown function DUF3170	49
	IPR020084:NUDIX hydrolase, conserved site	49
	IPR007012:Poly(A) polymerase, central domain	49
	IPR000639:Epoxide hydrolase-like	49
	IPR002044:Glycoside hydrolase, carbohydrate-binding	49
	IPR009606:Protein of unknown function DUF1218	49
	IPR006843:Plastid lipid-associated protein/fibrillin conserved domain	49
	IPR004252:Transposase, Ptta/En/Spm, plant	49
	IPR006571:TLDc domain	49
	noIPR:TLDc domain	49
	IPR025733:Iron/zinc purple acid phosphatase-like C-terminal domain	49
	noIPR:CRAL-TRIO domain	49
	noIPR:Pyridine nucleotide-disulphide oxidoreductase, FAD/NAD(P)-binding domain	49
	noIPR:Pleckstrin homology domain	49
	noIPR:Polycomb protein, VEFS-Box	49
	IPR000961:AGC-kinase, C-terminal	48
	IPR007867:Glucose-methanol-choline oxidoreductase, C-terminal	48
	IPR001223:Glycoside hydrolase, family 18, catalytic domain	48
	IPR023201:SecY subunit domain	48
	IPR006012:Syntaxin/epimorphin, conserved site	48
	IPR001828:Extracellular ligand-binding receptor	48
	IPR000407:Nucleoside phosphatase GDA1/CD39	48
	IPR007197:Radical SAM	48
	IPR005101:DNA photolyase, FAD-binding/Cryptochrome, C-terminal	48
	IPR015429:Cyclin C/H/T/L	48
	IPR006900:Sec23/Sec24, helical domain	48
	IPR014977:WRC	48
	IPR020822:Chorismate mutase, type II	48
	IPR013221:Mur ligase, central	48
	noIPR:Zinc finger, CCHC-type	48
	IPR006447:Myb domain, plants	48
	IPR002921:Fungal lipase-like domain	48
	IPR023578:Ras guanine nucleotide exchange factor domain	48
	IPR019954:Ubiquitin conserved site	47
	IPR013815:ATP-grasp fold, subdomain 1	47
	IPR007110:Immunoglobulin-like	47
	IPR014400:Cyclin A/B/D/E	47
	IPR001030:Aconitase/3-isopropylmalate dehydratase large subunit, alpha/beta/alpha	47
	IPR002129:Pyridoxal phosphate-dependent decarboxylase	47
	IPR001830:Glycosyl transferase, family 20	47
	IPR017446:Polyprenyl synthetase-related	47
	IPR011037:Pyruvate kinase-like, insert domain	47
	IPR004181:Zinc finger, MIZ-type	47
	IPR002173:Carbohydrate/puine kinase, PfkB, conserved site	47
	IPR007235:Glycosyl transferase, family 28, C-terminal	47
	IPR017945:DHBP synthase RibB-like alpha/beta domain	47
	IPR017887:Transcription factor TCP subgroup	47
	IPR003106:Leucine zipper, homeobox-associated	47
	IPR008539:Protein of unknown function DUF821, CAP10-like	47
	IPR008238:Chorismate mutase, AroQ class, eukaryotic type	47
	IPR002657:Bile acid:sodium symporter	47
	IPR011033:PRC-barrel-like	47
	IPR005199:Glycoside hydrolase, family 79	47
	IPR014905:HIP116, Rad5p N-terminal	47
	noIPR:Kelch-type beta propeller	47
	noIPR:Starch synthase, catalytic domain	47
	IPR010509:Peroxisomal fatty acyl CoA transporter, transmembrane domain	47
	IPR017998:Chaperone, tailless complex polypeptide 1	46
	IPR003042:Aromatic-ring hydroxylase-like	46
	IPR007122:Gelsolin	46
	IPR018376:Enoyl-CoA hydratase/isomerase, conserved site	46
	IPR020892:Peptidyl-prolyl cis-trans isomerase, cyclophilin-type, conserved site	46
	IPR015937:Aconitase/isopropylmalate dehydratase	46
	IPR005795:Major pollen allergen Lol pI	46
	IPR003169:GYF	46
	IPR003590:Leucine-rich repeat, ribonuclease inhibitor subtype	46
	IPR003107:RNA-processing protein, HAT helix	46
	IPR016055:Alpha-D-phosphohexomutase, alpha/beta/alpha I/II/III	46
	IPR004039:Rubredoxin-type Fe(Cys)4 protein	46
	IPR007273:SCAMP	46
	IPR006050:DNA photolyase, N-terminal	46
	IPR004182:GRAM	46
	IPR002283:Isopenicillin N synthase	46
	IPR000197:Zinc finger, TAZ-type	46
	IPR003349:Transcription factor jumonji, JmjN	46
	IPR006563:POX domain	46
	IPR027469:Cation efflux protein transmembrane domain	46
	noIPR:Cyclic nucleotide-binding domain	46
	IPR009020:Proteinase inhibitor, propeptide	45
	IPR000866:Alkyl hydroperoxide reductase subunit C/ Thiol specific antioxidant	45
	IPR010979:Ribosomal protein S13-like, H2TH	45
	IPR011057:Mss4-like	45
	IPR000089:Biotin/lipoyl attachment	45
	IPR000433:Zinc finger, ZZ-type	45
	IPR017926:Glutamine amidotransferase type 1	45
	IPR010259:Proteinase inhibitor I9, subtilisin propeptide	45
	IPR010713:Xyloglucan endo-transglycosylase, C-terminal	45
	IPR000103:Pyridine nucleotide-disulphide oxidoreductase, class-II	45
	IPR002099:DNA mismatch repair protein	45
	IPR003409:MORN motif	45
	IPR014020:Tensin phosphatase, C2 domain	45
	IPR005801:ADC synthase	45
	IPR003397:Mitochondrial inner membrane translocase complex, subunit Tim17/22	45
	IPR009834:Ureide permease	45
	IPR013108:Amidohydrolase 3	45
	IPR027413:GroEL-like equatorial domain	45
	IPR016073:SKP1 component, POZ	44
	IPR005517:Translation elongation factor EFG/EF2, domain IV	44
	IPR002715:Nascent polypeptide-associated complex NAC	44
	IPR017896:4Fe-4S ferredoxin, iron-sulpur binding domain	44
	IPR007219:Transcription factor, fungi	44
	IPR013922:Cyclin PHO80-like	44
	IPR018150:Aminoacyl-tRNA synthetase, class II (D/K/N)-like	44
	IPR016160:Aldehyde dehydrogenase, conserved site	44
	IPR015679:Phospholipase D	44
	IPR001365:Adenosine/AMP deaminase	44
	IPR011650:Peptidase M20, dimerisation	44
	IPR001557:L-lactate/malate dehydrogenase	44
	IPR004331:SPX, N-terminal	44
	IPR007305:Vesicle transport protein, Got1/SFT2-like	44
	IPR018368:Chaperonin ClpA/B, conserved site	44
	IPR009050:Globin-like	44
	IPR013105:Tetratricopeptide TPR2	44
	IPR003754:Tetrapyrrole biosynthesis, uroporphyrinogen III synthase	44
	IPR022212:Protein of unknown function DUF3741	44
	IPR004088:K Homology domain, type 1	44
	IPR021138:Ribosomal protein L18a	43
	IPR002227:Tyrosinase	43
	IPR008656:Inositol-tetrakisphosphate 1-kinase	43
	IPR000467:D111/G-patch	43
	IPR001910:Inosine/uridine-preferring nucleoside hydrolase domain	43
	IPR002464:DNA/RNA helicase, ATP-dependent, DEAH-box type, conserved site	43
	IPR006209:EGF	43
	IPR013831:Esterase, SGNH hydrolase-type, subgroup	43
	IPR022764:Peptidase S54, rhomboid domain	43
	IPR004859:Putative 5-3 exonuclease	43
	IPR004104:Oxidoreductase, C-terminal	43
	IPR004159:Protein of unknown function DUF248, methyltransferase putative	43
	IPR015890:Chorismate binding, C-terminal	43
	IPR006589:Glycosyl hydrolase, family 13, subfamily, catalytic domain	43
	IPR004102:Poly(ADP-ribose) polymerase, regulatory domain	43
	IPR000812:Transcription factor TFIIB	43
	IPR012292:Globin	43
	IPR013148:Glycosyl hydrolases family 32, N-terminal	43
	IPR004131:Pyrophosphate-energised proton pump	43
	IPR020097:Pseudouridine synthase I, TruA, alpha/beta domain	43
	IPR010666:Zinc finger, GRF-type	43
	IPR001606:ARID/BRIGHT DNA-binding domain	43
	IPR012442:Protein of unknown function DUF1645	43
	IPR016156:FAD/NAD-linked reductase, dimerisation	43
	IPR006869:Domain of unknown function DUF547	43
	IPR021384:Mediator complex, subunit Med21	43
	IPR018973:DEAD/DEAH-box helicase, putative	43
	noIPR:Peptidase C19, ubiquitin carboxyl-terminal hydrolase	43
	IPR000626:Ubiquitin-like	43
	noIPR:Chloride channel, core	43
	IPR018326:Rad4 beta-hairpin domain 1	43
	IPR018327:Rad4 beta-hairpin domain 2	43
	IPR018328:Rad4 beta-hairpin domain 3	43
	IPR018325:Rad4/PNGase transglutaminase-like fold	43
	IPR001125:Recoverin	42
	IPR000836:Phosphoribosyltransferase	42
	IPR001258:NHL repeat	42
	IPR000674:Aldehyde oxidase/xanthine dehydrogenase, a/b hammerhead	42
	IPR009002:FMN-binding split barrel-related	42
	IPR000242:Protein-tyrosine phosphatase, receptor/non-receptor type	42
	IPR001701:Glycoside hydrolase, family 9	42
	IPR011038:Calycin-like	42
	IPR003104:Actin-binding FH2/DRF autoregulatory	42
	IPR007789:Protein of unknown function DUF688	42
	IPR008999:Actin cross-linking	42
	IPR005615:Glutathione synthase, eukaryotic	42
	IPR013507:DNA mismatch repair protein, C-terminal	42
	noIPR:Bromodomain	42
	IPR029062:Class I glutamine amidotransferase-like	42
	IPR017868:Filamin/ABP280 repeat-like	41
	IPR000640:Translation elongation factor EFG/EF2, C-terminal	41
	IPR002772:Glycoside hydrolase, family 3, C-terminal	41
	IPR002935:O-methyltransferase, family 3	41
	IPR023410:14-3-3 domain	41
	IPR001026:Epsin domain, N-terminal	41
	IPR003864:Domain of unknown function DUF221	41
	IPR023333:Proteasome B-type subunit	41
	IPR023332:Proteasome A-type subunit	41
	IPR008160:Collagen triple helix repeat	41
	IPR017884:SANT, eukarya	41
	IPR019400:Peptidase C65, otubain	41
	IPR000988:Ribosomal protein L24e	41
	IPR001216:Cysteine synthase/cystathionine beta-synthase P-phosphate-binding site	41
	IPR023346:Lysozyme-like domain	41
	IPR000537:UbiA prenyltransferase family	41
	IPR020381:Proteinase inhibitor I25, cystatin, conserved region	41
	IPR004993:GH3 auxin-responsive promoter	41
	IPR001529:DNA-directed RNA polymerase, M/15kDa subunit	41
	IPR015275:Actin-fragmin kinase, catalytic	41
	IPR005833:Haloacid dehalogenase/epoxide hydrolase	41
	IPR024034:ATPase, F1 complex beta subunit/V1 complex, C-terminal	41
	IPR000878:Tetrapyrrole methylase	41
	IPR006797:PRELI/MSF1	41
	IPR003732:D-tyrosyl-tRNA(Tyr) deacylase	41
	IPR023509:D-Tyr tRNAtyr deacylase-like domain	41
	IPR014790:MutL, C-terminal, dimerisation	41
	IPR000387:Protein-tyrosine/Dual specificity phosphatase	41
	IPR003340:B3 DNA binding domain	41
	IPR025064:Domain of unknown function DUF4005	41
	IPR016158:Cullin homology	40
	IPR021133:HEAT, type 2	40
	IPR023186:Inosine/uridine-preferring nucleoside hydrolase	40
	IPR003957:Transcription factor, CBFA/NFYB, DNA topoisomerase	40
	IPR009038:GOLD	40
	IPR006084:DNA repair protein (XPGC)/yeast Rad	40
	IPR002618:UTP--glucose-1-phosphate uridylyltransferase	40
	IPR016034:Phosphatidylinositol-4-phosphate 5-kinase, core, subgroup	40
	IPR023441:Ribosomal protein L24e domain	40
	IPR020966:Malate transporter, aliminium toerance	40
	IPR006045:Cupin 1	40
	IPR010655:Pre-mRNA cleavage complex II Clp1	40
	IPR006642:Zinc finger, Rad18-type putative	40
	noIPR:Pyridoxal phosphate-dependent transferase, major region, subdomain 2	40
	noIPR:Protein-tyrosine phosphatase-like	40
	noIPR:BTB/POZ fold	40
	noIPR:Domain of unknown function DUF676, lipase-like	40
	noIPR:Rab-GTPase-TBC domain	40
	noIPR:Reverse transcriptase, RNA-dependent DNA polymerase	40
	noIPR:Elongation factor, GTP-binding domain	40
	IPR001464:Annexin	39
	IPR023114:Elongated TPR repeat-containing domain	39
	IPR015554:Protease inhibitor I4, serpin, plant	39
	IPR000215:Protease inhibitor I4, serpin	39
	IPR005788:Disulphide isomerase	39
	IPR020831:Glyceraldehyde/Erythrose phosphate dehydrogenase family	39
	IPR011330:Glycoside hydrolase/deacetylase, beta/alpha-barrel	39
	IPR006218:DAHP synthetase I/KDSA	39
	IPR015712:DNA-directed RNA polymerase, subunit 2	39
	IPR015806:Pyruvate kinase, beta-barrel insert domain	39
	IPR001567:Peptidase M3A/M3B	39
	IPR010658:Nodulin-like	39
	IPR006948:Allinase, C-terminal	39
	IPR001283:Allergen V5/Tpx-1-related	39
	IPR008254:Flavodoxin/nitric oxide synthase	39
	IPR001709:Flavoprotein pyridine nucleotide cytochrome reductase	39
	IPR004294:Carotenoid oxygenase	39
	IPR008893:WGR domain	39
	IPR006569:RNA polymerase II, large subunit, CTD	39
	IPR004938:Xyloglucan fucosyltransferase	39
	IPR006089:Acyl-CoA dehydrogenase, conserved site	39
	IPR000630:Ribosomal protein S8	39
	IPR001711:Phospholipase C, phosphatidylinositol-specific, Y domain	39
	IPR013049:Spo11/DNA topoisomerase VI, subunit A, N-terminal	39
	IPR014042:Glutathione synthase, alpha-helical, eukaryotic	39
	IPR004887:Glutathione synthase, substrate-binding, eukaryotic	39
	IPR008921:DNA polymerase III, clamp loader complex, gamma/delta/delta subunit, C-terminal	39
	IPR002913:START domain	39
	noIPR:von Willebrand factor, type A	39
	noIPR:Six-hairpin glycosidase	39
	IPR018502:Annexin repeat	38
	IPR003034:DNA-binding SAP	38
	IPR009078:Ferritin/ribonucleotide reductase-like	38
	IPR000357:HEAT	38
	IPR023574:Ribosomal protein L4 domain	38
	IPR004358:Signal transduction histidine kinase-related protein, C-terminal	38
	IPR004365:Nucleic acid binding, OB-fold, tRNA/helicase-type	38
	IPR001424:Superoxide dismutase, copper/zinc binding domain	38
	IPR002452:Alpha tubulin	38
	IPR022801:Ribosomal protein S4/S9	38
	IPR015931:Aconitase/3-isopropylmalate dehydratase large subunit, alpha/beta/alpha, subdomain 1/3	38
	IPR000095:PAK-box/P21-Rho-binding	38
	IPR004100:ATPase, F1/V1/A1 complex, alpha/beta subunit, N-terminal	38
	IPR014748:Crontonase, C-terminal	38
	IPR023610:Phosphatidylinositol-4-phosphate 5-kinase	38
	IPR001173:Glycosyl transferase, family 2	38
	IPR018121:Seven-in-absentia protein, TRAF-like domain	38
	IPR006058:2Fe-2S ferredoxin, iron-sulphur binding site	38
	IPR015794:Pyruvate kinase, alpha/beta	38
	IPR006703:AIG1	38
	IPR019542:Enhancer of polycomb-like, N-terminal	38
	IPR004343:Plus-3	38
	IPR008480:Protein of unknown function DUF761, plant	38
	IPR006936:Domain of unknown function DUF640	38
	IPR001962:Asparagine synthase	38
	IPR019129:Folate-sensitive fragile site protein Fra10Ac1	38
	noIPR:SANT/Myb domain	38
	IPR029061:Thiamin diphosphate-binding fold	38
	noIPR:HotDog domain	38
	noIPR:RNA polymerase, alpha subunit	38
	IPR001895:Ras guanine-nucleotide exchange factors catalytic domain	38
	IPR006163:Phosphopantetheine-binding	37
	IPR005835:Nucleotidyl transferase	37
	IPR020835:Catalase-like domain, haem-dependent	37
	IPR022953:Phosphofructokinase	37
	IPR007865:Peptidase M24B, X-Pro dipeptidase/aminopeptidase P N-terminal	37
	IPR000924:Glutamyl/glutaminyl-tRNA synthetase, class Ib	37
	IPR020829:Glyceraldehyde 3-phosphate dehydrogenase, catalytic domain	37
	IPR014352:FERM/acyl-CoA-binding protein, 3-helical bundle	37
	IPR008138:Saposin-like type B, 2	37
	IPR007856:Saposin-like type B, 1	37
	IPR022636:S-adenosylmethionine synthetase superfamily	37
	IPR007173:D-arabinono-1,4-lactone oxidase	37
	IPR006093:Oxygen oxidoreductase covalent FAD-binding site	37
	IPR013010:Zinc finger, SIAH-type	37
	IPR012674:Calycin	37
	IPR009721:O-acyltransferase, WSD1, C-terminal	37
	IPR009305:Protein of unknown function DUF962	37
	IPR002014:VHS	37
	IPR011331:Ribosomal protein L37ae/L37e, N-terminal	37
	IPR005333:Transcription factor, TCP	37
	IPR021602:Protein of unknown function DUF3223	37
	noIPR:START domain	37
	IPR025398:Domain of unknown function DUF4371	37
	noIPR:Domain of unknown function DUF4371	37
	IPR016064:ATP-NAD kinase-like domain	37
	noIPR:P-type ATPase, cytoplasmic domain N	37
	IPR023170:Helix-turn-helix, base-excision DNA repair, C-terminal	36
	IPR003265:HhH-GPD domain	36
	IPR002524:Cation efflux protein	36
	IPR001580:Calreticulin/calnexin	36
	IPR002075:Nuclear transport factor 2	36
	IPR003527:MAP kinase, conserved site	36
	IPR002889:Carbohydrate-binding WSC	36
	IPR011761:ATP-grasp fold	36
	IPR020616:Thiolase, N-terminal	36
	IPR015798:Copper amine oxidase, C-terminal	36
	IPR004006:Dak kinase	36
	IPR006104:Glycoside hydrolase, family 2, N-terminal	36
	IPR001247:Exoribonuclease, phosphorolytic domain 1	36
	IPR001568:Ribonuclease T2	36
	IPR020094:Pseudouridine synthase I, TruA, N-terminal	36
	IPR004254:Hly-III-related	36
	IPR011691:Vesicle transport protein, SFT2-like	36
	IPR024078:Putative deacetylase LmbE-like domain	36
	IPR011043:Galactose oxidase/kelch, beta-propeller	36
	IPR006048:Alpha-amylase, C-terminal all beta	36
	IPR000971:Globin, subset	36
	IPR006287:DJ-1	36
	IPR014777:Tetrapyrrole methylase, subdomain 1	36
	IPR018144:Plus-3 domain, subgroup	36
	IPR008195:Ribosomal protein L34Ae	36
	IPR005061:Domain of unknown function DUF292, eukaryotic	36
	IPR006206:Mevalonate/galactokinase	36
	IPR004910:Yippee-like protein	36
	IPR022143:Protein of unknown function DUF3675	36
	IPR004099:Pyridine nucleotide-disulphide oxidoreductase, dimerisation	36
	IPR000999:Ribonuclease III	36
	IPR000223:Peptidase S26A, signal peptidase I	36
	IPR008930:Terpenoid cyclases/protein prenyltransferase alpha-alpha toroid	36
	IPR013087:Zinc finger C2H2-type/integrase DNA-binding domain	36
	IPR025659:Tubby C-terminal-like domain	36
	noIPR:Zinc finger, RanBP2-type	36
	noIPR:RmlC-like jelly roll fold	36
	noIPR:Six-hairpin glycosidase-like	36
	noIPR:Peptidase S8/S53 domain	36
	IPR000277:Cys/Met metabolism, pyridoxal phosphate-dependent enzyme	35
	IPR004895:Prenylated rab acceptor PRA1	35
	IPR002589:Appr-1-p processing	35
	IPR018492:Ribosomal protein L7Ae/L8/Nhp2 family	35
	IPR000308:14-3-3 protein	35
	IPR002208:SecY protein	35
	IPR004820:Cytidylyltransferase	35
	IPR001576:Phosphoglycerate kinase	35
	IPR003029:Ribosomal protein S1, RNA-binding domain	35
	IPR020828:Glyceraldehyde 3-phosphate dehydrogenase, NAD(P) binding domain	35
	IPR012967:Plant methyltransferase dimerisation	35
	IPR002013:Synaptojanin, N-terminal	35
	IPR006148:Glucosamine/galactosamine-6-phosphate isomerase	35
	IPR002059:Cold-shock protein, DNA-binding	35
	IPR006162:Phosphopantetheine attachment site	35
	IPR000043:Adenosylhomocysteinase	35
	IPR018467:CO/COL/TOC1, conserved site	35
	IPR022742:Alpha/beta hydrolase, N-terminal	35
	IPR004932:Retrieval of early ER protein Rer1	35
	IPR007860:DNA mismatch repair protein MutS, connector	35
	IPR015847:Exoribonuclease, phosphorolytic domain 2	35
	IPR005844:Alpha-D-phosphohexomutase, alpha/beta/alpha domain I	35
	IPR001032:Leghaemoglobin	35
	IPR005031:Streptomyces cyclase/dehydrase	35
	IPR012900:G-box binding, MFMR	35
	IPR013136:WSTF/Acf1/Cbp146	35
	noIPR:Pectin lyase fold	35
	IPR011249:Metalloenzyme, LuxS/M16 peptidase-like	35
	noIPR:Aldehyde dehydrogenase, N-terminal	35
	noIPR:MULE transposase domain	35
	noIPR:Malectin	35
	noIPR:K Homology domain, type 1	35
	noIPR:Myosin head, motor domain	35
	IPR003111:Peptidase S16, lon N-terminal	34
	IPR006636:Heat shock chaperonin-binding	34
	IPR009082:Signal transduction histidine kinase, homodimeric	34
	IPR012676:TGS-like	34
	IPR001951:Histone H4	34
	IPR002913:Lipid-binding START	34
	IPR018164:Alanyl-tRNA synthetase, class IIc, N-terminal	34
	IPR012001:Thiamine pyrophosphate enzyme, N-terminal TPP-binding domain	34
	IPR007248:Mpv17/PMP22	34
	IPR015636:Polynucleotide kinase 3-phosphatase	34
	IPR006032:Ribosomal protein S12/S23	34
	IPR015443:Aldose 1-epimerase, subgroup	34
	IPR002495:Glycosyl transferase, family 8	34
	IPR018118:ATPase, F1/A1 complex, alpha/beta subunit, N-terminal	34
	IPR004198:Zinc finger, C5HC2-type	34
	IPR020842:Polyketide synthase/Fatty acid synthase, KR	34
	IPR001320:Ionotropic glutamate receptor	34
	IPR002625:Smr protein/MutS2 C-terminal	34
	IPR005107:CO dehydrogenase flavoprotein, C-terminal	34
	IPR006269:3-deoxy-8-phosphooctulonate synthase	34
	IPR008511:Protein BYPASS-related	34
	IPR002893:Zinc finger, MYND-type	34
	IPR006070:Sua5/YciO/YrdC, N-terminal	34
	IPR004152:GAT	34
	IPR003675:Abortive infection protein	34
	IPR013961:RAI1-like	34
	IPR029006:ADF-H/Gelsolin-like domain	34
	IPR025846:PMR5 N-terminal domain	34
	IPR011237:Peptidase M16 domain	34
	noIPR:Domain of unknown function DUF223	34
	noIPR:GroES (chaperonin 10)-like	34
	IPR016194:SPOC like C-terminal domain	34
	noIPR:Epidermal growth factor-like domain	34
	IPR001024:PLAT/LH2 domain	34
	IPR018028:Catalase-related subgroup	33
	IPR001971:Ribosomal protein S11	33
	IPR000917:Sulfatase	33
	IPR008775:Phytanoyl-CoA dioxygenase	33
	IPR001388:Synaptobrevin	33
	IPR014978:Glutamine-Leucine-Glutamine, QLQ	33
	IPR003953:Fumarate reductase/succinate dehydrogenase flavoprotein, N-terminal	33
	IPR024134:Superoxide dismutase (Cu/Zn) / chaperones	33
	IPR017975:Tubulin, conserved site	33
	IPR000558:Histone H2B	33
	IPR018165:Alanyl-tRNA synthetase, class IIc, core domain	33
	IPR015928:Aconitase/3-isopropylmalate dehydratase, swivel	33
	IPR009025:DNA-directed RNA polymerase, RBP11-like	33
	IPR007282:NOT2/NOT3/NOT5	33
	IPR005814:Aminotransferase class-III	33
	IPR000649:Initiation factor 2B-related	33
	IPR003882:Pistil-specific extensin-like protein	33
	IPR003097:FAD-binding, type 1	33
	IPR003737:N-acetylglucosaminyl phosphatidylinositol deacetylase	33
	IPR001666:Phosphatidylinositol transfer protein	33
	IPR015414:SNARE associated Golgi protein	33
	IPR018205:VHS subgroup	33
	IPR017923:Transcription factor IIS, N-terminal	33
	IPR016087:Chalcone isomerase	33
	IPR002559:Transposase, IS4-like	33
	IPR004487:Clp protease, ATP-binding subunit ClpX	33
	IPR011422:BRCA1-associated 2	33
	IPR000756:Diacylglycerol kinase, accessory domain	33
	IPR021148:Protein of unknown function DUF579	33
	IPR007275:YTH domain	33
	IPR017456:CTP synthase, N-terminal	33
	IPR007145:Microtubule-associated protein, MAP65/ASE1-type	33
	IPR003742:SPOUT methyltransferase, predicted	33
	IPR006539:ATPase, P-type, phospholipid-translocating, flippase	33
	noIPR:Transcription factor GRAS	33
	IPR011074:CRAL/TRIO, N-terminal domain	33
	IPR007312:Phosphoesterase	32
	IPR020477:C2 region	32
	IPR011614:Catalase, N-terminal	32
	IPR006692:Coatomer, WD associated region	32
	IPR003661:Signal transduction histidine kinase, subgroup 1, dimerisation/phosphoacceptor domain	32
	IPR000648:Oxysterol-binding protein	32
	IPR020003:ATPase, alpha/beta subunit, nucleotide-binding domain, active site	32
	IPR002133:S-adenosylmethionine synthetase	32
	IPR013601:FAE1/Type III polyketide synthase-like protein	32
	IPR016102:Succinyl-CoA synthetase-like	32
	IPR011129:Cold shock protein	32
	IPR014758:Methionyl-tRNA synthetase	32
	IPR001638:Extracellular solute-binding protein, family 3	32
	IPR008521:Protein of unknown function DUF803	32
	IPR015883:Glycoside hydrolase, family 20, catalytic core	32
	IPR006575:RWD domain	32
	IPR004600:Transcription factor Tfb4	32
	IPR016192:APOBEC/CMP deaminase, zinc-binding	32
	IPR002775:DNA/RNA-binding protein Alba-like	32
	IPR001344:Chlorophyll A-B binding protein, plant	32
	IPR011684:KIP1-like	32
	IPR009741:Protein of unknown function DUF1313	32
	IPR004276:Glycosyl transferase, family 28	32
	IPR007010:Poly(A) polymerase, RNA-binding domain	32
	IPR011068:Nucleotidyltransferase, class I, C-terminal-like	32
	IPR023270:RNA (C5-cytosine) methyltransferase, NCL1	32
	IPR006968:Protein of unknown function DUF647	32
	IPR027329:TPX2, C-terminal domain	32
	noIPR:Calcineurin-like phosphoesterase domain, apaH type	32
	IPR002772:Glycoside hydrolase family 3 C-terminal domain	32
	IPR017877:Myb-like domain	32
	noIPR:Amine oxidase	32
	noIPR:Bacterial Fmu (Sun)/eukaryotic nucleolar NOL1/Nop2p	32
	IPR000192:Aminotransferase class V domain	32
	IPR001298:Filamin/ABP280 repeat	31
	IPR002194:Chaperonin TCP-1, conserved site	31
	IPR001002:Chitin-binding, type 1	31
	IPR002136:Ribosomal protein L4/L1e	31
	IPR002376:Formyl transferase, N-terminal	31
	IPR007653:Signal peptidase 22kDa subunit	31
	IPR013121:Ferric reductase, NAD binding	31
	IPR009068:S15/NS1, RNA-binding	31
	IPR010097:Malate dehydrogenase, type 1	31
	IPR009014:Transketolase, C-terminal/Pyruvate-ferredoxin oxidoreductase, domain II	31
	IPR004113:FAD-linked oxidase, C-terminal	31
	IPR019149:Protein of unknown function DUF2048	31
	IPR014723:Ribosomal protein L24, SH3-like	31
	IPR023123:Tubulin, C-terminal	31
	IPR001870:B30.2/SPRY domain	31
	IPR005176:Domain of unknown function DUF298	31
	IPR011498:Kelch repeat type 2	31
	IPR001898:Sodium/sulphate symporter	31
	IPR000146:Fructose-1,6-bisphosphatase class 1/Sedoheputulose-1,7-bisphosphatase	31
	IPR005299:SAM dependent carboxyl methyltransferase	31
	IPR004342:EXS, C-terminal	31
	IPR004193:Glycoside hydrolase, family 13, N-terminal	31
	IPR002453:Beta tubulin	31
	IPR019809:Histone H4, conserved site	31
	IPR007259:Spc97/Spc98	31
	IPR006196:RNA-binding domain, S1, IF1 type	31
	IPR013189:Glycosyl hydrolase family 32, C-terminal	31
	IPR013750:GHMP kinase, C-terminal	31
	IPR007572:Uncharacterised protein family Ycf20	31
	IPR015894:Guanylate-binding protein, N-terminal	31
	IPR018201:Beta-ketoacyl synthase, active site	31
	IPR007656:Protein of unknown function DUF593	31
	IPR020864:Membrane attack complex component/perforin (MACPF) domain	31
	noIPR:Pyridine nucleotide-disulphide oxidoreductase, NAD-binding domain	31
	IPR015425:Formin, FH2 domain	31
	noIPR:Formin, FH2 domain	31
	IPR002912:ACT domain	31
	IPR017926:Glutamine amidotransferase	31
	IPR004330:FAR1 DNA binding domain	31
	IPR004087:K Homology domain	31
	noIPR:Poly(ADP-ribose) polymerase, catalytic domain	31
	noIPR:P-type ATPase, A domain	31
	noIPR:Amidohydrolase 3	31
	noIPR:Ras guanine-nucleotide exchange factors catalytic domain	31
	IPR023578:Ras guanine nucleotide exchange factor, domain	30
	IPR020040:Ribosomal protein L6, alpha-beta domain	30
	IPR000375:Dynamin central domain	30
	IPR017932:Glutamine amidotransferase, type II	30
	IPR007529:Zinc finger, HIT-type	30
	IPR003903:Ubiquitin interacting motif	30
	IPR022398:Peptidase S8, subtilisin, His-active site	30
	IPR006073:GTP1/OBG	30
	IPR000602:Glycoside hydrolase, family 38, core	30
	IPR006769:Coiled-coil domain containing protein 109, C-terminal	30
	IPR013112:FAD-binding 8	30
	IPR006680:Amidohydrolase 1	30
	IPR013994:Carbohydrate-binding WSC, subgroup	30
	IPR000127:Ubiquitin-activating enzyme repeat	30
	IPR001208:Mini-chromosome maintenance, DNA-dependent ATPase	30
	IPR001848:Ribosomal protein S10	30
	IPR000269:Copper amine oxidase	30
	IPR022644:Orn/DAP/Arg decarboxylase 2, N-terminal	30
	IPR007042:Arsenite-resistance protein 2	30
	IPR003395:RecF/RecN/SMC	30
	IPR020810:Enolase, C-terminal	30
	IPR023795:Protease inhibitor I4, serpin, conserved site	30
	IPR018545:CASC3/Barentsz eIF4AIII binding	30
	IPR000726:Glycoside hydrolase, family 19, catalytic	30
	IPR019808:Histidine triad, conserved site	30
	IPR004255:O-acyltransferase, WSD1, N-terminal	30
	IPR001733:Peptidase S26B, eukaryotic signal peptidase	30
	IPR000009:Protein phosphatase 2A, regulatory subunit PR55	30
	IPR009450:Phosphatidylinositol N-acetylglucosaminyltransferase	30
	IPR006109:Glycerol-3-phosphate dehydrogenase, NAD-dependent, C-terminal	30
	IPR001313:Pumilio RNA-binding repeat	30
	IPR009027:Ribosomal protein L9/RNase H1, N-terminal	30
	IPR013632:DNA recombination and repair protein Rad51, C-terminal	30
	IPR009145:U2 auxiliary factor small subunit	30
	IPR000877:Proteinase inhibitor I12, Bowman-Birk	30
	IPR004129:Glycerophosphoryl diester phosphodiesterase	30
	IPR019539:Galactokinase galactose-binding domain	30
	IPR018333:Squalene cyclase	30
	IPR007592:Protein of unknown function DUF573	30
	IPR002562:3'-5' exonuclease	30
	IPR013024:Butirosin biosynthesis, BtrG-like	30
	IPR019761:DNA-directed RNA polymerase M, 15kDa subunit, conserved site	30
	IPR019757:Peptidase S26A, signal peptidase I, lysine active site	30
	IPR005845:Alpha-D-phosphohexomutase, alpha/beta/alpha domain II	30
	IPR011128:Glycerol-3-phosphate dehydrogenase, NAD-dependent, N-terminal	30
	IPR004314:Glucoamylase, putatuve	30
	IPR007378:Tic22-like	30
	IPR001610:PAC motif	30
	noIPR:Chloramphenicol acetyltransferase-like domain	30
	IPR011047:Quinonprotein alcohol dehydrogenase-like superfamily	30
	noIPR:Ubiquitin-conjugating enzyme/RWD-like	30
	noIPR:Ubiquitin-like	30
	noIPR:Cation/H+ exchanger	30
	noIPR:Transcription factor, SBP-box	30
	noIPR:F-box associated interaction domain	30
	noIPR:Six-bladed beta-propeller, TolB-like	30
	IPR014905:HIRAN domain	30
	IPR000754:Ribosomal protein S9	29
	IPR005016:TMS membrane protein/tumour differentially expressed protein	29
	IPR003172:MD-2-related lipid-recognition	29
	IPR010908:Longin	29
	IPR022803:Ribosomal protein L5 domain	29
	IPR006214:Inhibitor of apoptosis-promoting Bax1-related	29
	IPR006043:Xanthine/uracil/vitamin C permease	29
	IPR006946:Protein of unknown function DUF642	29
	IPR019831:Manganese/iron superoxide dismutase, N-terminal	29
	IPR001494:Importin-beta, N-terminal	29
	IPR004861:Protein-tyrosine phosphatase, SIW14-like	29
	IPR001017:Dehydrogenase, E1 component	29
	IPR000560:Histidine phosphatase superfamily, clade-2	29
	IPR015946:K homology domain-like, alpha/beta	29
	IPR002483:Splicing factor PWI	29
	IPR009447:GWT1	29
	IPR004882:LUC7-related	29
	IPR022673:Hexokinase, C-terminal	29
	IPR006168:Glycerol-3-phosphate dehydrogenase, NAD-dependent	29
	IPR014746:Glutamine synthetase/guanido kinase, catalytic domain	29
	IPR016071:Staphylococcal nuclease (SNase-like), OB-fold	29
	IPR005819:Histone H5	29
	IPR023442:Ribosomal protein L24e, conserved site	29
	IPR017970:Homeobox, conserved site	29
	IPR022357:Major intrinsic protein, conserved site	29
	IPR004022:DDT domain	29
	IPR018501:DDT domain superfamily	29
	IPR009769:Domain of unknown function DUF1336	29
	IPR021099:RNA recognition domain, plant	29
	IPR016124:Mog1/PsbP/DUF1795, alpha/beta/alpha sandwich	29
	IPR016123:Mog1/PsbP, alpha/beta/alpha sandwich	29
	IPR008509:Protein of unknown function DUF791	29
	IPR007466:Peptidyl-arginine deiminase, Porphyromonas-type	29
	IPR004282:Chloroplast envelope membrane protein, CemA	29
	IPR005821:Ion transport domain	29
	noIPR:Glycosyl transferase, family 1	29
	noIPR:Tubby, C-terminal	29
	IPR029035:DHS-like NAD/FAD-binding domain	29
	IPR001254:Peptidase S1	29
	IPR029000:Cyclophilin-like domain	29
	noIPR:Armadillo-type fold	29
	IPR001926:Tryptophan synthase beta subunit-like PLP-dependent enzyme	29
	noIPR:Aminotransferase-like, plant mobile domain	29
	IPR012951:Berberine/berberine-like	28
	IPR001382:Glycoside hydrolase, family 47	28
	IPR000022:Carboxyl transferase	28
	IPR000597:Ribosomal protein L3	28
	IPR023674:Ribosomal protein L1, superfamily	28
	IPR020058:Glutamyl/glutaminyl-tRNA synthetase, class Ib, catalytic domain	28
	IPR014717:Translation elongation factor EF1B/ribosomal protein S6	28
	IPR004001:Actin, conserved site	28
	IPR000582:Acyl-CoA-binding protein, ACBP	28
	IPR000245:ATPase, V0 complex, proteolipid subunit C	28
	IPR011766:Thiamine pyrophosphate enzyme, C-terminal TPP-binding	28
	IPR000889:Glutathione peroxidase	28
	IPR001012:UBX	28
	IPR015941:Transketolase-like, C-terminal	28
	IPR015606:Cationic amino acid transporter	28
	IPR007862:Adenylate kinase, active site lid domain	28
	IPR015901:Phosphoglycerate kinase, C-terminal	28
	IPR001269:tRNA-dihydrouridine synthase	28
	IPR011261:DNA-directed RNA polymerase, dimerisation	28
	IPR004516:Histidyl-tRNA synthetase, class IIa	28
	IPR003595:Protein-tyrosine phosphatase, catalytic	28
	IPR002155:Thiolase	28
	IPR015507:Ribosomal RNA large subunit methyltransferase E	28
	IPR003877:SPla/RYanodine receptor SPRY	28
	IPR004871:Cleavage/polyadenylation specificity factor, A subunit, C-terminal	28
	IPR007120:DNA-directed RNA polymerase, subunit 2, domain 6	28
	IPR010734:Copine	28
	IPR015824:Phosphoglycerate kinase, N-terminal	28
	IPR002302:Leucyl-tRNA synthetase, class Ia, bacterial/mitochondrial	28
	IPR005722:ATPase, F1 complex, beta subunit	28
	IPR001312:Hexokinase	28
	IPR017438:ATP-NAD kinase, PpnK-type, alpha/beta	28
	IPR020588:DNA recombination/repair protein RecA/RadB, ATP-binding domain	28
	IPR012974:NOP5, N-terminal	28
	IPR001253:Translation initiation factor 1A (eIF-1A)	28
	IPR006456:ZF-HD homeobox protein, Cys/His-rich dimerisation domain	28
	IPR003231:Acyl carrier protein (ACP)	28
	IPR018040:Pectinesterase, active site	28
	IPR018866:Zinc-finger domain of monoamine-oxidase A repressor R1	28
	IPR008587:Protein of unknown function DUF869, plant	28
	IPR018500:DDT domain, subgroup	28
	IPR006408:ATPase, P-type, calcium-transporting, PMCA-type	28
	IPR005559:CG-1	28
	noIPR:PMR5 N-terminal domain	28
	IPR025110:AMP-binding enzyme C-terminal domain	28
	noIPR:ACT domain	28
	noIPR:Zinc finger C2H2-type/integrase DNA-binding domain	28
	IPR013831:SGNH hydrolase-type esterase domain	28
	noIPR:Metal-dependent hydrolase, composite domain	28
	noIPR:FAR1 DNA binding domain	28
	noIPR:Winged helix-turn-helix DNA-binding domain	28
	IPR002130:Cyclophilin-type peptidyl-prolyl cis-trans isomerase domain	28
	IPR029026:tRNA (guanine-N1-)-methyltransferase, N-terminal	28
	IPR029028:Alpha/beta knot methyltransferases	28
	IPR008991:Translation protein SH3-like domain	28
	IPR020850:GTPase effector domain, GED	27
	IPR000980:SH2 motif	27
	IPR002132:Ribosomal protein L5	27
	IPR000266:Ribosomal protein S17	27
	IPR012871:Protein of unknown function DUF1677, Oryza sativa	27
	IPR023571:Ribosomal protein L14 domain	27
	IPR001189:Manganese/iron superoxide dismutase	27
	IPR006941:Ribonuclease CAF1	27
	IPR002344:Lupus La protein	27
	IPR006083:Phosphoribulokinase/uridine kinase	27
	IPR000261:EPS15 homology (EH)	27
	IPR001537:tRNA/rRNA methyltransferase, SpoU	27
	IPR002219:Protein kinase C-like, phorbol ester/diacylglycerol binding	27
	IPR003891:Initiation factor eIF-4 gamma, MA3	27
	IPR013583:Phosphoribosyltransferase C-terminal	27
	IPR016635:Adaptor protein complex, sigma subunit	27
	IPR001345:Phosphoglycerate/bisphosphoglycerate mutase, active site	27
	IPR019756:Peptidase S26A, signal peptidase I, serine active site	27
	IPR001540:Glycoside hydrolase, family 20	27
	IPR005484:Ribosomal protein L18/L5	27
	IPR002346:Molybdopterin dehydrogenase, FAD-binding	27
	IPR001141:Ribosomal protein L27e	27
	IPR001406:Pseudouridine synthase I, TruA	27
	IPR020095:Pseudouridine synthase I, TruA, C-terminal	27
	IPR000864:Proteinase inhibitor I13, potato inhibitor I	27
	IPR001854:Ribosomal protein L29	27
	IPR007728:Pre-SET domain	27
	IPR003466:Chalcone isomerase, subgroup	27
	IPR005027:Glycosyl transferase, family 43	27
	IPR004167:E3 binding	27
	IPR007130:Diacylglycerol acyltransferase	27
	IPR021775:Protein of unknown function DUF3339	27
	IPR003428:Mitochondrial glycoprotein	27
	IPR008496:Protein of unknown function DUF778	27
	IPR018962:Domain of unknown function DUF1995	27
	IPR001510:Zinc finger, PARP-type	27
	IPR021998:Protein of unknown function DUF3594	27
	IPR007238:DNA primase, large subunit, eukaryotic/archaeal	27
	IPR016558:DNA primase, large subunit, eukaryotic	27
	IPR004101:Mur ligase, C-terminal	27
	IPR004561:Isochorismate synthase	27
	IPR001509:NAD-dependent epimerase/dehydratase, N-terminal domain	27
	noIPR:Phosphatidylinositol-4-phosphate 5-kinase, N-terminal domain	27
	IPR016185:Pre-ATP-grasp domain	27
	IPR009022:Elongation factor G, III-V domain	27
	noIPR:FAS1 domain	27
	noIPR:Thioesterase superfamily	27
	IPR001895:Guanine-nucleotide dissociation stimulator CDC25	26
	IPR000851:Ribosomal protein S5	26
	IPR003105:SRA-YDG	26
	IPR013025:Ribosomal protein L25/L23	26
	IPR004037:Ribosomal protein L7Ae conserved site	26
	IPR016094:Ribosomal protein L1, 2-layer alpha/beta-sandwich	26
	IPR001884:Translation elongation factor IF5A	26
	IPR020189:Translation elongation factor, IF5A C-terminal	26
	IPR002143:Ribosomal protein L1	26
	IPR011034:Formyl transferase, C-terminal-like	26
	IPR015939:Fumarate reductase/succinate dehydrogenase flavoprotein-like, C-terminal	26
	IPR004873:BURP	26
	IPR006085:XPG N-terminal	26
	IPR007109:Brix domain	26
	IPR001750:NADH:ubiquinone/plastoquinone oxidoreductase	26
	IPR002999:Tudor domain	26
	IPR002610:Peptidase S54, rhomboid	26
	IPR007321:Transposase (putative), gypsy type	26
	IPR002472:Palmitoyl protein thioesterase	26
	IPR004217:Mitochondrial inner membrane translocase complex, Tim8/9/10/13-zinc finger-like	26
	IPR018936:Phosphatidylinositol 3/4-kinase, conserved site	26
	IPR015433:Phosphatidylinositol Kinase	26
	IPR005269:Cytokinin riboside 5'-monophosphate phosphoribohydrolase LOG	26
	IPR013740:Redoxin	26
	IPR023173:NADPH-cytochrome p450 reductase, FAD-binding, alpha-helical domain-3	26
	IPR006693:AB-hydrolase-associated lipase region	26
	IPR014764:Defective-in-cullin neddylation protein	26
	IPR005181:Domain of unknown function DUF303, acetylesterase putative	26
	IPR014002:Tudor-like, plant	26
	IPR000530:Ribosomal protein S12e	26
	IPR006021:Staphylococcal nuclease (SNase-like)	26
	IPR006935:UvrABC complex, subunit B	26
	IPR023564:Ribosomal protein L13 domain	26
	IPR000760:Inositol monophosphatase	26
	IPR004095:TGS	26
	IPR010997:HRDC-like	26
	IPR005161:Ku70/Ku80, N-terminal alpha/beta	26
	IPR018934:RIO-like kinase	26
	IPR001328:Peptidyl-tRNA hydrolase	26
	IPR007608:Protein of unknown function DUF584	26
	IPR008546:Domain of unknown function DUF828	26
	IPR005540:KNOX1	26
	IPR005541:KNOX2	26
	IPR001398:Macrophage migration inhibitory factor	26
	IPR014347:Tautomerase	26
	IPR005519:Acid phosphatase (Class B)	26
	IPR019533:Peptidase S26	26
	IPR006380:Sucrose-phosphate synthase	26
	IPR014030:Beta-ketoacyl synthase, N-terminal	26
	IPR004808:Exodeoxyribonuclease III xth	26
	IPR011760:Pseudouridine synthase, TruD, insertion domain	26
	noIPR:GYF	26
	IPR029057:Phosphoribosyltransferase-like	26
	IPR028889:Ubiquitin carboxyl-terminal hydrolase-like domain	26
	IPR026960:Reverse transcriptase zinc-binding domain	26
	noIPR:Aldehyde dehydrogenase domain	26
	noIPR:Zinc finger, C2H2-like	26
	noIPR:P-type ATPase, transmembrane domain	26
	IPR025287:Wall-associated receptor kinase galacturonan-binding domain	26
	IPR003034:SAP domain	26
	IPR001881:EGF-like calcium-binding domain	26
	IPR006164:Ku70/Ku80 beta-barrel domain	26
	IPR009100:Acyl-CoA dehydrogenase/oxidase, N-terminal and middle domain	26
	IPR001537:tRNA/rRNA methyltransferase, SpoU type	26
	IPR003131:Potassium channel tetramerisation-type BTB domain	26
	IPR008937:Ras guanine nucleotide exchange factor	25
	IPR023798:Ribosomal protein S7 domain	25
	IPR022812:Dynamin	25
	IPR011547:Sulphate transporter	25
	IPR001564:Nucleoside diphosphate kinase	25
	IPR000167:Dehydrin	25
	IPR000218:Ribosomal protein L14b/L23e	25
	IPR000454:ATPase, F0 complex, subunit C	25
	IPR018163:Threonyl/alanyl tRNA synthetase, class II-like, putative editing domain	25
	IPR001525:C-5 cytosine methyltransferase	25
	IPR002906:Ribosomal protein S27a	25
	IPR019832:Manganese/iron superoxide dismutase, C-terminal	25
	IPR020598:Ribosomal RNA adenine methylase transferase, N-terminal	25
	IPR016182:Copper amine oxidase, N-terminal	25
	IPR018114:Peptidase S1/S6, chymotrypsin/Hap, active site	25
	IPR000192:Aminotransferase, class V/Cysteine desulfurase	25
	IPR000573:Aconitase A/isopropylmalate dehydratase small subunit, swivel	25
	IPR023280:Ubiquitin-like 1 activating enzyme, catalytic cysteine domain	25
	IPR002259:Delayed-early response protein/equilibrative nucleoside transporter	25
	IPR005142:eRF1 domain 3	25
	IPR000555:Mov34/MPN/PAD-1	25
	IPR016141:Citrate synthase-like, core	25
	IPR013130:Flavoprotein transmembrane component	25
	IPR012302:Malic enzyme, NAD-binding	25
	IPR000911:Ribosomal protein L11	25
	IPR000352:Peptide chain release factor class I/class II	25
	IPR022755:Zinc finger, double-stranded RNA binding	25
	IPR001950:Translation initiation factor SUI1	25
	IPR008395:Agenet	25
	IPR000642:Peptidase M41	25
	IPR009097:RNA ligase/cyclic nucleotide phosphodiesterase	25
	IPR002877:Ribosomal RNA methyltransferase RrmJ/FtsJ	25
	IPR011948:Dullard phosphatase domain, eukaryotic	25
	IPR001362:Glycoside hydrolase, family 32	25
	IPR017949:Thaumatin, conserved site	25
	IPR006626:Parallel beta-helix repeat	25
	IPR000184:Bacterial surface antigen (D15)	25
	IPR000566:Lipocalin/cytosolic fatty-acid binding protein domain	25
	IPR005512:Rop nucleotide exchanger, PRONE	25
	IPR002575:Aminoglycoside phosphotransferase	25
	IPR008259:FMN-dependent alpha-hydroxy acid dehydrogenase, active site	25
	IPR009438:Phytosulfokine	25
	IPR007736:Caleosin	25
	IPR004680:Divalent ion symporter	25
	IPR015260:Syntaxin 6, N-terminal	25
	IPR006640:Domain of unknown function SprT-like	25
	IPR006638:Elongator protein 3/MiaB/NifB	25
	IPR022003:RST domain of plant C-terminal	25
	IPR019379:Gamma-secretase aspartyl protease complex, presenilin enhancer-2 subunit	25
	IPR006134:DNA-directed DNA polymerase, family B, multifunctional domain	25
	IPR005049:Protein of unknown function DUF288	25
	IPR017961:DNA polymerase, Y-family, little finger domain	25
	noIPR:Signal transduction response regulator, receiver domain	25
	noIPR:POX domain	25
	noIPR:Terpenoid synthase	25
	noIPR:Heavy metal-associated domain, HMA	25
	noIPR:Thiolase-like, subgroup	25
	IPR025756:MYB-CC type transcription factor, LHEQLE-containing domain	25
	noIPR:S-locus glycoprotein	25
	noIPR:Zinc finger, LIM-type	25
	IPR003953:FAD binding domain	25
	noIPR:SNF2-related	25
	noIPR:Peroxisomal fatty acyl CoA transporter, transmembrane domain	25
	noIPR:PLAT/LH2 domain	25
	noIPR:Nucleophile aminohydrolases, N-terminal	25
	noIPR:Glucose-methanol-choline oxidoreductase, N-terminal	25
	IPR020574:Ribosomal protein S9, conserved site	24
	IPR012285:Fumarate reductase, C-terminal	24
	IPR015974:Ribosomal protein L19/L19e, domain 3	24
	IPR000702:Ribosomal protein L6	24
	IPR003130:Dynamin GTPase effector	24
	IPR023621:Ribosomal protein L31e domain	24
	IPR000897:Signal recognition particle, SRP54 subunit, GTPase	24
	IPR004179:Sec63 domain	24
	IPR016082:Ribosomal protein L30, ferredoxin-like fold domain	24
	IPR002672:Ribosomal protein L28e	24
	IPR004241:Light chain 3 (LC3)	24
	IPR001300:Peptidase C2, calpain, catalytic domain	24
	IPR001765:Carbonic anhydrase	24
	IPR012000:Thiamine pyrophosphate enzyme, central domain	24
	IPR016050:Proteasome, beta-type subunit, conserved site	24
	IPR013120:Male sterility, NAD-binding	24
	IPR000589:Ribosomal protein S15	24
	IPR013017:NHL repeat, subgroup	24
	IPR002076:GNS1/SUR4 membrane protein	24
	IPR002319:Phenylalanyl-tRNA synthetase	24
	IPR018124:Calreticulin/calnexin, conserved site	24
	IPR002579:Methionine sulphoxide reductase B	24
	IPR005937:26S proteasome subunit P45	24
	IPR002168:Lipase, GDXG, active site	24
	IPR019363:Protein of unknown function DUF2305	24
	IPR018392:Peptidoglycan-binding lysin domain	24
	IPR002482:Peptidoglycan-binding Lysin subgroup	24
	IPR015992:Deoxyribonuclease, TatD	24
	IPR001130:Deoxyribonuclease, TatD-related	24
	IPR000462:CDP-alcohol phosphatidyltransferase	24
	IPR006096:Glutamate/phenylalanine/leucine/valine dehydrogenase, C-terminal	24
	IPR008811:Raffinose synthase	24
	IPR002928:Myosin tail	24
	IPR019825:Legume lectin, beta chain, Mn/Ca-binding site	24
	IPR023591:Ribosomal protein S2, flavodoxin-like domain	24
	IPR015650:Heavy chain of Myosin	24
	IPR000741:Fructose-bisphosphate aldolase, class-I	24
	IPR020784:Ribosomal protein L11, N-terminal	24
	IPR022672:Hexokinase, N-terminal	24
	IPR019758:Peptidase S26A, signal peptidase I, conserved site	24
	IPR013150:Transcription factor TFIIB, cyclin-related	24
	IPR005599:GPI mannosyltransferase	24
	IPR002478:Pseudouridine synthase/archaeosine transglycosylase	24
	IPR011417:ANTH	24
	IPR003316:Transcription factor E2F/dimerisation partner (TDP)	24
	IPR015803:Cysteinyl-tRNA synthetase, class Ia	24
	IPR005822:Ribosomal protein L13	24
	IPR000039:Ribosomal protein L18e	24
	IPR011008:Dimeric alpha-beta barrel	24
	IPR007461:Ysc84 actin-binding domain	24
	IPR005034:Dicer double-stranded RNA-binding fold	24
	IPR000700:PAS-associated, C-terminal	24
	IPR001940:Peptidase S1C, HrtA/DegP2/Q/S	24
	IPR012338:Beta-lactamase/transpeptidase-like	24
	IPR001976:Ribosomal protein S24e	24
	IPR005476:Transketolase, C-terminal	24
	IPR010341:Protein of unknown function DUF936, plant	24
	IPR006734:Protein of unknown function DUF597	24
	IPR005539:ELK	24
	IPR002683:Photosystem II PsbP, oxygen evolving complex	24
	IPR012864:Cysteamine dioxygenase	24
	IPR014049:Glutathione synthase, N-terminal, eukaryotic	24
	IPR018971:Protein of unknown function DUF1997	24
	IPR006674:Metal-dependent phosphohydrolase, HD subdomain	24
	IPR011320:Ribonuclease H1, N-terminal	24
	IPR006224:Pseudouridine synthase, RluC/RluD, conserved site	24
	IPR001708:Membrane insertion protein, OxaA/YidC	24
	IPR003128:Villin headpiece	24
	IPR000132:Nitrilase/cyanide hydratase, conserved site	24
	IPR001645:Folylpolyglutamate synthetase	24
	IPR009716:Ferroporti-1	24
	IPR000846:Dihydrodipicolinate reductase, N-terminal	24
	IPR004738:Phosphate permease	24
	IPR010994:RuvA domain 2-like	24
	IPR023405:DNA topoisomerase, type IA, core domain	24
	IPR013497:DNA topoisomerase, type IA, central	24
	IPR018063:SAM-dependent methyltransferase RsmI, conserved site	24
	IPR017963:DNA-repair protein, UmuC-like, N-terminal	24
	noIPR:Beta-lactamase-like	24
	noIPR:AMP-binding enzyme C-terminal domain	24
	noIPR:Phosphatidylinositol-4-phosphate 5-kinase, core	24
	IPR015795:Pyruvate kinase, C-terminal	24
	noIPR:Apple-like	24
	noIPR:AAA+ ATPase domain	24
	IPR011012:Longin-like domain	24
	noIPR:Replication factor A, C-terminal	24
	noIPR:Immunoglobulin-like fold	24
	IPR003100:PAZ domain	24
	IPR027410:TCP-1-like chaperonin intermediate domain	24
	IPR001494:Importin-beta, N-terminal domain	24
	noIPR:Aldehyde dehydrogenase, C-terminal	24
	noIPR:Dbl homology (DH) domain	24
	IPR002097:Profilin/allergen	23
	IPR002554:Protein phosphatase 2A, regulatory B subunit, B56	23
	IPR011041:Soluble quinoprotein glucose/sorbosone dehydrogenase	23
	IPR000196:Ribosomal protein L19/L19e	23
	IPR008977:PHM/PNGase F-fold domain	23
	IPR017900:4Fe-4S ferredoxin, iron-sulphur binding, conserved site	23
	IPR000054:Ribosomal protein L31e	23
	IPR005062:SAC3/GANP/Nin1/mts3/eIF-3 p25	23
	IPR011035:Ribosomal protein L25/Gln-tRNA synthetase, anti-codon-binding domain	23
	IPR002499:Major vault protein, N-terminal	23
	IPR000554:Ribosomal protein S7e	23
	IPR020902:Actin/actin-like conserved site	23
	IPR012348:Ribonucleotide reductase-related	23
	IPR001574:Ribosome-inactivating protein	23
	IPR012947:Threonyl/alanyl tRNA synthetase, SAD	23
	IPR013111:EGF, extracellular	23
	IPR002675:Ribosomal protein L38e	23
	IPR019151:Proteasome assembly chaperone 2	23
	IPR018222:Nuclear transport factor 2, Eukaryote	23
	IPR001936:Ras GTPase-activating protein	23
	IPR001921:Ribosomal protein L7A/L8	23
	IPR010422:Protein of unknown function DUF1014	23
	IPR019572:Ubiquitin-activating enzyme	23
	IPR011576:Pyridoxamine 5'-phosphate oxidase-like, FMN-binding domain	23
	IPR011511:Variant SH3	23
	IPR023575:Ribosomal protein S19, superfamily	23
	IPR001780:Ribosomal protein L35A	23
	IPR005326:Plectin/S10, N-terminal	23
	IPR000313:PWWP	23
	IPR000811:Glycosyl transferase, family 35	23
	IPR016098:Cyclase-associated protein CAP/septum formation inhibitor MinC, C-terminal	23
	IPR007052:CS-like domain	23
	IPR000509:Ribosomal protein L36e	23
	IPR013035:Phosphoenolpyruvate carboxykinase, C-terminal	23
	IPR003618:Transcription elongation factor S-II, central domain	23
	IPR000289:Ribosomal protein S28e	23
	IPR023366:ATPase, F1/A1 complex, alpha subunit, N-terminal	23
	IPR003213:Cytochrome c oxidase, subunit VIb	23
	IPR013598:Exportin-1/Importin-beta-like	23
	IPR001925:Porin, eukaryotic type	23
	IPR006887:Domain of unknown function DUF625	23
	IPR009288:AIG2-like	23
	IPR006379:HAD-superfamily hydrolase, subfamily IIB	23
	IPR000150:Cof protein	23
	IPR001261:ArgE/DapE/ACY1/CPG2/YscS, conserved site	23
	IPR016088:Chalcone isomerase, 3-layer sandwich	23
	IPR000374:Phosphatidate cytidylyltransferase	23
	IPR011600:Peptidase C14, caspase catalytic	23
	IPR007271:Nucleotide-sugar transporter	23
	IPR003832:Acid phosphatase/vanadium-dependent haloperoxidase-related	23
	IPR001246:Lipoxygenase, plant	23
	IPR002591:Type I phosphodiesterase/nucleotide pyrophosphatase/phosphate transferase	23
	IPR010030:Plant-specific FAD-dependent oxidoreductase	23
	IPR003938:Potassium channel, voltage-dependent, EAG/ELK/ERG	23
[truncated: 7,381 more rows]
