# Supplementary material for: Comprehensive analysis of transcriptome response to salinity stress in the halophytic turf grass Sporobolus virginicus
Source: Front Plant Sci. 2015 Apr 21;6:241. doi: 10.3389/fpls.2015.00241 (PMC4404951; doi:10.3389/fpls.2015.00241)
Supplement: Supplementary file 4 [file Table4.XLS]

## Sheet: Sheet1
	Supplementary Table 4. Functional annotation of unigenes encoding turf grass-specific transcription factors
	Unigene ID	Family	Description	Species	E-value*
	comp737020_c0_seq1	bHLH	MDP0000291132 Mdo Malus domestica basic helix-loop-helix (bHLH) DNA-binding superfamily protein	Malus domestica	7e-06
	comp97693_c0_seq2	bZIP	evm_27.model.AmTr_v1.0_scaffold00081.79 Atr Amborella trichopoda bZIP family protein	Amborella trichopoda	3e-07
	comp975927_c0_seq1	bZIP	C.cajan_31756 Cca Cajanus cajan bZIP family protein	Cajanus cajan	7e-07
	comp288664_c0_seq1	bZIP	PK07387.1 Csa Cannabis sativa bZIP family protein	Cannabis sativa	4e-08
	comp1591414_c0_seq1	bZIP	PK17235.1 Csa Cannabis sativa bZIP family protein	Cannabis sativa	3e-06
	comp49441_c0_seq1	bZIP	Can014557 Can Capsicum annuum bZIP family protein	Capsicum annuum	3e-06
	comp36143_c1_seq1	bZIP	evm.model.supercontig_6.175 Cpa Carica papaya bZIP family protein	Carica papaya	8e-06
	comp522188_c0_seq1	bZIP	orange1.1g030957m Csi Citrus sinensis Basic-leucine zipper (bZIP) transcription factor family protein	Citrus sinensis	5e-07
	comp164617_c0_seq1	bZIP	Ghi016560 Ghi Gossypium hirsutum bZIP family protein	Gossypium hirsutum	3e-95
	comp487069_c0_seq1	bZIP	Ghi016560 Ghi Gossypium hirsutum bZIP family protein	Gossypium hirsutum	1e-79
	comp1045_c0_seq1	bZIP	Ghi016560 Ghi Gossypium hirsutum bZIP family protein	Gossypium hirsutum	2e-98
	comp650114_c0_seq1	bZIP	MicpuC2.e_gw1.4.806.1 Mpu Micromonas pusilla CCMP1545 bZIP family protein	Micromonas pusilla	3e-06
	comp617292_c0_seq1	bZIP	Nta009473 Nta Nicotiana tabacum bZIP family protein	Nicotiana tabacum	7e-06
	comp34462_c0_seq1	bZIP	Pgl015909 Pgl Picea glauca bZIP family protein	Picea glauca	2e-19
	comp82895_c0_seq1	bZIP	Pta004164 Pta Pinus taeda bZIP family protein	Pinus taeda	1e-31
	comp82895_c0_seq2	bZIP	Pta004164 Pta Pinus taeda bZIP family protein	Pinus taeda	3e-31
	comp739127_c0_seq1	bZIP	Pta004164 Pta Pinus taeda bZIP family protein	Pinus taeda	2e-20
	comp1578818_c0_seq1	bZIP	Pta007702 Pta Pinus taeda bZIP family protein	Pinus taeda	2e-20
	comp383711_c0_seq1	bZIP	Pta007702 Pta Pinus taeda bZIP family protein	Pinus taeda	1e-38
	comp85060_c0_seq1	bZIP	Tp6g28280 Tpa Thellungiella parvula bZIP family protein	Thellungiella parvula	2e-06
	comp1362551_c0_seq1	C2H2	Si020193m Sit Setaria italica SLOW GROWTH 1	Setaria italica	2e-07
	comp337275_c0_seq1	C3H	Bna025760 Bna Brassica napus C3H family protein	Brassica napus	5e-06
	comp522328_c0_seq1	GATA	Cre06.g266850.t1.2 Cre Chlamydomonas reinhardtii GATA family protein	Chlamydomonas reinhardti	2e-08
	comp79487_c1_seq1	HB-other	Pgl005709 Pgl Picea glauca HB-other family protein	Picea glauca	7e-09
	comp819759_c0_seq1	MYB	Sobic.004G070900.1.p Sbi Sorghum bicolor MYB family protein	Sorghum bicolor	8e-06
	* E-value of BLASTX search against 'Plant Transcription factor Database'
