# Supplementary material for: Comprehensive analysis of transcriptome response to salinity stress in the halophytic turf grass Sporobolus virginicus
Source: Front Plant Sci. 2015 Apr 21;6:241. doi: 10.3389/fpls.2015.00241 (PMC4404951; doi:10.3389/fpls.2015.00241)
Supplement: Supplementary file 5 [file Table5.XLS]

## Sheet: 5A
	Supplementary Table 5. Up-regulated unigenes related to response to stress and transport
	A) Response to stress
	Category	Unigene ID	Functional annotation	Related GO ID	Gene expression level in shoot			Gene expression level in root
					CS	NS	P-value corrected by Bonferroni	CR	NR	P-value corrected by Bonferroni
	Stress	comp128082_c1_seq2	Abscisic stress-ripening protein	GO:0006950	0.000840474	0.000977831	1.63e-27	0.000322921	0.000385087	1.33e-09
		comp121924_c0_seq3	Dehydrin	GO:0006950; GO:0009415	0	1.27776e-05	4.08e-41	1.23152e-06	8.27083e-05	3.5e-192
		comp122760_c1_seq3	Dehydrin	GO:0006950; GO:0009415	3.14525e-06	4.9211e-05	4.18e-134	2.48942e-05	4.5812e-05	1.75e-11
		comp122760_c3_seq1	Dehydrin	GO:0006950; GO:0009415	1.23294e-05	7.45071e-05	3.07e-143	0.00010248	0.000252298	7.21e-150
		comp121924_c0_seq4	Dehydrin-/LEA group 2-like protein	GO:0006950; GO:0009415	1.69844e-05	2.99583e-05	1.28e-07	8.79654e-08	7.11367e-06	1.51e-13
		comp121924_c0_seq10	Dehydrin-/LEA group 2-like protein	GO:0006950; GO:0009415	1.13229e-06	0.000243033	0	0	1.1287e-05	1.3e-24
		comp121924_c0_seq11	Dehydrin-/LEA group 2-like protein	GO:0006950; GO:0009415	2.5162e-07	0.00074533	0	0	1.65986e-05	8.29e-38
		comp139054_c2_seq1	Heat shock protein 81-1	GO:0005524; GO:0006457; GO:0006950; GO:0051082	0.00178386	0.00265403	0	0.00218761	0.00247015	9.78e-38
		comp139054_c1_seq1	Heat shock protein 81-3	GO:0005524; GO:0006457; GO:0006950; GO:0051082	0.000269674	0.000397487	1.32e-70	0.000331806	0.000374369	0.0152796
		comp136519_c0_seq1	Heat shock protein 83	GO:0005524; GO:0006457; GO:0006950; GO:0051082	0.000121029	0.000209017	2.3e-68	0.000143296	0.000246228	3.27e-62
		comp127246_c1_seq1	Heat shock protein 90	GO:0005524; GO:0006457; GO:0006950; GO:0051082	1.76763e-05	6.30246e-05	1.79e-78	8.53265e-06	1.80213e-05	0.000117551
		comp122218_c0_seq2	Late embryogenesis abundant protein Lea5-like	GO:0006950	3.6422e-05	4.947e-05	0.0171225	0.000121656	0.00016646	2.72e-13
		comp115514_c0_seq1	Universal stress protein	GO:0006950;	8.73751e-05	0.000192441	3.09e-119	2.92045e-05	8.93477e-05	7.37e-71
		comp122658_c1_seq1	Universal stress protein A-like protein	GO:0006950	0.000458892	0.000543479	6.55e-18	0.000165463	0.000218342	4.73e-14
		comp127618_c0_seq3	Universal stress protein A-like protein	GO:0006950	1.63553e-05	4.39445e-05	1.46e-36	1.03799e-05	2.03925e-05	0.000255854
		comp121924_c0_seq5	Unknown	GO:0006950; GO:0009415	0	2.76272e-06	3.22e-06	7.03724e-07	4.27769e-05	2.12e-97

## Sheet: 5B
	Supplementary Table 5. Up-regulated unigenes related to response to stress and transport
	B) Transport
	Category	Unigene ID	Functional annotation	Related GO ID	Count of reads in shoot			Count of reads in root
					CS	NS	P-value corrected by Bonferroni	CR	NR	P-value corrected by Bonferroni
	Transport	comp90483_c0_seq1	2-oxoglutarate/malate translocator	GO:0006810; GO:0055085				4.75013e-06	2.76959e-05	1.98e-36
		comp138678_c1_seq2	ABC transporter B family	GO:0006810; GO:0016887; GO:0042626; GO:0055085	1.76134e-06	1.29503e-06	1	0.000109693	0.000198519	2.07e-58
		comp138981_c0_seq2	ABC transporter B family	GO:0006810; GO:0016887; GO:0042626; GO:0055085	1.75505e-05	2.71955e-05	0.00739639	2.72693e-05	3.35765e-05	1
		comp128839_c0_seq1	ABC transporter C family	GO:0006810; GO:0016887; GO:0042626; GO:0055085	3.14525e-07	8.6335e-07	1	1.20513e-05	2.97826e-05	8.39e-15
		comp138958_c0_seq1	ABC transporter C family	GO:0006810; GO:0016887; GO:0042626; GO:0055085	0.000154306	0.000181217	0.00582643	0.000101336	0.000173953	7.96e-43
		comp138958_c1_seq1	ABC transporter C family	GO:0006810; GO:0016887; GO:0042626; GO:0055085	0.000217148	0.000262113	3.35e-09	0.00013837	0.000248979	7.9e-73
		comp139128_c0_seq5	ABC transporter C family	GO:0006810; GO:0016887; GO:0042626; GO:0055085	5.28402e-06	1.35546e-05	4.56e-08	1.49541e-06	2.75062e-06	1
		comp139571_c0_seq2	ABC transporter C family	GO:0006810; GO:0016887; GO:0042626; GO:0055085	5.66145e-07	2.59005e-07	1	8.79654e-07	1.11922e-05	2.55e-18
		comp115148_c0_seq1	ABC transporter family protein	GO:0006810; GO:0042626; GO:0055085	6.2905e-08	0	1	7.91689e-07	8.9158e-06	2.56e-13
		comp426897_c0_seq1	ABC transporter substrate-binding protein	GO:0005215; GO:0006810				4.39827e-07	4.93215e-06	9.89e-06
		comp113264_c0_seq1	ADP,ATP carrier protein	GO:0005215; GO:0006810; GO:0055085				4.04641e-06	3.86984e-05	8.81e-66
		comp127334_c1_seq3	ADP,ATP carrier protein	GO:0005215; GO:0006810; GO:0055085	1.2581e-07	2.07204e-06	0.020928	8.79654e-08	1.70728e-06	1
		comp132441_c0_seq3	Amino acid permease	GO:0003333; GO:0006810; GO:0006865; GO:0015171; GO:0055085	6.2905e-07	7.77015e-07	1	3.16676e-06	9.2952e-06	0.000919436
		comp133168_c0_seq1	Amino acid permease	GO:0003333; GO:0006810; GO:0015171; GO:0055085	8.05184e-05	9.06518e-05	1	9.72898e-05	0.000177557	3.24e-53
		comp357100_c0_seq1	Amino acid permease	GO:0003333; GO:0006810; GO:0006865; GO:0015171; GO:0055085	0	8.6335e-08	1	1.58338e-06	1.25201e-05	1.93e-17
		comp66132_c0_seq1	Amino acid permease	GO:0003333; GO:0006810; GO:0006865; GO:0015171; GO:0055085				5.102e-06	1.71677e-05	1.75e-12
		comp201153_c0_seq1	Amino-acid permease	GO:0003333; GO:0006810; GO:0006865; GO:0015171; GO:0055085				2.99082e-06	5.44433e-05	2.23e-110
		comp66132_c1_seq1	Amino-acid permease	GO:0003333; GO:0006810; GO:0015171; GO:0055085				2.19914e-06	7.30337e-06	0.00426165
		comp117412_c0_seq1	Aquaporin	GO:0005215; GO:0006810	5.15192e-05	4.91246e-05	1	3.95844e-05	6.36437e-05	4.91e-10
		comp118504_c0_seq1	Aquaporin	GO:0005215; GO:0006810	3.65478e-05	6.82047e-05	3.79e-26	0.000280786	0.000411075	1.24e-55
		comp118515_c0_seq1	Aquaporin	GO:0005215; GO:0006810	0	1.7267e-07	1	0.000112948	0.000153466	2.43e-11
		comp118515_c0_seq2	Aquaporin	GO:0005215; GO:0006810	0	8.6335e-08	1	8.35672e-05	0.000111732	3.14e-06
		comp118515_c1_seq1	Aquaporin	GO:0005215; GO:0006810	6.2905e-08	8.6335e-08	1	0.000494806	0.000621071	6.72e-31
		comp119325_c0_seq1	Aquaporin	GO:0005215; GO:0006810	1.13229e-06	1.03602e-06	1	0.000691144	0.00129346	0
		comp126253_c0_seq1	Aquaporin	GO:0005215; GO:0006810	1.2581e-07	2.59005e-07	1	9.6762e-06	1.80213e-05	0.0179948
		comp130994_c1_seq2	Aquaporin	GO:0005215; GO:0006810	3.7743e-06	5.1801e-06	1	0.000111452	0.000169969	6.74e-26
		comp130994_c1_seq3	Aquaporin	GO:0005215; GO:0006810	0.000640688	0.00084686	3.24e-82	0.000780517	0.000998665	8.04e-61
		comp130994_c1_seq4	Aquaporin	GO:0005215; GO:0006810	3.96302e-06	7.77015e-06	1	0.000117258	0.000175565	1.52e-24
		comp130994_c1_seq5	Aquaporin	GO:0005215; GO:0006810	5.53564e-06	3.79874e-06	1	5.3571e-05	7.9104e-05	2.51e-08
		comp130994_c1_seq6	Aquaporin	GO:0005215; GO:0006810	3.68623e-05	1.649e-05	3.28e-18	0.00023997	0.000405954	2.22e-99
		comp387295_c0_seq1	Aquaporin	GO:0005215; GO:0006810; GO:0006833; GO:0055085				8.79654e-07	6.92397e-06	5.11e-08
		comp134687_c0_seq1	ATP/ADP-transporter	GO:0005471; GO:0006810	6.2905e-06	6.73413e-06	1	8.88451e-06	1.75471e-05	0.00277363
		comp133864_c0_seq1	Cationic amino acid transporter	GO:0003333; GO:0006810; GO:0015171; GO:0055085	9.5364e-05	0.000191232	1.09e-95	0.000308495	0.000259222	1.15e-06
		comp60612_c0_seq1	General substrate transporter	GO:0005215; GO:0006810; GO:0022857; GO:0022891; GO:0055085				4.22234e-06	3.34817e-05	1.83e-52
		comp499846_c0_seq1	Hexose transporter	GO:0005215; GO:0006810; GO:0022857; GO:0022891; GO:0055085				2.63896e-07	5.88064e-06	3.25e-09
		comp329791_c0_seq1	High-affinity methionine permease	GO:0003333; GO:0006810; GO:0015171; GO:0055085				3.78251e-06	1.29943e-05	7.59e-09
		comp128198_c0_seq2	Metal transporter	GO:0005215; GO:0006810	4.08883e-06	9.49685e-07	0.0966162	6.40388e-05	9.36159e-05	7.19e-10
		comp130816_c1_seq14	Metal transporter	GO:0005215; GO:0006810				3.61538e-05	8.49847e-05	2.38e-44
		comp139251_c0_seq3	Nuclear pore complex protein	GO:0006810	2.12619e-05	3.2203e-05	0.00242225	3.00842e-05	4.81833e-05	1.45e-06
		comp53366_c0_seq1	Nuclear transport factor	GO:0004089; GO:0005622; GO:0006810; GO:0008270; GO:0015976				1.75931e-06	2.37122e-05	2.58e-43
		comp516825_c0_seq1	Nucleoporin autopeptidase	GO:0006810	6.2905e-08	0	1	1.75931e-06	8.9158e-06	2.94e-08
		comp396159_c0_seq1	Nucleoside transporter	GO:0005337; GO:0006810				0	6.35488e-06	2.58e-12
		comp388433_c0_seq1	Outer membrane protein	GO:0006810; GO:0015288				1.75931e-07	4.8373e-06	3.23e-07
		comp139150_c2_seq1	Patellin	GO:0006810	4.2398e-05	3.2721e-05	1	0.000122536	0.000164468	2.99e-11
		comp459303_c0_seq1	Peroxisomal adenine nucleotide transporter	GO:0006810; GO:0055085				1.75931e-07	6.07033e-06	2.67e-10
		comp312428_c0_seq1	Phosphatidylinositol/phosphatidylcholine transfer protein	GO:0006810				2.63896e-06	9.01065e-06	5.95e-05
		comp131222_c0_seq1	plastidic ATP/ADP-transporter	GO:0005471; GO:0006810	6.85665e-05	7.77015e-05	1	0.000132916	0.00021692	3.11e-45
		comp134687_c0_seq2	plastidic ATP/ADP-transporter	GO:0005471; GO:0006810	5.07644e-05	8.98748e-05	4.82e-30	5.80572e-06	9.20035e-06	1
		comp251067_c0_seq1	Polyol transporter	GO:0005215; GO:0006810; GO:0022857; GO:0022891; GO:0055085				3.51862e-07	3.87932e-05	3.9e-90
		comp63335_c0_seq1	Polyol transporter	GO:0005215; GO:0006810; GO:0022857; GO:0022891; GO:0055085				7.91689e-07	3.22486e-05	9.37e-71
		comp123730_c2_seq8	Polyol/monosaccharide transporter	GO:0005215; GO:0006810; GO:0022857; GO:0055085	1.76134e-06	5.52544e-06	0.00947857	1.75931e-07	8.53641e-07	1
		comp126534_c1_seq9	Polyol/monosaccharide transporter	GO:0005215; GO:0006810; GO:0022857; GO:0055085	9.43575e-06	1.5713e-05	0.276467	7.03724e-07	4.4579e-06	0.00404924
		comp127009_c0_seq1	Polyol/monosaccharide transporter	GO:0005215; GO:0006810; GO:0022857; GO:0022891; GO:0055085	4.20835e-05	8.83207e-05	1.47e-47	6.15758e-06	5.31154e-06	1
		comp394386_c0_seq1	Polyol/monosaccharide transporter	GO:0005215; GO:0006810; GO:0022857; GO:0022891; GO:0055085				2.63896e-07	6.92397e-06	8.22e-12
		comp392924_c0_seq1	Proline-specific permease	GO:0003333; GO:0006810; GO:0015171; GO:0055085				1.58338e-06	6.16518e-06	0.0049725
		comp364397_c0_seq1	Solute carrier family	GO:0005415; GO:0006810				1.75931e-06	1.21407e-05	1.28e-15
		comp149576_c0_seq1	Sorbitol transporter	GO:0005215; GO:0006810; GO:0022857; GO:0022891; GO:0055085				2.67415e-05	0.000309966	0
		comp267479_c0_seq1	Sorbitol transporter	GO:0005215; GO:0006810; GO:0022857; GO:0022891; GO:0055085				7.03724e-07	2.25741e-05	1.75e-47
		comp312551_c0_seq1	Sorbitol transporter	GO:0005215; GO:0006810; GO:0022857; GO:0022891; GO:0055085				2.63896e-07	1.29943e-05	6.78e-27
		comp407144_c0_seq1	Sorbitol transporter	GO:0005215; GO:0006810; GO:0022857; GO:0022891; GO:0055085				2.63896e-07	7.01882e-06	4.78e-12
		comp128505_c0_seq1	Sugar transporter	GO:0005215; GO:0006810; GO:0022857; GO:0055085	1.32101e-06	6.04345e-07	1	1.49541e-06	9.1055e-06	6.22e-10
		comp1618_c0_seq1	Sugar transporter	GO:0005215; GO:0006810; GO:0022857; GO:0022891; GO:0055085				1.58338e-06	1.90646e-05	4e-33
		comp2859_c0_seq1	Sugar transporter	GO:0005215; GO:0006810; GO:0022857; GO:0022891; GO:0055085				2.72693e-06	1.13819e-05	1.69e-09
		comp60734_c0_seq1	Sugar transporter	GO:0005215; GO:0006810; GO:0022857; GO:0022891; GO:0055085				3.34269e-06	2.93083e-05	1.9e-47
		comp124080_c1_seq1	Sugar/inositol transporter	GO:0005215; GO:0006810; GO:0022857; GO:0022891; GO:0055085	0.000129459	0.000156353	0.00041571	0.000235044	0.000209047	1
		comp198263_c0_seq1	Sugar/inositol transporter	GO:0005215; GO:0006810; GO:0022857; GO:0022891; GO:0055085				7.3891e-06	7.00934e-05	2.05e-121
		comp307278_c0_seq1	Sugar/inositol transporter	GO:0005215; GO:0006810; GO:0022857; GO:0022891; GO:0055085				1.75931e-07	1.17613e-05	1.79e-24
		comp433763_c0_seq1	Sugar/inositol transporter	GO:0005215; GO:0006810; GO:0022857; GO:0022891; GO:0055085	6.2905e-08	0	1	0	5.50124e-06	3.54e-10
		comp417817_c0_seq1	Sulfate transporter	GO:0005215; GO:0006810; GO:0008271; GO:0008272; GO:0055085				2.63896e-07	7.30337e-06	9.36e-13
		comp22118_c0_seq1	Synaptobrevin	GO:0006810; GO:0016192				5.27793e-07	5.69094e-06	4.68e-07
		comp468440_c0_seq1	Transporter, major facilitator family	GO:0005215; GO:0006810; GO:0055085				3.51862e-07	4.55275e-06	2.43e-05
		comp131755_c0_seq1	Triose phosphate/phosphate translocator	GO:0005215; GO:0006810	0.00636624	0.00349933	0	1.2667e-05	2.28586e-05	0.00175557
		comp380677_c0_seq1	Urea active transporter	GO:0005215; GO:0006810; GO:0055085				8.79654e-07	9.76944e-06	7.33e-15
		comp2871_c0_seq1	Zinc transporter	GO:0006812; GO:0008324; GO:0016021; GO:0055085				7.91689e-07	7.30337e-06	2.03e-09
		comp449782_c0_seq1	Zinc transporter family protein	GO:0016020; GO:0030001; GO:0046873; GO:0055085				7.91689e-07	5.97548e-06	3.06e-06
		comp551569_c0_seq1	Zinc transporter protein	GO:0006812; GO:0008324; GO:0016021; GO:0055085				7.03724e-07	5.31154e-06	3.88e-05
		comp472210_c0_seq1	Metal cation transporter	GO:0016020; GO:0030001; GO:0046873; GO:0055085				2.63896e-07	3.41456e-06	0.00450353
		comp470377_c0_seq1	Cation diffusion facilitator	GO:0006812; GO:0008324; GO:0016021; GO:0055085				1.49541e-06	5.97548e-06	0.00564021
		comp122957_c0_seq1	Cation/H+ exchanger	GO:0006812; GO:0015299; GO:0016021; GO:0055085				1.75931e-07	4.74245e-06	5.58e-07
		comp134569_c1_seq2	Vacuolar cation/proton exchanger	GO:0006816; GO:0015369; GO:0016021; GO:0055085	1.16374e-05	1.09645e-05	1	3.60658e-05	5.60557e-05	6.23e-07
		comp127987_c0_seq1	HKT1, high-affinity K+ transporter	GO:0006812; GO:0008324; GO:0055085				1.50421e-05	5.7763e-05	8.1e-58
