# Supplementary material for: Comprehensive analysis of transcriptome response to salinity stress in the halophytic turf grass Sporobolus virginicus
Source: Front Plant Sci. 2015 Apr 21;6:241. doi: 10.3389/fpls.2015.00241 (PMC4404951; doi:10.3389/fpls.2015.00241)
Supplement: Supplementary file 6 [file Table6.XLS]

## Sheet: Pathway
	Supplementary Table 6. Number of unigenes assgined to KEGG metabolic pathways
	Category of pathway		Pathway		Number of unigenes
		overviw	ko01200	Carbon metabolism	1029
			ko01210	2-Oxocarboxylic acid metabolism	228
			ko01212	Fatty acid metabolism	299
			ko01230	Biosynthesis of amino acids	988
			ko01220	Degradation of aromatic compounds	34
		Carbohydrate metabolism	ko00010	Glycolysis / Gluconeogenesis	444
			ko00020	Citrate cycle (TCA cycle)	268
			ko00030	Pentose phosphate pathway	251
			ko00040	Pentose and glucuronate interconversions	158
			ko00051	Fructose and mannose metabolism	251
			ko00052	Galactose metabolism	221
			ko00053	Ascorbate and aldarate metabolism	127
			ko00500	Starch and sucrose metabolism	482
			ko00520	Amino sugar and nucleotide sugar metabolism	440
			ko00620	Pyruvate metabolism	321
			ko00630	Glyoxylate and dicarboxylate metabolism	267
			ko00640	Propanoate metabolism	110
			ko00650	Butanoate metabolism	100
			ko00660	C5-Branched dibasic acid metabolism	22
			ko00562	Inositol phosphate metabolism	260
		Energy metabolism	ko00190	Oxidative phosphorylation	615
			ko00195	Photosynthesis	147
			ko00196	Photosynthesis - antenna proteins	37
			ko00194	Photosynthesis proteins	0
			ko00710	Carbon fixation in photosynthetic organisms	287
			ko00720	Carbon fixation pathways in prokaryotes	121
			ko00680	Methane metabolism	222
			ko00910	Nitrogen metabolism	115
			ko00920	Sulfur metabolism	149
		Lipid metabolism	ko00061	Fatty acid biosynthesis	139
			ko00062	Fatty acid elongation	70
			ko00071	Fatty acid degradation	187
			ko00072	Synthesis and degradation of ketone bodies	27
			ko00073	Cutin, suberine and wax biosynthesis	52
			ko00100	Steroid biosynthesis	156
			ko00120	Primary bile acid biosynthesis	1
			ko00121	Secondary bile acid biosynthesis	0
			ko00140	Steroid hormone biosynthesis	9
			ko00561	Glycerolipid metabolism	239
			ko00564	Glycerophospholipid metabolism	376
			ko00565	Ether lipid metabolism	104
			ko00600	Sphingolipid metabolism	156
			ko00590	Arachidonic acid metabolism	51
			ko00591	Linoleic acid metabolism	34
			ko00592	alpha-Linolenic acid metabolism	122
			ko01040	Biosynthesis of unsaturated fatty acids	140
			ko01004	Lipid biosynthesis proteins	0
		Nucleotide metabolism	ko00230	Purine metabolism	756
			ko00240	Pyrimidine metabolism	597
		Amino acid metabolism	ko00250	Alanine, aspartate and glutamate metabolism	232
			ko00260	Glycine, serine and threonine metabolism	267
			ko00270	Cysteine and methionine metabolism	381
			ko00280	Valine, leucine and isoleucine degradation	198
			ko00290	Valine, leucine and isoleucine biosynthesis	79
			ko00300	Lysine biosynthesis	64
			ko00310	Lysine degradation	145
			ko00330	Arginine and proline metabolism	321
			ko00340	Histidine metabolism	82
			ko00350	Tyrosine metabolism	196
			ko00360	Phenylalanine metabolism	276
			ko00380	Tryptophan metabolism	144
			ko00400	Phenylalanine, tyrosine and tryptophan biosynthesis	199
			ko01007	Amino acid related enzymes	0
		Metabolism of other amino acids	ko00410	beta-Alanine metabolism	178
			ko00430	Taurine and hypotaurine metabolism	50
			ko00440	Phosphonate and phosphinate metabolism	38
			ko00450	Selenocompound metabolism	81
			ko00460	Cyanoamino acid metabolism	180
			ko00471	D-Glutamine and D-glutamate metabolism	9
			ko00472	D-Arginine and D-ornithine metabolism	0
			ko00473	D-Alanine metabolism	0
			ko00480	Glutathione metabolism	306
		Glycan biosynthesis and metabolism	ko01003	Glycosyltransferases	0
			ko00510	N-Glycan biosynthesis	199
			ko00513	Various types of N-glycan biosynthesis	140
			ko00512	Mucin type O-glycan biosynthesis	0
			ko00514	Other types of O-glycan biosynthesis	19
			ko00532	Glycosaminoglycan biosynthesis - chondroitin sulfate / dermatan sulfate	3
			ko00534	Glycosaminoglycan biosynthesis - heparan sulfate / heparin	12
			ko00533	Glycosaminoglycan biosynthesis - keratan sulfate	0
			ko00535	Proteoglycans	0
			ko00536	Heparan sulfate/heparin binding proteins	0
			ko00531	Glycosaminoglycan degradation	46
			ko00563	Glycosylphosphatidylinositol(GPI)-anchor biosynthesis	129
			ko00601	Glycosphingolipid biosynthesis - lacto and neolacto series	2
			ko00603	Glycosphingolipid biosynthesis - globo series	49
			ko00604	Glycosphingolipid biosynthesis - ganglio series	26
			ko00540	Lipopolysaccharide biosynthesis	29
			ko01005	Lipopolysaccharide biosynthesis proteins	0
			ko00550	Peptidoglycan biosynthesis	27
			ko00511	Other glycan degradation	96
		Metabolism of cofactors and vitamins	ko00730	Thiamine metabolism	55
			ko00740	Riboflavin metabolism	64
			ko00750	Vitamin B6 metabolism	38
			ko00760	Nicotinate and nicotinamide metabolism	105
			ko00770	Pantothenate and CoA biosynthesis	130
			ko00780	Biotin metabolism	81
			ko00785	Lipoic acid metabolism	10
			ko00790	Folate biosynthesis	99
			ko00670	One carbon pool by folate	72
			ko00830	Retinol metabolism	44
			ko00860	Porphyrin and chlorophyll metabolism	150
			ko00130	Ubiquinone and other terpenoid-quinone biosynthesis	157
		Metabolism of terpenoids and polyketides	ko01006	Prenyltransferases	0
			ko00900	Terpenoid backbone biosynthesis	263
			ko00902	Monoterpenoid biosynthesis	18
			ko00909	Sesquiterpenoid and triterpenoid biosynthesis	32
			ko00904	Diterpenoid biosynthesis	94
			ko00906	Carotenoid biosynthesis	118
			ko00905	Brassinosteroid biosynthesis	40
			ko00981	Insect hormone biosynthesis	1
			ko00908	Zeatin biosynthesis	53
			ko00903	Limonene and pinene degradation	40
			ko00281	Geraniol degradation	9
			ko01008	Polyketide biosynthesis proteins	0
			ko01052	Type I polyketide structures	0
			ko00522	Biosynthesis of 12-, 14- and 16-membered macrolides	0
			ko01051	Biosynthesis of ansamycins	12
			ko01056	Biosynthesis of type II polyketide backbone	0
			ko01057	Biosynthesis of type II polyketide products	0
			ko00253	Tetracycline biosynthesis	2
			ko00523	Polyketide sugar unit biosynthesis	8
			ko01054	Nonribosomal peptide structures	0
			ko01053	Biosynthesis of siderophore group nonribosomal peptides	16
			ko01055	Biosynthesis of vancomycin group antibiotics	3
		Biosynthesis of other secondary metabolites	ko00940	Phenylpropanoid biosynthesis	299
			ko00945	Stilbenoid, diarylheptanoid and gingerol biosynthesis	52
			ko00941	Flavonoid biosynthesis	61
			ko00944	Flavone and flavonol biosynthesis	9
			ko00942	Anthocyanin biosynthesis	0
			ko00943	Isoflavonoid biosynthesis	0
			ko00901	Indole alkaloid biosynthesis	2
			ko00403	Indole diterpene alkaloid biosynthesis	0
			ko00950	Isoquinoline alkaloid biosynthesis	99
			ko00960	Tropane, piperidine and pyridine alkaloid biosynthesis	95
			ko01058	Acridone alkaloid biosynthesis	0
			ko00232	Caffeine metabolism	19
			ko00965	Betalain biosynthesis	9
			ko00966	Glucosinolate biosynthesis	5
			ko00402	Benzoxazinoid biosynthesis	0
			ko00311	Penicillin and cephalosporin biosynthesis	0
			ko00521	Streptomycin biosynthesis	50
			ko00524	Butirosin and neomycin biosynthesis	22
			ko00331	Clavulanic acid biosynthesis	0
			ko00231	Puromycin biosynthesis	0
			ko00401	Novobiocin biosynthesis	36
			ko00254	Aflatoxin biosynthesis	8
		Xenobiotics biodegradation and metabolism	ko00362	Benzoate degradation	25
			ko00627	Aminobenzoate degradation	30
			ko00364	Fluorobenzoate degradation	7
			ko00625	Chloroalkane and chloroalkene degradation	47
			ko00361	Chlorocyclohexane and chlorobenzene degradation	7
			ko00623	Toluene degradation	7
			ko00622	Xylene degradation	0
			ko00633	Nitrotoluene degradation	0
			ko00642	Ethylbenzene degradation	0
			ko00643	Styrene degradation	24
			ko00791	Atrazine degradation	0
			ko00930	Caprolactam degradation	3
			ko00351	1,1,1-Trichloro-2,2-bis(4-chlorophenyl)ethane (DDT) degradation	0
			ko00363	Bisphenol degradation	21
			ko00621	Dioxin degradation	0
			ko00626	Naphthalene degradation	26
			ko00624	Polycyclic aromatic hydrocarbon degradation	20
			ko00365	Furfural degradation	0
			ko00984	Steroid degradation	0
			ko00980	Metabolism of xenobiotics by cytochrome P450	133
			ko00982	Drug metabolism - cytochrome P450	138
			ko00983	Drug metabolism - other enzymes	86
		Enzyme families	ko01000	Enzymes	0
			ko01001	Protein kinases	0
			ko01009	Protein phosphatase and associated proteins	0
			ko01002	Peptidases	0
			ko00199	Cytochrome P450	0
	Genetic Information Processing	Transcription	ko03020	RNA polymerase	228
			ko03022	Basal transcription factors	251
			ko03000	Transcription factors	0
			ko03021	Transcription machinery	0
			ko03040	Spliceosome	1053
			ko03041	Spliceosome	0
		Translation	ko03010	Ribosome	1527
			ko03011	Ribosome	0
			ko03016	Transfer RNA biogenesis	0
			ko00970	Aminoacyl-tRNA biosynthesis	312
			ko03013	RNA transport	779
			ko03015	mRNA surveillance pathway	516
			ko03008	Ribosome biogenesis in eukaryotes	514
			ko03009	Ribosome biogenesis	0
			ko03029	Mitochondrial biogenesis	0
			ko03012	Translation factors	0
		Folding, sorting and degradation	ko03110	Chaperones and folding catalysts	0
			ko03060	Protein export	204
			ko04141	Protein processing in endoplasmic reticulum	837
			ko04130	SNARE interactions in vesicular transport	102
			ko04131	SNAREs	0
			ko04120	Ubiquitin mediated proteolysis	644
			ko04121	Ubiquitin system	0
			ko04122	Sulfur relay system	62
			ko03050	Proteasome	267
			ko03051	Proteasome	0
			ko03018	RNA degradation	469
		Replication and repair	ko03030	DNA replication	526
			ko03032	DNA replication proteins	0
			ko03036	Chromosome and associated proteins	0
			ko03410	Base excision repair	277
			ko03420	Nucleotide excision repair	725
			ko03430	Mismatch repair	562
			ko03440	Homologous recombination	511
			ko03450	Non-homologous end-joining	83
			ko03460	Fanconi anemia pathway	522
			ko03400	DNA repair and recombination proteins	0
		RNA family	ko03100	Non-coding RNAs	0
	Environmental Information Processing	Membrane transport	ko02000	Transporters	0
			ko02010	ABC transporters	145
			ko02060	Phosphotransferase system (PTS)	0
			ko03070	Bacterial secretion system	50
			ko02044	Secretion system	0
		Signal transduction	ko02020	Two-component system	71
			ko02022	Two-component system	0
			ko04014	Ras signaling pathway	191
			ko04015	Rap1 signaling pathway	115
			ko04010	MAPK signaling pathway	142
			ko04013	MAPK signaling pathway - fly	40
			ko04011	MAPK signaling pathway - yeast	13
			ko04012	ErbB signaling pathway	79
			ko04310	Wnt signaling pathway	199
			ko04330	Notch signaling pathway	53
			ko04340	Hedgehog signaling pathway	41
			ko04350	TGF-beta signaling pathway	136
			ko04390	Hippo signaling pathway	125
			ko04391	Hippo signaling pathway - fly	104
			ko04370	VEGF signaling pathway	120
			ko04630	Jak-STAT signaling pathway	28
			ko04064	NF-kappa B signaling pathway	80
			ko04668	TNF signaling pathway	51
			ko04066	HIF-1 signaling pathway	247
			ko04068	FoxO signaling pathway	200
			ko04020	Calcium signaling pathway	171
			ko04070	Phosphatidylinositol signaling system	260
			ko04024	cAMP signaling pathway	222
			ko04022	cGMP-PKG signaling pathway	194
			ko04151	PI3K-Akt signaling pathway	364
			ko04152	AMPK signaling pathway	387
			ko04150	mTOR signaling pathway	157
			ko04075	Plant hormone signal transduction	760
		Signaling molecules and interaction	ko04030	G protein-coupled receptors	0
			ko01020	Enzyme-linked receptors	0
			ko04050	Cytokine receptors	0
			ko03310	Nuclear receptors	0
			ko04040	Ion channels	0
			ko04031	GTP-binding proteins	0
			ko04080	Neuroactive ligand-receptor interaction	5
			ko04060	Cytokine-cytokine receptor interaction	0
			ko04052	Cytokines	0
			ko04512	ECM-receptor interaction	0
			ko04514	Cell adhesion molecules (CAMs)	0
			ko04516	Cell adhesion molecules and their ligands	0
			ko04090	CD Molecules	0
			ko04091	Lectins	0
			ko02042	Bacterial toxins	0
	Cellular Processes	Transport and catabolism	ko04144	Endocytosis	483
			ko04147	Exosome	0
			ko04145	Phagosome	389
			ko04142	Lysosome	352
			ko04146	Peroxisome	380
			ko04140	Regulation of autophagy	117
		Cell motility	ko02030	Bacterial chemotaxis	0
			ko02035	Bacterial motility proteins	0
			ko02040	Flagellar assembly	0
			ko04810	Regulation of actin cytoskeleton	325
			ko04812	Cytoskeleton proteins	0
		Cell growth and death	ko04110	Cell cycle	476
			ko04111	Cell cycle - yeast	387
			ko04112	Cell cycle - Caulobacter	89
			ko04113	Meiosis - yeast	283
			ko04114	Oocyte meiosis	385
			ko04210	Apoptosis	81
			ko04115	p53 signaling pathway	137
		Cellular commiunity	ko04510	Focal adhesion	122
			ko04520	Adherens junction	91
			ko04530	Tight junction	97
			ko04540	Gap junction	77
	Organismal Systems	Immune system	ko04640	Hematopoietic cell lineage	0
			ko04610	Complement and coagulation cascades	0
			ko04611	Platelet activation	41
			ko04620	Toll-like receptor signaling pathway	111
			ko04621	NOD-like receptor signaling pathway	63
			ko04622	RIG-I-like receptor signaling pathway	37
			ko04623	Cytosolic DNA-sensing pathway	115
			ko04650	Natural killer cell mediated cytotoxicity	107
			ko04612	Antigen processing and presentation	245
			ko04660	T cell receptor signaling pathway	88
			ko04662	B cell receptor signaling pathway	119
			ko04664	Fc epsilon RI signaling pathway	81
			ko04666	Fc gamma R-mediated phagocytosis	261
			ko04670	Leukocyte transendothelial migration	38
			ko04672	Intestinal immune network for IgA production	0
			ko04062	Chemokine signaling pathway	98
		Endocrine system	ko04911	Insulin secretion	8
			ko04910	Insulin signaling pathway	334
			ko04920	Adipocytokine signaling pathway	106
			ko03320	PPAR signaling pathway	151
			ko04912	GnRH signaling pathway	110
			ko04913	Ovarian Steroidogenesis	0
			ko04915	Estrogen signaling pathway	144
			ko04914	Progesterone-mediated oocyte maturation	238
			ko04917	Prolactin signaling pathway	56
			ko04921	Oxytocin signaling pathway	192
			ko04918	Thyroid hormone synthesis	61
			ko04919	Thyroid hormone signaling pathway	179
			ko04916	Melanogenesis	90
			ko04614	Renin-angiotensin system	13
		Circulatory system	ko04260	Cardiac muscle contraction	151
			ko04261	Adrenergic signaling in cardiomyocytes	159
			ko04270	Vascular smooth muscle contraction	98
		Digestive system	ko04970	Salivary secretion	37
			ko04971	Gastric acid secretion	35
			ko04972	Pancreatic secretion	101
			ko04976	Bile secretion	103
			ko04973	Carbohydrate digestion and absorption	29
			ko04974	Protein digestion and absorption	50
			ko04975	Fat digestion and absorption	44
			ko04977	Vitamin digestion and absorption	4
			ko04978	Mineral absorption	47
		Excretory system	ko04962	Vasopressin-regulated water reabsorption	82
			ko04960	Aldosterone-regulated sodium reabsorption	29
			ko04961	Endocrine and other factor-regulated calcium reabsorption	92
			ko04964	Proximal tubule bicarbonate reclamation	24
			ko04966	Collecting duct acid secretion	99
		Nervous system	ko04724	Glutamatergic synapse	125
			ko04727	GABAergic synapse	95
			ko04725	Cholinergic synapse	48
			ko04728	Dopaminergic synapse	157
			ko04726	Serotonergic synapse	49
			ko04720	Long-term potentiation	131
			ko04730	Long-term depression	76
			ko04723	Retrograde endocannabinoid signaling	54
			ko04721	Synaptic vesicle cycle	241
			ko04722	Neurotrophin signaling pathway	194
		Sensory system	ko04744	Phototransduction	38
			ko04745	Phototransduction - fly	32
			ko04740	Olfactory transduction	30
			ko04742	Taste transduction	8
			ko04750	Inflammatory mediator regulation of TRP channels	52
		Development	ko04320	Dorso-ventral axis formation	45
			ko04360	Axon guidance	136
			ko04380	Osteoclast differentiation	114
		Environmental adaptation	ko04710	Circadian rhythm	75
			ko04713	Circadian entrainment	57
			ko04711	Circadian rhythm - fly	12
			ko04712	Circadian rhythm - plant	253
			ko04626	Plant-pathogen interaction	446
	Human Diseases	Cancers	ko05200	Pathways in cancer	341
			ko05202	Transcriptional misregulation in cancer	153
			ko05206	MicroRNAs in cancer	212
			ko05205	Proteoglycans in cancer	189
			ko05204	Chemical carcinogenesis	124
			ko05203	Viral carcinogenesis	559
			ko05210	Colorectal cancer	172
			ko05212	Pancreatic cancer	103
			ko05214	Glioma	101
			ko05216	Thyroid cancer	43
			ko05221	Acute myeloid leukemia	67
			ko05220	Chronic myeloid leukemia	70
			ko05217	Basal cell carcinoma	26
			ko05218	Melanoma	62
			ko05211	Renal cell carcinoma	119
			ko05219	Bladder cancer	57
			ko05215	Prostate cancer	138
			ko05213	Endometrial cancer	68
			ko05222	Small cell lung cancer	56
			ko05223	Non-small cell lung cancer	65
		Immune diseases	ko05310	Asthma	0
			ko05322	Systemic lupus erythematosus	139
			ko05323	Rheumatoid arthritis	127
			ko05320	Autoimmune thyroid disease	0
			ko05321	Inflammatiory bowel disease (IBD)	0
			ko05330	Allograft rejection	0
			ko05332	Graft-versus-host disease	0
			ko05340	Primary immunodeficiency	22
		Neurodegenerative diseases	ko05010	Alzheimer's disease	510
			ko05012	Parkinson's disease	445
			ko05014	Amyotrophic lateral sclerosis (ALS)	121
			ko05016	Huntington's disease	672
			ko05020	Prion diseases	83
		Substance dependence	ko05030	Cocaine addiction	1
			ko05031	Amphetamine addiction	84
			ko05032	Morphine addiction	28
			ko05033	Nicotine addiction	19
			ko05034	Alcoholism	264
		Cardiovascular diseases	ko05410	Hypertrophic cardiomyopathy (HCM)	29
			ko05412	Arrhythmogenic right ventricular cardiomyopathy (ARVC)	0
			ko05414	Dilated cardiomyopathy (DCM)	0
		Endocrine and metabolic diseases	ko04940	Type I diabetes mellitus	25
			ko04930	Type II diabetes mellitus	79
			ko04950	Maturity onset diabetes of the young	0
			ko04932	Non-alcoholic fatty liver disease (NAFLD)	393
		Infectious diseases	ko05110	Vibrio cholerae infection	184
			ko05111	Vibrio cholerae pathogenic cycle	0
			ko05120	Epithelial cell signaling in Helicobacter pylori infection	149
			ko05130	Pathogenic Escherichia coli infection	108
			ko05132	Salmonella infection	147
			ko05131	Shigellosis	148
			ko05133	Pertussis	116
			ko05134	Legionellosis	165
			ko05150	Staphylococcus aureus infection	0
			ko05152	Tuberculosis	440
			ko05100	Bacterial invasion of epithelial cells	120
			ko05166	HTLV-I infection	404
			ko05162	Measles	149
			ko05164	Influenza A	255
			ko05161	Hepatitis B	155
			ko05160	Hepatitis C	126
			ko05168	Herpes simplex infection	358
			ko05169	Epstein-Barr virus infection	608
			ko05146	Amoebiasis	61
			ko05144	Malaria	0
			ko05145	Toxoplasmosis	129
			ko05140	Leishmaniasis	53
			ko05142	Chagas disease (American trypanosomiasis)	112
			ko05143	African trypanosomiasis	21
		Drug resistance	ko00312	beta-Lactam resistance	0
