# Supplementary material for: Comprehensive analysis of transcriptome response to salinity stress in the halophytic turf grass Sporobolus virginicus
Source: Front Plant Sci. 2015 Apr 21;6:241. doi: 10.3389/fpls.2015.00241 (PMC4404951; doi:10.3389/fpls.2015.00241)
Supplement: Supplementary file 7 [file Table7.XLS]

## Sheet: A (shoot-upregulated)
	Supplementary Table 7A. GO terms enriched in up-regulated unigenes in shoots
	Category	GO ID	GO term	Up-regulated	Reference	P-value corrected by Bonferroni
	BP	GO:0006412	translation	72/3255 (2.21)	484/270724 (0.18)	4.65492e-41
		GO:0006950	response to stress	27/3255 (0.83)	103/270724 (0.04)	1.85298e-21
		GO:0009415	response to water	10/3255 (0.31)	16/270724 (0.01)	9.61432e-12
		GO:0006355	regulation of transcription, DNA-dependent	68/3255 (2.09)	1421/270724 (0.52)	1.05786e-10
		GO:0008152	metabolic process	67/3255 (2.06)	1433/270724 (0.53)	4.47899e-10
		GO:0006334	nucleosome assembly	15/3255 (0.46)	75/270724 (0.03)	1.7358e-09
		GO:0055114	oxidation-reduction process	67/3255 (2.06)	1775/270724 (0.66)	3.2362e-06
		GO:0055085	transmembrane transport	35/3255 (1.08)	702/270724 (0.26)	2.49114e-05
		GO:0006457	protein folding	19/3255 (0.58)	254/270724 (0.09)	7.63472e-05
		GO:0006396	RNA processing	10/3255 (0.31)	65/270724 (0.02)	9.92981e-05
		GO:0006470	protein dephosphorylation	10/3255 (0.31)	69/270724 (0.03)	0.000177134
		GO:0015746	citrate transport	5/3255 (0.15)	10/270724 (0.004)	0.000200645
		GO:0016310	phosphorylation	6/3255 (0.18)	26/270724 (0.01)	0.00253092
		GO:0042176	regulation of protein catabolic process	3/3255 (0.09)	3/270724 (0.001)	0.00286001
		GO:0018279	protein N-linked glycosylation via asparagine	3/3255 (0.09)	3/270724 (0.001)	0.00286001
		GO:0007165	signal transduction	12/3255 (0.37)	153/270724 (0.06)	0.00917043
		GO:0006508	proteolysis	26/3255 (0.80)	600/270724 (0.22)	0.0143864
		GO:0006414	translational elongation	5/3255 (0.15)	26/270724 (0.01)	0.0415708
		GO:0030001	metal ion transport	9/3255 (0.28)	104/270724 (0.04)	0.0479626
	MF	GO:0003735	structural constituent of ribosome	75/3255 (2.30)	482/270724 (0.18)	3.01692e-44
		GO:0005515	protein binding	188/3255 (5.78)	3653/270724 (1.35)	3.96312e-36
		GO:0005524	ATP binding	152/3255 (4.67)	3071/270724 (1.13)	4.45365e-27
		GO:0005488	binding	86/3255 (2.64)	1195/270724 (0.44)	3.70366e-25
		GO:0003676	nucleic acid binding	87/3255 (2.67)	1296/270724 (0.48)	2.22225e-23
		GO:0000166	nucleotide binding	53/3255 (1.63)	551/270724 (0.20)	1.20945e-20
		GO:0003677	DNA binding	92/3255 (2.83)	1639/270724 (0.61)	2.17737e-19
		GO:0008270	zinc ion binding	74/3255 (2.27)	1434/270724 (0.53)	2.03192e-13
		GO:0003723	RNA binding	48/3255 (1.47)	708/270724 (0.26)	1.63656e-12
		GO:0046872	metal ion binding	31/3255 (0.95)	345/270724 (0.13)	8.86546e-11
		GO:0003824	catalytic activity	69/3255 (2.12)	1451/270724 (0.54)	9.44923e-11
		GO:0004386	helicase activity	16/3255 (0.49)	113/270724 (0.04)	7.93626e-08
		GO:0004722	protein serine/threonine phosphatase activity	9/3255 (0.28)	32/270724 (0.01)	1.49604e-06
		GO:0017111	nucleoside-triphosphatase activity	14/3255 (0.43)	104/270724 (0.04)	2.1724e-06
		GO:0003924	GTPase activity	15/3255 (0.46)	134/270724 (0.05)	8.00256e-06
		GO:0003700	sequence-specific DNA binding transcription factor activity	31/3255 (0.95)	587/270724 (0.22)	4.04654e-05
		GO:0005525	GTP binding	20/3255 (0.61)	276/270724 (0.10)	6.07777e-05
		GO:0016491	oxidoreductase activity	35/3255 (1.08)	762/270724 (0.28)	0.000173513
		GO:0015137	citrate transmembrane transporter activity	5/3255 (0.15)	10/270724 (0.004)	0.000200645
		GO:0005509	calcium ion binding	18/3255 (0.55)	262/270724 (0.10)	0.000555818
		GO:0004096	catalase activity	5/3255 (0.15)	13/270724 (0.005)	0.000981161
		GO:0051082	unfolded protein binding	14/3255 (0.43)	169/270724 (0.06)	0.000982676
		GO:0016887	ATPase activity	11/3255 (0.34)	107/270724 (0.04)	0.0015405
		GO:0033897	ribonuclease T2 activity	5/3255 (0.15)	16/270724 (0.01)	0.00318863
		GO:0030234	enzyme regulator activity	3/3255 (0.09)	4/270724 (0.001)	0.0112916
		GO:0004252	serine-type endopeptidase activity	11/3255 (0.34)	138/270724 (0.05)	0.0175618
		GO:0016874	ligase activity	5/3255 (0.15)	22/270724 (0.01)	0.0176291
		GO:0008026	ATP-dependent helicase activity	9/3255 (0.28)	93/270724 (0.03)	0.0198956
		GO:0051536	iron-sulfur cluster binding	8/3255 (0.25)	74/270724 (0.03)	0.0241668
		GO:0004713	protein tyrosine kinase activity	23/3255 (0.71)	528/270724 (0.20)	0.0376385
	CC	GO:0005622	intracellular	98/3255 (3.01)	907/270724 (0.34)	1.24323e-43
		GO:0005840	ribosome	72/3255 (2.21)	465/270724 (0.17)	2.82143e-42
		GO:0005634	nucleus	56/3255 (1.72)	850/270724 (0.31)	2.96724e-14
		GO:0005737	cytoplasm	26/3255 (0.80)	302/270724 (0.11)	1.99314e-08
		GO:0016021	integral to membrane	47/3255 (1.44)	913/270724 (0.34)	4.85949e-08
		GO:0000786	nucleosome	13/3255 (0.40)	70/270724 (0.03)	1.28653e-07
		GO:0016020	membrane	55/3255 (1.69)	1380/270724 (0.51)	1.22437e-05
		GO:0015935	small ribosomal subunit	7/3255 (0.22)	35/270724 (0.01)	0.00112494
		GO:0005730	nucleolus	4/3255 (0.12)	7/270724 (0.003)	0.00166124
		GO:0000502	proteasome complex	3/3255 (0.09)	3/270724 (0.001)	0.00286001

## Sheet: B (root-upregulated)
	Supplementary Table 7B. GO terms enriched in up-regulated unigenes in roots
	Category	Category	GO ID	Down-regulated	Reference	P-value corrected by Bonferroni
	BP	GO:0055114	oxidation-reduction process	301/6524 (4.61)	3808/270724 (1.41)	6.25438e-85
		GO:0008152	metabolic process	217/6524 (3.32)	2811/270724 (1.04)	9.13916e-59
		GO:0005975	carbohydrate metabolic process	128/6524 (1.96)	1370/270724 (0.51)	1.51648e-42
		GO:0006810	transport	72/6524 (1.10)	740/270724 (0.27)	2.26188e-24
		GO:0055085	transmembrane transport	101/6524 (1.55)	1412/270724 (0.52)	6.62413e-24
		GO:0006412	translation	113/6524 (1.73)	1800/270724 (0.66)	3.38363e-22
		GO:0006355	regulation of transcription, DNA-dependent	107/6524 (1.64)	1863/270724 (0.69)	4.7118e-18
		GO:0006979	response to oxidative stress	48/6524 (0.73)	469/270724 (0.17)	1.09784e-16
		GO:0006869	lipid transport	25/6524 (0.38)	118/270724 (0.04)	1.81696e-15
		GO:0006950	response to stress	30/6524 (0.46)	186/270724 (0.07)	2.58459e-15
		GO:0006334	nucleosome assembly	29/6524 (0.44)	178/270724 (0.07)	7.05503e-15
		GO:0006508	proteolysis	78/6524 (1.19)	1533/270724 (0.57)	4.53386e-10
		GO:0015991	ATP hydrolysis coupled proton transport	24/6524 (0.37)	197/270724 (0.07)	3.17296e-09
		GO:0009415	response to water	8/6524 (0.12)	16/270724 (0.01)	3.01977e-07
		GO:0006096	glycolysis	22/6524 (0.34)	209/270724 (0.08)	4.29898e-07
		GO:0030163	protein catabolic process	10/6524 (0.15)	32/270724 (0.01)	4.77345e-07
		GO:0006886	intracellular protein transport	35/6524 (0.54)	572/270724 (0.21)	1.31535e-05
		GO:0006457	protein folding	35/6524 (0.54)	604/270724 (0.22)	5.00136e-05
		GO:0015992	proton transport	12/6524 (0.18)	82/270724 (0.03)	0.000101459
		GO:0006812	cation transport	20/6524 (0.31)	238/270724 (0.09)	0.000116044
		GO:0016192	vesicle-mediated transport	24/6524 (0.37)	343/270724 (0.13)	0.000212398
		GO:0006066	alcohol metabolic process	5/6524 (0.08)	9/270724 (0.003)	0.000383965
		GO:0006200	ATP catabolic process	5/6524 (0.08)	10/270724 (0.004)	0.000754987
		GO:0006075	1,3-beta-D-glucan biosynthetic process	6/6524 (0.09)	18/270724 (0.01)	0.0009949
		GO:0046274	lignin catabolic process	4/6524 (0.06)	6/270724 (0.002)	0.00233651
		GO:0042026	protein refolding	5/6524 (0.08)	13/270724 (0.005)	0.00366432
		GO:0006099	tricarboxylic acid cycle	10/6524 (0.15)	78/270724 (0.03)	0.00398628
		GO:0006754	ATP biosynthetic process	14/6524 (0.21)	156/270724 (0.06)	0.00403374
		GO:0006633	fatty acid biosynthetic process	12/6524 (0.18)	117/270724 (0.04)	0.00488529
		GO:0006865	amino acid transport	4/6524 (0.06)	8/270724 (0.003)	0.0105536
		GO:0007017	microtubule-based process	11/6524 (0.17)	108/270724 (0.04)	0.0127895
		GO:0008295	spermidine biosynthetic process	5/6524 (0.08)	17/270724 (0.01)	0.0164634
		GO:0006537	glutamate biosynthetic process	4/6524 (0.06)	9/270724 (0.003)	0.0186893
		GO:0007154	cell communication	6/6524 (0.09)	29/270724 (0.01)	0.0210216
		GO:0006414	translational elongation	11/6524 (0.17)	116/270724 (0.04)	0.0251421
		GO:0051258	protein polymerization	10/6524 (0.15)	96/270724 (0.04)	0.0256899
		GO:0008652	cellular amino acid biosynthetic process	6/6524 (0.09)	30/270724 (0.01)	0.0258246
		GO:0046034	ATP metabolic process	7/6524 (0.11)	44/270724 (0.02)	0.0265747
		GO:0008654	phospholipid biosynthetic process	7/6524 (0.11)	45/270724 (0.02)	0.0309185
		GO:0015986	ATP synthesis coupled proton transport	12/6524 (0.18)	146/270724 (0.05)	0.0457881
	MF	GO:0003824	catalytic activity	265/6524 (4.06)	3365/270724 (1.24)	4.29963e-74
		GO:0016491	oxidoreductase activity	181/6524 (2.77)	2010/270724 (0.74)	1.89717e-58
		GO:0005488	binding	190/6524 (2.91)	2463/270724 (0.91)	3.69029e-51
		GO:0004553	hydrolase activity, hydrolyzing O-glycosyl compounds	97/6524 (1.48)	782/270724 (0.29)	2.72327e-42
		GO:0005515	protein binding	306/6524 (4.68)	6694/270724 (2.47)	2.2432e-35
		GO:0020037	heme binding	97/6524 (1.48)	1156/270724 (0.43)	3.63612e-28
		GO:0009055	electron carrier activity	83/6524 (1.27)	922/270724 (0.34)	5.76963e-26
		GO:0005524	ATP binding	252/6524 (3.86)	5829/270724 (2.15)	3.10048e-25
		GO:0003735	structural constituent of ribosome	118/6524 (1.81)	1837/270724 (0.68)	4.33695e-24
		GO:0016787	hydrolase activity	68/6524 (1.04)	688/270724 (0.25)	2.4651e-23
		GO:0017111	nucleoside-triphosphatase activity	34/6524 (0.52)	168/270724 (0.06)	7.2471e-21
		GO:0000166	nucleotide binding	91/6524 (1.39)	1298/270724 (0.48)	8.46863e-21
		GO:0003700	sequence-specific DNA binding transcription factor activity	69/6524 (1.06)	803/270724 (0.30)	3.2979e-20
		GO:0008270	zinc ion binding	138/6524 (2.11)	2637/270724 (0.97)	5.26235e-20
		GO:0003677	DNA binding	124/6524 (1.90)	2283/270724 (0.84)	3.92294e-19
		GO:0030248	cellulose binding	19/6524 (0.29)	46/270724 (0.02)	1.55598e-17
		GO:0005507	copper ion binding	37/6524 (0.57)	271/270724 (0.10)	1.10174e-16
		GO:0005506	iron ion binding	64/6524 (0.98)	821/270724 (0.30)	1.7653e-16
		GO:0050660	flavin adenine dinucleotide binding	39/6524 (0.60)	349/270724 (0.13)	1.36659e-14
		GO:0005215	transporter activity	46/6524 (0.70)	488/270724 (0.18)	1.5498e-14
		GO:0004601	peroxidase activity	42/6524 (0.64)	415/270724 (0.15)	2.99893e-14
		GO:0046872	metal ion binding	55/6524 (0.84)	757/270724 (0.28)	1.15732e-12
		GO:0016747	transferase activity, transferring acyl groups other than amino-acyl groups	33/6524 (0.51)	292/270724 (0.11)	2.86349e-12
		GO:0043169	cation binding	39/6524 (0.60)	420/270724 (0.16)	6.765e-12
		GO:0022891	substrate-specific transmembrane transporter activity	18/6524 (0.28)	78/270724 (0.03)	2.08623e-11
		GO:0016614	oxidoreductase activity, acting on CH-OH group of donors	22/6524 (0.34)	148/270724 (0.05)	4.30317e-10
		GO:0005198	structural molecule activity	27/6524 (0.41)	233/270724 (0.09)	4.90604e-10
		GO:0043565	sequence-specific DNA binding	40/6524 (0.61)	535/270724 (0.20)	3.32458e-09
		GO:0015078	hydrogen ion transmembrane transporter activity	17/6524 (0.26)	128/270724 (0.05)	1.12634e-06
		GO:0008762	UDP-N-acetylmuramate dehydrogenase activity	13/6524 (0.20)	69/270724 (0.03)	1.2368e-06
		GO:0022857	transmembrane transporter activity	26/6524 (0.40)	320/270724 (0.12)	3.29033e-06
		GO:0016820	hydrolase activity, acting on acid anhydrides, catalyzing transmembrane movement of substances	17/6524 (0.26)	138/270724 (0.05)	3.63429e-06
		GO:0004713	protein tyrosine kinase activity	39/6524 (0.60)	665/270724 (0.25)	6.52072e-06
		GO:0016705	oxidoreductase activity, acting on paired donors, with incorporation or reduction of molecular oxygen	35/6524 (0.54)	596/270724 (0.22)	3.61822e-05
		GO:0003676	nucleic acid binding	81/6524 (1.24)	2128/270724 (0.79)	0.000105575
		GO:0003924	GTPase activity	33/6524 (0.51)	570/270724 (0.21)	0.000120451
		GO:0003872	6-phosphofructokinase activity	9/6524 (0.14)	42/270724 (0.02)	0.000133782
		GO:0008812	choline dehydrogenase activity	5/6524 (0.08)	8/270724 (0.003)	0.000173578
		GO:0030170	pyridoxal phosphate binding	29/6524 (0.44)	470/270724 (0.17)	0.000182836
		GO:0051287	NAD binding	15/6524 (0.23)	141/270724 (0.05)	0.000209692
		GO:0005525	GTP binding	53/6524 (0.81)	1205/270724 (0.45)	0.000238355
		GO:0051536	iron-sulfur cluster binding	14/6524 (0.21)	126/270724 (0.05)	0.000307598
		GO:0030246	carbohydrate binding	15/6524 (0.23)	149/270724 (0.06)	0.000430438
		GO:0016874	ligase activity	11/6524 (0.17)	80/270724 (0.03)	0.00065217
		GO:0016616	oxidoreductase activity, acting on the CH-OH group of donors, NAD or NADP as acceptor	18/6524 (0.28)	225/270724 (0.08)	0.000992234
		GO:0000287	magnesium ion binding	20/6524 (0.31)	282/270724 (0.10)	0.0016916
		GO:0046961	proton-transporting ATPase activity, rotational mechanism	13/6524 (0.20)	125/270724 (0.05)	0.00170971
		GO:0016887	ATPase activity	18/6524 (0.28)	234/270724 (0.09)	0.00174023
		GO:0015930	glutamate synthase activity	4/6524 (0.06)	6/270724 (0.002)	0.00233651
		GO:0016638	oxidoreductase activity, acting on the CH-NH2 group of donors	4/6524 (0.06)	6/270724 (0.002)	0.00233651
		GO:0016620	oxidoreductase activity, acting on the aldehyde or oxo group of donors, NAD or NADP as acceptor	13/6524 (0.20)	129/270724 (0.05)	0.00243902
		GO:0008233	peptidase activity	10/6524 (0.15)	75/270724 (0.03)	0.0027748
		GO:0016651	oxidoreductase activity, acting on NADH or NADPH	8/6524 (0.12)	45/270724 (0.02)	0.00299454
		GO:0003743	translation initiation factor activity	15/6524 (0.23)	176/270724 (0.07)	0.00352455
		GO:0030145	manganese ion binding	8/6524 (0.12)	46/270724 (0.02)	0.00356028
		GO:0003843	1,3-beta-D-glucan synthase activity	6/6524 (0.09)	22/270724 (0.01)	0.00372944
		GO:0016853	isomerase activity	11/6524 (0.17)	99/270724 (0.04)	0.00551848
		GO:0016702	oxidoreductase activity, acting on single donors with incorporation of molecular oxygen, incorporation of two atoms of oxygen	8/6524 (0.12)	50/270724 (0.02)	0.00681668
		GO:0043086	negative regulation of catalytic activity	7/6524 (0.11)	38/270724 (0.01)	0.00973279
		GO:0015662	ATPase activity, coupled to transmembrane movement of ions, phosphorylative mechanism	13/6524 (0.20)	147/270724 (0.05)	0.0102964
		GO:0004190	aspartic-type endopeptidase activity	17/6524 (0.26)	244/270724 (0.09)	0.0122887
		GO:0051082	unfolded protein binding	23/6524 (0.35)	409/270724 (0.15)	0.0142587
		GO:0004674	protein serine/threonine kinase activity	48/6524 (0.73)	1222/270724 (0.45)	0.0166054
		GO:0004252	serine-type endopeptidase activity	21/6524 (0.32)	357/270724 (0.13)	0.0169478
		GO:0042802	identical protein binding	7/6524 (0.11)	42/270724 (0.02)	0.0193829
		GO:0008471	laccase activity	3/6524 (0.05)	4/270724 (0.001)	0.0312741
		GO:0015035	protein disulfide oxidoreductase activity	14/6524 (0.21)	195/270724 (0.07)	0.0499161
	CC	GO:0016021	integral to membrane	162/6524 (2.48)	2035/270724 (0.75)	4.231e-45
		GO:0005622	intracellular	176/6524 (2.69)	2850/270724 (1.05)	1.53795e-34
		GO:0016020	membrane	171/6524 (2.62)	2716/270724 (1.00)	1.55451e-34
		GO:0005634	nucleus	110/6524 (1.68)	1543/270724 (0.57)	4.83333e-26
		GO:0005840	ribosome	114/6524 (1.74)	1780/270724 (0.66)	4.0684e-23
		GO:0005576	extracellular region	41/6524 (0.63)	289/270724 (0.11)	2.81524e-19
		GO:0005737	cytoplasm	66/6524 (1.01)	831/270724 (0.31)	1.8486e-17
		GO:0000786	nucleosome	27/6524 (0.41)	173/270724 (0.06)	2.88343e-13
		GO:0030126	COPI vesicle coat	10/6524 (0.15)	37/270724 (0.01)	2.34961e-06
		GO:0005945	6-phosphofructokinase complex	8/6524 (0.12)	31/270724 (0.01)	0.00014108
		GO:0005743	mitochondrial inner membrane	14/6524 (0.21)	123/270724 (0.05)	0.000227927
		GO:0000148	1,3-beta-D-glucan synthase complex	6/6524 (0.09)	18/270724 (0.01)	0.0009949
		GO:0048046	apoplast	9/6524 (0.14)	53/270724 (0.02)	0.00108772
		GO:0033178	proton-transporting two-sector ATPase complex, catalytic domain	10/6524 (0.15)	75/270724 (0.03)	0.0027748
		GO:0043234	protein complex	10/6524 (0.15)	82/270724 (0.03)	0.00629729
		GO:0033179	proton-transporting V-type ATPase, V0 domain	8/6524 (0.12)	56/270724 (0.02)	0.0161923
		GO:0033177	proton-transporting two-sector ATPase complex, proton-transporting domain	8/6524 (0.12)	62/270724 (0.02)	0.0346079
		GO:0005874	microtubule	10/6524 (0.15)	101/270724 (0.04)	0.0399317

## Sheet: C (shoot-downregulated)
	Supplementary Table 7C. GO terms enriched in down-regulated unigenes in shoots
	Category	GO ID	GO term	Down-regulated	Reference	P-value corrected by Bonferroni
	BP	GO:0055114	oxidation-reduction process	116/2289 (5.07)	1775/187938 (0.94)	4.79698e-45
		GO:0008152	metabolic process	77/2289 (3.36)	1433/187938 (0.76)	5.74992e-24
		GO:0015979	photosynthesis	23/2289 (1.00)	72/187938 (0.04)	8.30338e-24
		GO:0009058	biosynthetic process	25/2289 (1.09)	147/187938 (0.08)	1.49207e-18
		GO:0030244	cellulose biosynthetic process	19/2289 (0.83)	86/187938 (0.05)	4.47423e-16
		GO:0006096	glycolysis	16/2289 (0.70)	88/187938 (0.05)	6.38078e-12
		GO:0005975	carbohydrate metabolic process	35/2289 (1.53)	577/187938 (0.31)	8.94515e-12
		GO:0006629	lipid metabolic process	20/2289 (0.87)	205/187938 (0.11)	6.86799e-10
		GO:0007017	microtubule-based process	10/2289 (0.44)	43/187938 (0.02)	4.22758e-08
		GO:0009765	photosynthesis, light harvesting	7/2289 (0.31)	14/187938 (0.01)	5.65908e-08
		GO:0006108	malate metabolic process	7/2289 (0.31)	21/187938 (0.01)	1.77945e-06
		GO:0051258	protein polymerization	8/2289 (0.35)	35/187938 (0.02)	3.79076e-06
		GO:0055085	transmembrane transport	29/2289 (1.27)	702/187938 (0.37)	9.94965e-06
		GO:0015995	chlorophyll biosynthetic process	5/2289 (0.22)	10/187938 (0.01)	2.88248e-05
		GO:0006979	response to oxidative stress	17/2289 (0.74)	281/187938 (0.15)	4.32688e-05
		GO:0006355	regulation of transcription, DNA-dependent	43/2289 (1.88)	1421/187938 (0.76)	4.46094e-05
		GO:0006508	proteolysis	25/2289 (1.09)	600/187938 (0.32)	7.66856e-05
		GO:0006950	response to stress	10/2289 (0.44)	103/187938 (0.05)	0.000268513
		GO:0006807	nitrogen compound metabolic process	5/2289 (0.22)	18/187938 (0.01)	0.000903579
		GO:0045454	cell redox homeostasis	11/2289 (0.48)	147/187938 (0.08)	0.00100509
		GO:0019953	sexual reproduction	6/2289 (0.26)	32/187938 (0.02)	0.00101042
		GO:0044237	cellular metabolic process	9/2289 (0.39)	101/187938 (0.05)	0.0020021
		GO:0006633	fatty acid biosynthetic process	8/2289 (0.35)	77/187938 (0.04)	0.00215538
		GO:0006184	GTP catabolic process	8/2289 (0.35)	78/187938 (0.04)	0.00237605
		GO:0030001	metal ion transport	9/2289 (0.39)	104/187938 (0.06)	0.0025496
		GO:0015977	carbon fixation	4/2289 (0.17)	11/187938 (0.01)	0.00305078
		GO:0006468	protein phosphorylation	40/2289 (1.75)	1528/187938 (0.81)	0.00395775
		GO:0006662	glycerol ether metabolic process	7/2289 (0.31)	64/187938 (0.03)	0.00602215
		GO:0006857	oligopeptide transport	9/2289 (0.39)	117/187938 (0.06)	0.00665594
		GO:0006546	glycine catabolic process	3/2289 (0.13)	5/187938 (0.003)	0.00799006
		GO:0009073	aromatic amino acid family biosynthetic process	4/2289 (0.17)	17/187938 (0.01)	0.0207541
		GO:0006869	lipid transport	8/2289 (0.35)	107/187938 (0.06)	0.0242071
	MF	GO:0003824	catalytic activity	108/2289 (4.72)	1451/187938 (0.77)	3.95946e-47
		GO:0016491	oxidoreductase activity	52/2289 (2.27)	762/187938 (0.41)	2.5963e-20
		GO:0016760	cellulose synthase (UDP-forming) activity	18/2289 (0.79)	78/187938 (0.04)	1.56487e-15
		GO:0005488	binding	55/2289 (2.40)	1195/187938 (0.64)	7.38831e-14
		GO:0016747	transferase activity, transferring acyl groups other than amino-acyl groups	20/2289 (0.87)	184/187938 (0.10)	8.99254e-11
		GO:0009055	electron carrier activity	35/2289 (1.53)	637/187938 (0.34)	1.56505e-10
		GO:0030170	pyridoxal phosphate binding	19/2289 (0.83)	175/187938 (0.09)	3.63987e-10
		GO:0020037	heme binding	37/2289 (1.62)	734/187938 (0.39)	4.36979e-10
		GO:0005215	transporter activity	24/2289 (1.05)	322/187938 (0.17)	1.47496e-09
		GO:0005506	iron ion binding	29/2289 (1.27)	518/187938 (0.28)	1.01317e-08
		GO:0005515	protein binding	93/2289 (4.06)	3653/187938 (1.94)	2.88654e-08
		GO:0005524	ATP binding	79/2289 (3.45)	3071/187938 (1.63)	4.95699e-07
		GO:0005525	GTP binding	19/2289 (0.83)	276/187938 (0.15)	9.59646e-07
		GO:0051287	NAD binding	10/2289 (0.44)	59/187938 (0.03)	1.16092e-06
		GO:0003924	GTPase activity	13/2289 (0.57)	134/187938 (0.07)	5.72102e-06
		GO:0046872	metal ion binding	20/2289 (0.87)	345/187938 (0.18)	6.78496e-06
		GO:0004553	hydrolase activity, hydrolyzing O-glycosyl compounds	20/2289 (0.87)	353/187938 (0.19)	9.91872e-06
		GO:0004601	peroxidase activity	17/2289 (0.74)	259/187938 (0.14)	1.33155e-05
		GO:0008270	zinc ion binding	44/2289 (1.92)	1434/187938 (0.76)	2.16753e-05
		GO:0016788	hydrolase activity, acting on ester bonds	13/2289 (0.57)	152/187938 (0.08)	2.58914e-05
		GO:0004332	fructose-bisphosphate aldolase activity	5/2289 (0.22)	11/187938 (0.01)	5.2311e-05
		GO:0004674	protein serine/threonine kinase activity	30/2289 (1.31)	813/187938 (0.43)	6.62547e-05
		GO:0005509	calcium ion binding	16/2289 (0.70)	262/187938 (0.14)	8.9883e-05
		GO:0016841	ammonia-lyase activity	4/2289 (0.17)	6/187938 (0.003)	0.000145606
		GO:0005200	structural constituent of cytoskeleton	4/2289 (0.17)	7/187938 (0.004)	0.000336445
		GO:0050662	coenzyme binding	10/2289 (0.44)	109/187938 (0.06)	0.000454308
		GO:0016616	oxidoreductase activity, acting on the CH-OH group of donors, NAD or NADP as acceptor	9/2289 (0.39)	85/187938 (0.05)	0.000469742
		GO:0003677	DNA binding	44/2289 (1.92)	1639/187938 (0.87)	0.000769136
		GO:0016705	oxidoreductase activity, acting on paired donors, with incorporation or reduction of molecular oxygen	19/2289 (0.83)	428/187938 (0.23)	0.000885543
		GO:0016851	magnesium chelatase activity	4/2289 (0.17)	9/187938 (0.005)	0.00118779
		GO:0016620	oxidoreductase activity, acting on the aldehyde or oxo group of donors, NAD or NADP as acceptor	7/2289 (0.31)	52/187938 (0.03)	0.00147262
		GO:0004713	protein tyrosine kinase activity	21/2289 (0.92)	528/187938 (0.28)	0.00147521
		GO:0051536	iron-sulfur cluster binding	8/2289 (0.35)	74/187938 (0.04)	0.00159438
		GO:0016758	transferase activity, transferring hexosyl groups	19/2289 (0.83)	461/187938 (0.25)	0.00256865
		GO:0004190	aspartic-type endopeptidase activity	11/2289 (0.48)	166/187938 (0.09)	0.0032456
		GO:0043169	cation binding	13/2289 (0.57)	235/187938 (0.13)	0.00356757
		GO:0008483	transaminase activity	5/2289 (0.22)	24/187938 (0.01)	0.00421806
		GO:0003872	6-phosphofructokinase activity	5/2289 (0.22)	24/187938 (0.01)	0.00421806
		GO:0015035	protein disulfide oxidoreductase activity	9/2289 (0.39)	123/187938 (0.07)	0.00993783
		GO:0016655	oxidoreductase activity, acting on NADH or NADPH, quinone or similar compound as acceptor	3/2289 (0.13)	6/187938 (0.003)	0.0158345
		GO:0003871	5-methyltetrahydropteroyltriglutamate-homocysteine S-methyltransferase activity	3/2289 (0.13)	7/187938 (0.004)	0.027458
		GO:0005507	copper ion binding	9/2289 (0.39)	141/187938 (0.08)	0.0290743
		GO:0016769	transferase activity, transferring nitrogenous groups	5/2289 (0.22)	36/187938 (0.02)	0.0331398
	CC	GO:0016020	membrane	85/2289 (3.71)	1380/187938 (0.73)	9.40345e-31
		GO:0009523	photosystem II	12/2289 (0.52)	39/187938 (0.02)	1.34849e-11
		GO:0016021	integral to membrane	42/2289 (1.83)	913/187938 (0.49)	2.65885e-10
		GO:0005874	microtubule	9/2289 (0.39)	37/187938 (0.02)	2.39675e-07
		GO:0009522	photosystem I	7/2289 (0.31)	17/187938 (0.01)	3.10581e-07
		GO:0009654	oxygen evolving complex	7/2289 (0.31)	21/187938 (0.01)	1.77945e-06
		GO:0019898	extrinsic to membrane	6/2289 (0.26)	18/187938 (0.01)	2.39517e-05
		GO:0042651	thylakoid membrane	4/2289 (0.17)	7/187938 (0.004)	0.000336445
		GO:0009538	photosystem I reaction center	3/2289 (0.13)	3/187938 (0.002)	0.000813781
		GO:0009507	chloroplast	5/2289 (0.22)	20/187938 (0.01)	0.00160223
		GO:0048046	apoplast	6/2289 (0.26)	43/187938 (0.02)	0.00606318
		GO:0043234	protein complex	5/2289 (0.22)	27/187938 (0.01)	0.00777201
		GO:0005945	6-phosphofructokinase complex	4/2289 (0.17)	18/187938 (0.01)	0.0264257

## Sheet: D (root-downregulated)
	Supplementary Table 7D. GO terms enriched in down-regulated unigenes in roots
	Category	GO ID	GO term	Down-regulated	Reference	P-value corrected by Bonferroni
	BP	GO:0006412	translation	302/6524 (4.63)	1800/270724 (0.66)	1.47023e-152
		GO:0006508	proteolysis	173/6524 (2.65)	1533/270724 (0.57)	1.61972e-59
		GO:0007165	signal transduction	75/6524 (1.15)	614/270724 (0.23)	3.14441e-27
		GO:0006184	GTP catabolic process	61/6524 (0.94)	403/270724 (0.15)	5.24058e-27
		GO:0055114	oxidation-reduction process	207/6524 (3.17)	3808/270724 (1.41)	1.96447e-23
		GO:0006913	nucleocytoplasmic transport	27/6524 (0.41)	86/270724 (0.03)	6.66773e-20
		GO:0007155	cell adhesion	25/6524 (0.38)	71/270724 (0.03)	9.76658e-20
		GO:0015031	protein transport	61/6524 (0.94)	626/270724 (0.23)	7.15989e-17
		GO:0007264	small GTPase mediated signal transduction	62/6524 (0.95)	703/270724 (0.26)	4.84858e-15
		GO:0008152	metabolic process	142/6524 (2.18)	2811/270724 (1.04)	5.06234e-13
		GO:0006629	lipid metabolic process	43/6524 (0.66)	417/270724 (0.15)	2.32538e-12
		GO:0006810	transport	55/6524 (0.84)	740/270724 (0.27)	3.96475e-10
		GO:0006886	intracellular protein transport	47/6524 (0.72)	572/270724 (0.21)	5.73241e-10
		GO:0015986	ATP synthesis coupled proton transport	23/6524 (0.35)	146/270724 (0.05)	1.06919e-09
		GO:0015991	ATP hydrolysis coupled proton transport	26/6524 (0.40)	197/270724 (0.07)	2.55168e-09
		GO:0006979	response to oxidative stress	39/6524 (0.60)	469/270724 (0.17)	3.44164e-08
		GO:0006457	protein folding	44/6524 (0.67)	604/270724 (0.22)	1.49452e-07
		GO:0006030	chitin metabolic process	9/6524 (0.14)	21/270724 (0.01)	5.21413e-07
		GO:0006584	catecholamine metabolic process	9/6524 (0.14)	21/270724 (0.01)	5.21413e-07
		GO:0006334	nucleosome assembly	21/6524 (0.32)	178/270724 (0.07)	2.38355e-06
		GO:0006414	translational elongation	17/6524 (0.26)	116/270724 (0.04)	2.74247e-06
		GO:0009253	peptidoglycan catabolic process	8/6524 (0.12)	18/270724 (0.01)	3.37828e-06
		GO:0006801	superoxide metabolic process	13/6524 (0.20)	69/270724 (0.03)	8.46834e-06
		GO:0009987	cellular process	12/6524 (0.18)	66/270724 (0.02)	4.72597e-05
		GO:0006418	tRNA aminoacylation for protein translation	19/6524 (0.29)	178/270724 (0.07)	6.72492e-05
		GO:0005975	carbohydrate metabolic process	67/6524 (1.03)	1370/270724 (0.51)	6.85963e-05
		GO:0006413	translational initiation	17/6524 (0.26)	148/270724 (0.05)	0.000109893
		GO:0007010	cytoskeleton organization	12/6524 (0.18)	71/270724 (0.03)	0.000109953
		GO:0006950	response to stress	19/6524 (0.29)	186/270724 (0.07)	0.000135007
		GO:0009052	pentose-phosphate shunt, non-oxidative branch	5/6524 (0.08)	7/270724 (0.003)	0.000138444
		GO:0006520	cellular amino acid metabolic process	15/6524 (0.23)	123/270724 (0.05)	0.000270604
		GO:0015992	proton transport	12/6524 (0.18)	82/270724 (0.03)	0.000557084
		GO:0006556	S-adenosylmethionine biosynthetic process	8/6524 (0.12)	32/270724 (0.01)	0.000600754
		GO:0055085	transmembrane transport	65/6524 (1.00)	1412/270724 (0.52)	0.000841176
		GO:0030036	actin cytoskeleton organization	11/6524 (0.17)	74/270724 (0.03)	0.00137974
		GO:0016998	cell wall macromolecule catabolic process	10/6524 (0.15)	61/270724 (0.02)	0.00162899
		GO:0030001	metal ion transport	17/6524 (0.26)	179/270724 (0.07)	0.00163606
		GO:0007017	microtubule-based process	13/6524 (0.20)	108/270724 (0.04)	0.00188568
		GO:0051258	protein polymerization	12/6524 (0.18)	96/270724 (0.04)	0.00307832
		GO:0006665	sphingolipid metabolic process	6/6524 (0.09)	19/270724 (0.01)	0.00342281
		GO:0045454	cell redox homeostasis	22/6524 (0.34)	297/270724 (0.11)	0.00365555
		GO:0007186	G-protein coupled receptor protein signaling pathway	14/6524 (0.21)	143/270724 (0.05)	0.00902523
		GO:0042254	ribosome biogenesis	10/6524 (0.15)	74/270724 (0.03)	0.00976705
		GO:0006452	translational frameshifting	6/6524 (0.09)	26/270724 (0.01)	0.0251263
		GO:0071577	zinc ion transmembrane transport	4/6524 (0.06)	9/270724 (0.003)	0.0325929
		GO:0051603	proteolysis involved in cellular protein catabolic process	11/6524 (0.17)	103/270724 (0.04)	0.034787
		GO:0007596	blood coagulation	3/6524 (0.05)	4/270724 (0.001)	0.0464814
		GO:0045901	positive regulation of translational elongation	6/6524 (0.09)	29/270724 (0.01)	0.0487271
		GO:0045905	positive regulation of translational termination	6/6524 (0.09)	29/270724 (0.01)	0.0487271
	MF	GO:0003735	structural constituent of ribosome	312/6524 (4.78)	1837/270724 (0.68)	2.62945e-159
		GO:0005515	protein binding	495/6524 (7.59)	6694/270724 (2.47)	3.33214e-103
		GO:0003824	catalytic activity	229/6524 (3.51)	3365/270724 (1.24)	2.00502e-40
		GO:0003779	actin binding	56/6524 (0.86)	291/270724 (0.11)	2.88962e-30
		GO:0003924	GTPase activity	76/6524 (1.16)	570/270724 (0.21)	3.67503e-30
		GO:0005509	calcium ion binding	82/6524 (1.26)	729/270724 (0.27)	2.27933e-27
		GO:0008234	cysteine-type peptidase activity	50/6524 (0.77)	261/270724 (0.10)	8.74835e-27
		GO:0005525	GTP binding	101/6524 (1.55)	1205/270724 (0.45)	1.26702e-23
		GO:0000166	nucleotide binding	105/6524 (1.61)	1298/270724 (0.48)	2.16133e-23
		GO:0004197	cysteine-type endopeptidase activity	38/6524 (0.58)	179/270724 (0.07)	1.00621e-21
		GO:0005488	binding	151/6524 (2.31)	2463/270724 (0.91)	1.46189e-21
		GO:0016491	oxidoreductase activity	129/6524 (1.98)	2010/270724 (0.74)	6.87294e-20
		GO:0005524	ATP binding	260/6524 (3.99)	5829/270724 (2.15)	9.82659e-18
		GO:0004252	serine-type endopeptidase activity	44/6524 (0.67)	357/270724 (0.13)	1.41427e-15
		GO:0008270	zinc ion binding	137/6524 (2.10)	2637/270724 (0.97)	1.88259e-13
		GO:0030414	peptidase inhibitor activity	13/6524 (0.20)	24/270724 (0.01)	1.50509e-12
		GO:0005198	structural molecule activity	31/6524 (0.48)	233/270724 (0.09)	1.76415e-11
		GO:0046872	metal ion binding	57/6524 (0.87)	757/270724 (0.28)	8.869e-11
		GO:0017111	nucleoside-triphosphatase activity	23/6524 (0.35)	168/270724 (0.06)	2.0847e-08
		GO:0004713	protein tyrosine kinase activity	48/6524 (0.74)	665/270724 (0.25)	3.15114e-08
		GO:0008061	chitin binding	12/6524 (0.18)	39/270724 (0.01)	6.86046e-08
		GO:0008236	serine-type peptidase activity	19/6524 (0.29)	119/270724 (0.04)	7.33128e-08
		GO:0043169	cation binding	36/6524 (0.55)	420/270724 (0.16)	8.15638e-08
		GO:0004601	peroxidase activity	35/6524 (0.54)	415/270724 (0.15)	2.27408e-07
		GO:0004500	dopamine beta-monooxygenase activity	9/6524 (0.14)	21/270724 (0.01)	5.21413e-07
		GO:0016787	hydrolase activity	46/6524 (0.71)	688/270724 (0.25)	9.22356e-07
		GO:0004784	superoxide dismutase activity	13/6524 (0.20)	63/270724 (0.02)	2.62419e-06
		GO:0005215	transporter activity	36/6524 (0.55)	488/270724 (0.18)	4.59592e-06
		GO:0003723	RNA binding	60/6524 (0.92)	1089/270724 (0.40)	5.24266e-06
		GO:0016820	hydrolase activity, acting on acid anhydrides, catalyzing transmembrane movement of substances	18/6524 (0.28)	138/270724 (0.05)	6.39679e-06
		GO:0004674	protein serine/threonine kinase activity	64/6524 (0.98)	1222/270724 (0.45)	1.13173e-05
		GO:0015078	hydrogen ion transmembrane transporter activity	17/6524 (0.26)	128/270724 (0.05)	1.25537e-05
		GO:0004175	endopeptidase activity	10/6524 (0.15)	39/270724 (0.01)	1.86115e-05
		GO:0004222	metalloendopeptidase activity	19/6524 (0.29)	174/270724 (0.06)	4.67219e-05
		GO:0003676	nucleic acid binding	93/6524 (1.43)	2128/270724 (0.79)	5.15043e-05
		GO:0004478	methionine adenosyltransferase activity	9/6524 (0.14)	33/270724 (0.01)	5.26616e-05
		GO:0046961	proton-transporting ATPase activity, rotational mechanism	16/6524 (0.25)	125/270724 (0.05)	5.59203e-05
		GO:0020037	heme binding	58/6524 (0.89)	1156/270724 (0.43)	0.000214031
		GO:0016715	oxidoreductase activity, acting on paired donors, with incorporation or reduction of molecular oxygen, reduced ascorbate as one donor, and incorporation of one atom of oxygen	8/6524 (0.12)	29/270724 (0.01)	0.000261474
		GO:0003743	translation initiation factor activity	18/6524 (0.28)	176/270724 (0.07)	0.000277742
		GO:0004812	aminoacyl-tRNA ligase activity	19/6524 (0.29)	197/270724 (0.07)	0.000330581
		GO:0004177	aminopeptidase activity	11/6524 (0.17)	68/270724 (0.03)	0.00057772
		GO:0004180	carboxypeptidase activity	6/6524 (0.09)	15/270724 (0.01)	0.000686057
		GO:0004751	ribose-5-phosphate isomerase activity	5/6524 (0.08)	9/270724 (0.003)	0.000797708
		GO:0051082	unfolded protein binding	28/6524 (0.43)	409/270724 (0.15)	0.000946721
		GO:0004932	mating-type factor pheromone receptor activity	4/6524 (0.06)	5/270724 (0.002)	0.00139782
		GO:0050662	coenzyme binding	18/6524 (0.28)	199/270724 (0.07)	0.00167193
		GO:0046933	hydrogen ion transporting ATP synthase activity, rotational mechanism	14/6524 (0.21)	126/270724 (0.05)	0.00204723
		GO:0003796	lysozyme activity	6/6524 (0.09)	18/270724 (0.01)	0.002391
		GO:0016881	acid-amino acid ligase activity	19/6524 (0.29)	226/270724 (0.08)	0.0026117
		GO:0004866	endopeptidase inhibitor activity	5/6524 (0.08)	11/270724 (0.004)	0.00280902
		GO:0005507	copper ion binding	21/6524 (0.32)	271/270724 (0.10)	0.0029687
		GO:0003746	translation elongation factor activity	11/6524 (0.17)	85/270724 (0.03)	0.00552655
		GO:0019001	guanyl nucleotide binding	12/6524 (0.18)	102/270724 (0.04)	0.00582867
		GO:0010309	acireductone dioxygenase [iron(II)-requiring] activity	5/6524 (0.08)	13/270724 (0.005)	0.00751541
		GO:0004553	hydrolase activity, hydrolyzing O-glycosyl compounds	40/6524 (0.61)	782/270724 (0.29)	0.00907269
		GO:0008233	peptidase activity	10/6524 (0.15)	75/270724 (0.03)	0.0110263
		GO:0004872	receptor activity	6/6524 (0.09)	23/270724 (0.01)	0.0117221
		GO:0004364	glutathione transferase activity	3/6524 (0.05)	3/270724 (0.001)	0.0118341
		GO:0005544	calcium-dependent phospholipid binding	7/6524 (0.11)	35/270724 (0.01)	0.0147888
		GO:0043086	negative regulation of catalytic activity	7/6524 (0.11)	38/270724 (0.01)	0.0260551
		GO:0005385	zinc ion transmembrane transporter activity	4/6524 (0.06)	9/270724 (0.003)	0.0325929
		GO:0016788	hydrolase activity, acting on ester bonds	17/6524 (0.26)	225/270724 (0.08)	0.0333004
		GO:0046873	metal ion transmembrane transporter activity	9/6524 (0.14)	69/270724 (0.03)	0.0354565
		GO:0009055	electron carrier activity	43/6524 (0.66)	922/270724 (0.34)	0.038285
		GO:0004491	methylmalonate-semialdehyde dehydrogenase (acylating) activity	5/6524 (0.08)	18/270724 (0.01)	0.0452376
		GO:0004802	transketolase activity	3/6524 (0.05)	4/270724 (0.001)	0.0464814
		GO:0008745	N-acetylmuramoyl-L-alanine amidase activity	3/6524 (0.05)	4/270724 (0.001)	0.0464814
	CC	GO:0005622	intracellular	395/6524 (6.05)	2850/270724 (1.05)	3.66194e-170
		GO:0005840	ribosome	305/6524 (4.68)	1780/270724 (0.66)	8.85745e-157
		GO:0016020	membrane	187/6524 (2.87)	2716/270724 (1.00)	2.36119e-33
		GO:0005576	extracellular region	46/6524 (0.71)	289/270724 (0.11)	5.61294e-21
		GO:0005737	cytoplasm	74/6524 (1.13)	831/270724 (0.31)	1.88662e-18
		GO:0015629	actin cytoskeleton	19/6524 (0.29)	46/270724 (0.02)	3.32592e-16
		GO:0015934	large ribosomal subunit	26/6524 (0.40)	113/270724 (0.04)	2.36877e-15
		GO:0015935	small ribosomal subunit	26/6524 (0.40)	128/270724 (0.05)	6.32624e-14
		GO:0016021	integral to membrane	107/6524 (1.64)	2035/270724 (0.75)	1.60422e-10
		GO:0045263	proton-transporting ATP synthase complex, coupling factor F(o)	9/6524 (0.14)	25/270724 (0.01)	3.32107e-06
		GO:0033177	proton-transporting two-sector ATPase complex, proton-transporting domain	12/6524 (0.18)	62/270724 (0.02)	2.26713e-05
		GO:0000786	nucleosome	19/6524 (0.29)	173/270724 (0.06)	4.25824e-05
		GO:0005856	cytoskeleton	13/6524 (0.20)	93/270724 (0.03)	0.000332251
		GO:0005764	lysosome	6/6524 (0.09)	14/270724 (0.01)	0.000420277
		GO:0043234	protein complex	12/6524 (0.18)	82/270724 (0.03)	0.000557084
		GO:0005874	microtubule	13/6524 (0.20)	101/270724 (0.04)	0.000873656
		GO:0033178	proton-transporting two-sector ATPase complex, catalytic domain	11/6524 (0.17)	75/270724 (0.03)	0.0015816
		GO:0030529	ribonucleoprotein complex	8/6524 (0.12)	40/270724 (0.01)	0.0036996
		GO:0005634	nucleus	65/6524 (1.00)	1543/270724 (0.57)	0.0139996
		GO:0016469	proton-transporting two-sector ATPase complex	7/6524 (0.11)	38/270724 (0.01)	0.0260551
		GO:0005839	proteasome core complex	11/6524 (0.17)	103/270724 (0.04)	0.034787
