# Supplementary material for: Comprehensive analysis of transcriptome response to salinity stress in the halophytic turf grass Sporobolus virginicus
Source: Front Plant Sci. 2015 Apr 21;6:241. doi: 10.3389/fpls.2015.00241 (PMC4404951; doi:10.3389/fpls.2015.00241)
Supplement: Supplementary file 8 [file Table8.XLSX]

## Sheet: Sheet1
	Supplementary Table 8. Functional annotation of unigenes.
	Unigene	Unigene length (bp)	nt		UniProt		nr		rice (MSU)		Arabidopsis (TAIR)		KO ID	InterProScan
			Annotation	Coverage (%)	Annotation	Coverage (%)	Annotation	Coverage (%)	Annotation	Coverage (%)	Annotation	Coverage (%)		Domain	GO ID
	comp0_c0_seq1	336			sp|Q99MN9|PCCB_MOUSE Propionyl-CoA carboxylase beta chain, mitochondrial OS=Mus musculus GN=Pccb PE=1 SV=2	54.4643	ref|WP_014393925.1| methylmalonyl-CoA carboxyltransferase [Corallococcus coralloides] ref|YP_005367080.1| propionyl-CoA carboxylase subunit beta [Corallococcus coralloides DSM 2259] gb|AFE09754.1| propionyl-CoA carboxylase subunit beta [Corallococcus coralloides DSM 2259]	51.7857						;IPR000022;IPR011762;	GO:0016874;
	comp0_c1_seq1	1330	ref|XM_003390316.1| PREDICTED: Amphimedon queenslandica propionyl-CoA carboxylase beta chain, mitochondrial-like (LOC100639421), mRNA	9.3985	sp|P79384|PCCB_PIG Propionyl-CoA carboxylase beta chain, mitochondrial OS=Sus scrofa GN=PCCB PE=2 SV=1	99.4737	ref|XP_002587382.1| hypothetical protein BRAFLDRAFT_96269 [Branchiostoma floridae] gb|EEN43393.1| hypothetical protein BRAFLDRAFT_96269 [Branchiostoma floridae]	99.4737	LOC_Os08g32850.1 protein|methylcrotonoyl-CoA carboxylase beta chain, mitochondrial precursor, putative, expressed	85.2632	AT4G34030.1 | Symbols: MCCB | 3-methylcrotonyl-CoA carboxylase | chr4:16301298-16303949 FORWARD LENGTH=587	92.4812	ko00280;ko00630;ko00640;ko00720;ko01100;ko01200;	;IPR000022;IPR011762;IPR011763;	GO:0016874;
	comp1_c0_seq1	771					gb|ENH64575.1| hypothetical protein FOC1_g10013848 [Fusarium oxysporum f. sp. cubense race 1]	26.4591
	comp1_c1_seq1	1101					gb|EKJ67947.1| hypothetical protein FPSE_11758 [Fusarium pseudograminearum CS3096]	69.7548
	comp5_c0_seq1	227
	comp6_c0_seq1	673
	comp7_c0_seq1	617
	comp8_c0_seq1	266
	comp9_c0_seq1	203	ref|XM_004976741.1| PREDICTED: Setaria italica peroxisomal 2,4-dienoyl-CoA reductase-like (LOC101780066), mRNA	69.4581			ref|XP_008662313.1| PREDICTED: peroxisomal 2,4-dienoyl-CoA reductase-like isoform X1 [Zea mays] gb|ACN30689.1| unknown [Zea mays] gb|AFW59435.1| hypothetical protein ZEAMMB73_837053 [Zea mays]	69.4581	LOC_Os04g52400.1 protein|oxidoreductase, short chain dehydrogenase/reductase family protein, putative, expressed	69.4581	AT3G12800.1 | Symbols: SDRB, DECR | short-chain dehydrogenase-reductase B | chr3:4063463-4064757 REVERSE LENGTH=298	69.4581	ko04146;
	comp10_c0_seq1	213	ref|NR_076397.1| Moorella thermoacetica ATCC 39073 strain ATCC 39073 23S ribosomal RNA, complete sequence	51.1737			gb|AEV17416.1| hypothetical protein GTCCBUS3UF5_870 [Geobacillus thermoleovorans CCB_US3_UF5]	91.5493	LOC_Os01g57968.1 protein|expressed protein	91.5493
	comp10_c1_seq1	353	dbj|AP014508.1| Thermotoga hypogea NBRC 106472 DNA, complete genome	24.9292			gb|EZU73576.1| hypothetical protein U991_01373, partial [Staphylococcus aureus 1111100370]	91.7847
	comp11_c0_seq1	1027	ref|XM_003053002.1| Nectria haematococca mpVI 77-13-4 hypothetical protein, mRNA	11.7819			ref|XP_003053048.1| hypothetical protein NECHADRAFT_58991 [Nectria haematococca mpVI 77-13-4] gb|EEU47335.1| hypothetical protein NECHADRAFT_58991 [Nectria haematococca mpVI 77-13-4]	58.7147
	comp11_c1_seq1	897					ref|XP_003053048.1| hypothetical protein NECHADRAFT_58991 [Nectria haematococca mpVI 77-13-4] gb|EEU47335.1| hypothetical protein NECHADRAFT_58991 [Nectria haematococca mpVI 77-13-4]	95.3177
	comp12_c0_seq1	218
	comp12_c1_seq1	387
	comp13_c0_seq1	1148	dbj|AP014582.1| Bordetella bronchiseptica DNA, complete genome, strain: S798	5.83624	sp|Q6S6W0|GP2_EHV1V Glycoprotein gp2 OS=Equine herpesvirus 1 (strain V592) GN=71 PE=3 SV=1	72.3868	ref|WP_006724509.1| transport-associated protein [Agrobacterium albertimagni] gb|EKF61418.1| transport-associated protein [Agrobacterium albertimagni AOL15]	56.9686	LOC_Os01g72890.2 protein|transposon protein, putative, CACTA, En/Spm sub-class, expressed	70.0348	AT2G29210.1 | Symbols: | splicing factor PWI domain-containing protein | chr2:12558156-12562168 FORWARD LENGTH=878	65.8537		;IPR014004;IPR021553;IPR007055;
	comp13_c1_seq1	685	gb|CP000143.2| Rhodobacter sphaeroides 2.4.1 chromosome 1, complete sequence	10.073			ref|WP_015921361.1| hypothetical protein [Rhodobacter sphaeroides] ref|YP_002526698.1| hypothetical protein RSKD131_2337 [Rhodobacter sphaeroides KD131] gb|ACM02197.1| Hypothetical Protein RSKD131_2337 [Rhodobacter sphaeroides KD131]	17.5182
	comp14_c0_seq1	332	ref|XM_007836256.1| Pestalotiopsis fici W106-1 hypothetical protein mRNA	22.2892			gb|KFH46257.1| Increased recombination centers protein 22-like protein [Acremonium chrysogenum ATCC 11550]	54.2169
	comp14_c1_seq1	950	ref|XM_003050302.1| Nectria haematococca mpVI 77-13-4 hypothetical protein, mRNA	12.2105	sp|B9WCP3|IRC22_CANDC Increased recombination centers protein 22 OS=Candida dubliniensis (strain CD36 / ATCC MYA-646 / CBS 7987 / NCPF 3949 / NRRL Y-17841) GN=IRC22 PE=3 SV=1	61.8947	ref|XP_003050348.1| hypothetical protein NECHADRAFT_71675 [Nectria haematococca mpVI 77-13-4] gb|EEU44635.1| hypothetical protein NECHADRAFT_71675 [Nectria haematococca mpVI 77-13-4]	67.2632	LOC_Os07g01214.1 protein|transposon protein, putative, unclassified, expressed	57.7895	AT4G27520.1 | Symbols: ENODL2, AtENODL2 | early nodulin-like protein 2 | chr4:13750668-13751819 REVERSE LENGTH=349	65.0526		;IPR005595;	GO:0005783;
	comp16_c0_seq1	1605	ref|XM_003049645.1| Nectria haematococca mpVI 77-13-4 predicted protein, mRNA	78.8785	sp|P50125|CYSD_EMENI O-acetylhomoserine (thiol)-lyase OS=Emericella nidulans (strain FGSC A4 / ATCC 38163 / CBS 112.46 / NRRL 194 / M139) GN=cysD PE=2 SV=2	79.2523	gb|EWG50194.1| O-acetylhomoserine (thiol)-lyase [Fusarium verticillioides 7600]	84.1121	LOC_Os10g25950.1 protein|cystathionine gamma-synthase, putative, expressed	78.3178	AT3G01120.1 | Symbols: MTO1, CGS, ATCYS1, CGS1 | Pyridoxal phosphate (PLP)-dependent transferases superfamily protein | chr3:39234-41865 REVERSE LENGTH=563	78.3178	ko00270;ko00920;ko01100;ko01120;ko01200;ko01230;	;IPR015424;IPR000277;IPR015421;IPR015422;IPR006235;	GO:0003824;GO:0006520;GO:0016765;GO:0030170;
	comp16_c0_seq2	283	ref|XM_002464000.1| Sorghum bicolor hypothetical protein, mRNA	69.6113	sp|P10979|GRPA_MAIZE Glycine-rich RNA-binding, abscisic acid-inducible protein OS=Zea mays GN=RAB15 PE=1 SV=1	51.9435	ref|XP_002464045.1| hypothetical protein SORBIDRAFT_01g011240 [Sorghum bicolor] gb|EER91043.1| hypothetical protein SORBIDRAFT_01g011240 [Sorghum bicolor]	69.9647	LOC_Os05g13630.1 protein|RNA recognition motif containing protein, putative, expressed	69.9647	AT2G21660.2 | Symbols: ATGRP7, CCR2 | cold, circadian rhythm, and rna binding 2 | chr2:9265477-9266316 REVERSE LENGTH=159	51.9435		;IPR000504;IPR012677;	GO:0000166;GO:0003676;
	comp20_c0_seq1	1248	gb|CP002691.1| Haliscomenobacter hydrossis DSM 1100, complete genome	4.48718			ref|WP_030002783.1| protease 2 [Marinimicrobia bacterium JGI OTU-1]	97.3558	LOC_Os06g51410.1 protein|OsPOP15 - Putative Prolyl Oligopeptidase homologue, expressed	89.9038	AT1G50380.1 | Symbols: | Prolyl oligopeptidase family protein | chr1:18662480-18666185 FORWARD LENGTH=710	88.9423	ko05142;ko05143;
	comp20_c1_seq1	870			sp|Q59536|PTRB_MORLA Protease 2 OS=Moraxella lacunata GN=ptrB PE=3 SV=1	95.5172	ref|WP_006930982.1| protease [Caldithrix abyssi] gb|EHO43366.1| peptidase S9A prolyl oligopeptidase domain protein beta-propeller [Caldithrix abyssi DSM 13497]	95.5172	LOC_Os06g51410.2 protein|OsPOP15 - Putative Prolyl Oligopeptidase homologue, expressed	95.5172	AT1G50380.1 | Symbols: | Prolyl oligopeptidase family protein | chr1:18662480-18666185 FORWARD LENGTH=710	97.5862		;IPR004106;IPR023302;IPR002470;	GO:0004252;GO:0006508;GO:0070008;
	comp21_c0_seq1	294	ref|XM_004993038.1| Salpingoeca sp. ATCC 50818 hypothetical protein (PTSG_06207) mRNA, complete cds	18.3673	sp|Q54YH4|DHKB_DICDI Hybrid signal transduction histidine kinase B OS=Dictyostelium discoideum GN=dhkB PE=1 SV=1	92.8571	ref|XP_642005.1| hypothetical protein DDB_G0278851 [Dictyostelium discoideum AX4] gb|EAL68027.1| hypothetical protein DDB_G0278851 [Dictyostelium discoideum AX4]	90.8163
	comp21_c1_seq1	1018
	comp22_c0_seq1	2065	emb|HF679024.1| Fusarium fujikuroi IMI 58289 draft genome, chromosome FFUJ_chr02	4.21308	sp|Q52KI8|SRRM1_MOUSE Serine/arginine repetitive matrix protein 1 OS=Mus musculus GN=Srrm1 PE=1 SV=2	29.6368	gb|KFA64805.1| hypothetical protein S40285_01385 [Stachybotrys chlorohalonata IBT 40285]	85.8596	LOC_Os01g72890.2 protein|transposon protein, putative, CACTA, En/Spm sub-class, expressed	28.184	AT2G29210.1 | Symbols: | splicing factor PWI domain-containing protein | chr2:12558156-12562168 FORWARD LENGTH=878	37.3366		;IPR023631;IPR000120;	GO:0016884;
	comp22_c1_seq1	1548	ref|XM_003007860.1| Verticillium albo-atrum VaMs.102 acetamidase, mRNA	37.5323			ref|XP_003007906.1| acetamidase [Verticillium alfalfae VaMs.102] gb|EEY15985.1| acetamidase [Verticillium alfalfae VaMs.102]	87.5969	LOC_Os04g55050.2 protein|amidase, putative, expressed	51.7442	AT3G25660.1 | Symbols: | Amidase family protein | chr3:9339640-9342044 REVERSE LENGTH=537	87.4031	ko04723;
	comp23_c0_seq1	1312	ref|XM_008059349.1| PREDICTED: Tarsius syrichta phospholipase A2 receptor 1, 180kDa (PLA2R1), mRNA	3.20122	sp|Q6PZE0|MUC19_MOUSE Mucin-19 OS=Mus musculus GN=Muc19 PE=2 SV=2	67.2256	emb|CDJ33533.1| hypothetical protein EMH_0083440 [Eimeria mitis]	66.0823	LOC_Os07g40130.1 protein|retrotransposon protein, putative, Ty3-gypsy subclass, expressed	45.9604	AT3G28780.1 | Symbols: | Protein of unknown function (DUF1216) | chr3:10806131-10808369 REVERSE LENGTH=674	62.1951
	comp23_c1_seq1	562
	comp24_c0_seq1	296
	comp24_c0_seq2	228
	comp29_c0_seq1	585			sp|P13466|GELA_DICDI Gelation factor OS=Dictyostelium discoideum GN=abpC PE=1 SV=1	95.3846	gb|EFA84721.1| gelation factor [Polysphondylium pallidum PN500]	97.4359	LOC_Os02g48740.1 protein|fimbrin-like protein 2, putative, expressed	80.5128	AT2G04750.1 | Symbols: | Actin binding Calponin homology (CH) domain-containing protein | chr2:1659762-1662748 REVERSE LENGTH=652	72.3077		;IPR001715;IPR001589;	GO:0003779;GO:0005515;
	comp29_c1_seq1	889			sp|Q5RG44|K1211_DANRE Uncharacterized protein KIAA1211 homolog OS=Danio rerio GN=si:dkeyp-117h8.2 PE=4 SV=3	46.5692	gb|EMH76107.1| IgA-specific serine endopeptidase, putative, partial [Entamoeba histolytica HM-1:IMSS-B]	48.9314	LOC_Os03g10110.1 protein|cupin domain containing protein, expressed	41.8448	AT2G18540.1 | Symbols: | RmlC-like cupins superfamily protein | chr2:8042382-8045008 REVERSE LENGTH=707	44.8819		;IPR014756;IPR001298;IPR017868;IPR013783;	GO:0005515;
	comp31_c0_seq1	794	ref|XM_003731612.1| PREDICTED: Strongylocentrotus purpuratus IgGFc-binding protein-like (LOC100892911), mRNA	18.8917	sp|Q92125|ANXA7_XENLA Annexin A7 OS=Xenopus laevis GN=anxa7 PE=2 SV=1	99.3703	ref|NP_998881.1| annexin A7 [Xenopus (Silurana) tropicalis] gb|AAH68035.1| annexin A7 [Xenopus (Silurana) tropicalis] gb|AAH76713.1| annexin A7 [Xenopus (Silurana) tropicalis]	99.7481	LOC_Os03g14615.1 protein|LTPL117 - Protease inhibitor/seed storage/LTP family protein precursor, expressed	70.2771	AT4G22485.1 | Symbols: | Bifunctional inhibitor/lipid-transfer protein/seed storage 2S albumin superfamily protein | chr4:11844506-11846476 REVERSE LENGTH=656	71.0327		;IPR001464;IPR018502;	GO:0005509;GO:0005544;
	comp31_c1_seq1	739			sp|Q29471|ANX13_CANFA Annexin A13 OS=Canis familiaris GN=ANXA13 PE=1 SV=2	92.1516	ref|NP_001020661.1| annexin 3A like [Danio rerio] gb|AAH96968.1| Zgc:113858 [Danio rerio]	91.7456	LOC_Os08g32970.1 protein|annexin, putative, expressed	86.8742	AT1G68090.1 | Symbols: ANNAT5, ANN5 | annexin 5 | chr1:25519442-25520774 REVERSE LENGTH=316	86.8742		;IPR001464;IPR018502;	GO:0005509;GO:0005544;
	comp32_c0_seq1	496
	comp32_c1_seq1	293
	comp33_c0_seq1	1546	ref|XM_006965981.1| Trichoderma reesei QM6a predicted protein (TRIREDRAFT_63159), partial mRNA	15.6533			gb|KFH48469.1| Striatin-like protein [Acremonium chrysogenum ATCC 11550]	86.5459
	comp33_c1_seq1	1452	ref|XM_003657314.1| Thielavia terrestris NRRL 8126 hypothetical protein (THITE_2122964) mRNA, complete cds	22.9339	sp|Q70M86|STRN_SORMK Striatin Pro11 OS=Sordaria macrospora (strain ATCC MYA-333 / DSM 997 / K(L3346) / K-hell) GN=pro11 PE=3 SV=1	78.5124	gb|KFG79659.1| stalk rot protein [Metarhizium anisopliae]	78.5124	LOC_Os03g48090.1 protein|WD domain, G-beta repeat domain containing protein, expressed	69.2149	AT1G49040.1 | Symbols: SCD1 | stomatal cytokinesis defective / SCD1 protein (SCD1) | chr1:18139419-18148826 REVERSE LENGTH=1187	78.719		;IPR011046;IPR001680;IPR019781;IPR015943;IPR019782;IPR017986;IPR020472;	GO:0005515;
	comp34_c0_seq1	414
	comp35_c0_seq1	573					gb|EJT71215.1| hypothetical protein GGTG_10475 [Gaeumannomyces graminis var. tritici R3-111a-1]	100
	comp35_c1_seq1	844					ref|XP_007288933.1| hypothetical protein MBM_01044 [Marssonina brunnea f. sp. 'multigermtubi' MB_m1] gb|EKD20362.1| hypothetical protein MBM_01044 [Marssonina brunnea f. sp. 'multigermtubi' MB_m1]	40.8768
	comp36_c0_seq1	547	gb|AC135563.5| Oryza sativa chromosome 3 BAC OSJNBb0015I02 genomic sequence, complete sequence	6.76417
	comp36_c0_seq2	213
	comp39_c0_seq1	251
	comp40_c0_seq1	431					gb|ABA94106.2| Transposable element protein, putative, MuDR [Oryza sativa Japonica Group]	75.8701	LOC_Os01g20760.1 protein|transposon protein, putative, unclassified, expressed	76.5661
	comp40_c1_seq1	309					gb|ABA94381.1| transposon protein, putative, Mutator sub-class [Oryza sativa Japonica Group]	77.6699	LOC_Os01g54220.1 protein|transposon protein, putative, unclassified, expressed	77.6699
	comp41_c0_seq1	383			sp|Q86IC8|CAMT2_DICDI Probable caffeoyl-CoA O-methyltransferase 2 OS=Dictyostelium discoideum GN=omt6 PE=1 SV=1	95.5614	ref|WP_018231469.1| hypothetical protein [Thioalkalivibrio thiocyanodenitrificans]	91.6449	LOC_Os08g38920.1 protein|caffeoyl-CoA O-methyltransferase, putative, expressed	93.2115	AT4G34050.1 | Symbols: CCoAOMT1 | S-adenosyl-L-methionine-dependent methyltransferases superfamily protein | chr4:16310844-16311973 FORWARD LENGTH=259	96.3446		;IPR002935;	GO:0008171;
	comp41_c1_seq1	248			sp|Q00719|MDMC_STRMY O-methyltransferase MdmC OS=Streptomyces mycarofaciens GN=mdmC PE=3 SV=1	95.5645	gb|AHK24043.1| catechol O-methyltransferase domain-containing protein 1 [Penaeus monodon]	95.5645	LOC_Os08g05790.1 protein|caffeoyl-CoA O-methyltransferase, putative, expressed	94.3548	AT3G61990.1 | Symbols: OMTF3 | S-adenosyl-L-methionine-dependent methyltransferases superfamily protein | chr3:22957318-22958910 REVERSE LENGTH=290	95.5645		;IPR002935;IPR018247;	GO:0008171;
	comp42_c0_seq1	227					ref|XP_004982835.1| PREDICTED: uncharacterized protein LOC101783753 [Setaria italica]	46.2555
	comp43_c0_seq1	259
	comp43_c1_seq1	424
	comp45_c0_seq1	709	ref|XM_003715874.1| Magnaporthe oryzae 70-15 dynactin subunit 5 (MGG_08423) mRNA, complete cds	8.74471	sp|B7SIW1|XYNB_PHACH Endo-1,4-beta-xylanase B OS=Phanerochaete chrysosporium GN=xynB PE=1 SV=1	71.9323	gb|EQB58440.1| glycosyl hydrolase family 11 [Colletotrichum gloeosporioides Cg-14]	72.3554	LOC_Os01g02040.2 protein|retrotransposon protein, putative, unclassified, expressed	48.237	AT2G40070.2 | Symbols: | FUNCTIONS IN: molecular_function unknown; INVOLVED IN: biological_process unknown; LOCATED IN: cellular_component unknown; EXPRESSED IN: 17 plant structures; EXPRESSED DURING: 7 growth stages; BEST Arabidopsis thaliana protein match is: proline-rich family protein (TAIR:AT3G09000.1); Has 108635 Blast hits to 60786 proteins in 2176 species: Archae - 287; Bacteria - 15142; …	68.1241		;IPR008985;IPR000254;IPR001137;IPR013319;IPR018208;	GO:0004553;GO:0005576;GO:0005975;GO:0030248;
	comp45_c0_seq2	315	ref|XM_001224525.1| Chaetomium globosum CBS 148.51 hypothetical protein (CHGG_06870) partial mRNA	48.254	sp|E7EF85|XYNB_PENOX Endo-1,4-beta-xylanase B OS=Penicillium oxalicum GN=xynB PE=1 SV=1	69.5238	gb|KEZ43399.1| Cellulase [Pseudallescheria apiosperma]	69.5238						;IPR000254;IPR018208;	GO:0004553;GO:0005576;GO:0005975;GO:0030248;
	comp46_c0_seq1	2959	ref|XM_007278063.1| Colletotrichum gloeosporioides Nara gc5 ATP-dependent protease la 2 (CGGC5_7164), partial mRNA	44.9476	sp|Q7SA85|LONP2_NEUCR Lon protease homolog 2, peroxisomal OS=Neurospora crassa (strain ATCC 24698 / 74-OR23-1A / CBS 708.71 / DSM 1257 / FGSC 987) GN=NCU08303 PE=3 SV=1	64.684	gb|EKJ73709.1| hypothetical protein FPSE_06115 [Fusarium pseudograminearum CS3096]	65.4951	LOC_Os09g36300.4 protein|OsLonP4 - Putative Lon protease homologue, expressed	60.9327	AT5G47040.1 | Symbols: LON2 | lon protease 2 | chr5:19093356-19098678 REVERSE LENGTH=888	60.0203	ko04112;	;IPR020568;IPR003593;IPR008269;IPR003959;	GO:0000166;GO:0004176;GO:0004252;GO:0005524;GO:0006508;GO:0017111;
	comp46_c1_seq1	1093	ref|XM_006669225.1| Cordyceps militaris CM01 LON domain serine protease, putative (CCM_04077), partial mRNA	8.14273	sp|Q7SA85|LONP2_NEUCR Lon protease homolog 2, peroxisomal OS=Neurospora crassa (strain ATCC 24698 / 74-OR23-1A / CBS 708.71 / DSM 1257 / FGSC 987) GN=NCU08303 PE=3 SV=1	73.559	gb|KFG88240.1| ATP-dependent protease La [Metarhizium anisopliae]	77.6761	LOC_Os09g36300.2 protein|OsLonP4 - Putative Lon protease homologue, expressed	73.0101	AT5G47040.1 | Symbols: LON2 | lon protease 2 | chr5:19093356-19098678 REVERSE LENGTH=888	73.0101		;IPR015947;IPR003111;	GO:0004176;GO:0006508;
	comp47_c0_seq1	359
	comp47_c1_seq1	777					ref|XP_002683127.1| polysaccharide biosynthesis protein [Naegleria gruberi] gb|EFC50383.1| polysaccharide biosynthesis protein [Naegleria gruberi]	62.1622
	comp48_c0_seq1	548
	comp49_c0_seq1	221
	comp50_c0_seq1	2943	ref|XM_003039835.1| Nectria haematococca mpVI 77-13-4 hypothetical protein, mRNA	60.9922	sp|P39730|IF2P_YEAST Eukaryotic translation initiation factor 5B OS=Saccharomyces cerevisiae (strain ATCC 204508 / S288c) GN=FUN12 PE=1 SV=2	93.0683	gb|EHK20252.1| hypothetical protein TRIVIDRAFT_112883, partial [Trichoderma virens Gv29-8]	93.0683	LOC_Os05g51500.1 protein|eukaryotic translation initiation factor 5B, putative, expressed	93.0683	AT1G76810.1 | Symbols: | eukaryotic translation initiation factor 2 (eIF-2) family protein | chr1:28831366-28836310 REVERSE LENGTH=1294	92.7625	ko03013;	;IPR023115;IPR009000;IPR000795;IPR004161;IPR015760;IPR005225;	GO:0003924;GO:0005525;
	comp50_c1_seq1	553	ref|XM_006969731.1| Trichoderma reesei QM6a hypothetical protein (TRIREDRAFT_70795), partial mRNA	10.8499	sp|Q10251|IF2P_SCHPO Eukaryotic translation initiation factor 5B OS=Schizosaccharomyces pombe (strain 972 / ATCC 24843) GN=SPAC56F8.03 PE=1 SV=1	75.9494	ref|XP_007817290.1| eukaryotic translation initiation factor 5B [Metarhizium anisopliae ARSEF 23] gb|EFZ04027.1| eukaryotic translation initiation factor 5B [Metarhizium anisopliae ARSEF 23] gb|EXV01009.1| eIF5b subunit of the eIF5 complex [Metarhizium robertsii]	77.5769
	comp50_c1_seq2	552	ref|XM_006969731.1| Trichoderma reesei QM6a hypothetical protein (TRIREDRAFT_70795), partial mRNA	10.8696	sp|Q10251|IF2P_SCHPO Eukaryotic translation initiation factor 5B OS=Schizosaccharomyces pombe (strain 972 / ATCC 24843) GN=SPAC56F8.03 PE=1 SV=1	76.087	ref|XP_007817290.1| eukaryotic translation initiation factor 5B [Metarhizium anisopliae ARSEF 23] gb|EFZ04027.1| eukaryotic translation initiation factor 5B [Metarhizium anisopliae ARSEF 23] gb|EXV01009.1| eIF5b subunit of the eIF5 complex [Metarhizium robertsii]	77.7174
	comp51_c0_seq1	4138	ref|XM_006969636.1| Trichoderma reesei QM6a RasGEF protein (TRIREDRAFT_70548), partial mRNA	28.6854	sp|P43069|CDC25_CANAL Cell division control protein 25 OS=Candida albicans (strain SC5314 / ATCC MYA-2876) GN=CDC25 PE=4 SV=1	52.4166	gb|EKJ70561.1| hypothetical protein FPSE_09314 [Fusarium pseudograminearum CS3096]	84.1711						;IPR023578;IPR001452;IPR000651;IPR001895;IPR019804;IPR008937;	GO:0005085;GO:0005515;GO:0005622;GO:0007264;GO:0051056;
	comp51_c1_seq1	506
	comp53_c0_seq1	307
	comp54_c0_seq1	411
	comp55_c0_seq1	225	ref|XM_003666823.1| Myceliophthora thermophila ATCC 42464 hypothetical protein (MYCTH_72333) mRNA, complete cds	100	sp|O14112|RS10A_SCHPO 40S ribosomal protein S10-A OS=Schizosaccharomyces pombe (strain 972 / ATCC 24843) GN=rps10a PE=3 SV=1	98.6667	ref|XP_003666871.1| hypothetical protein MYCTH_72333 [Myceliophthora thermophila ATCC 42464] gb|AEO61626.1| hypothetical protein MYCTH_72333 [Myceliophthora thermophila ATCC 42464]	98.6667	LOC_Os02g34460.2 protein|40S ribosomal protein S10, putative, expressed	96	AT5G41520.2 | Symbols: | RNA binding Plectin/S10 domain-containing protein | chr5:16609377-16610203 REVERSE LENGTH=134	98.6667
	comp55_c1_seq1	385	ref|XM_003657673.1| Thielavia terrestris NRRL 8126 hypothetical protein (THITE_2082945) mRNA, complete cds	89.3506
	comp56_c0_seq1	1308	ref|XM_001261419.1| Neosartorya fischeri NRRL 181 maltose permease (NFIA_025970) partial mRNA	30.7339	sp|P53048|MAL11_YEAST General alpha-glucoside permease OS=Saccharomyces cerevisiae (strain ATCC 204508 / S288c) GN=MAL11 PE=1 SV=1	85.5505	ref|XP_001261420.1| maltose permease [Neosartorya fischeri NRRL 181] gb|EAW19523.1| maltose permease [Neosartorya fischeri NRRL 181]	89.9083	LOC_Os07g01560.1 protein|transporter family protein, putative, expressed	77.5229	AT5G16150.3 | Symbols: GLT1, PGLCT | plastidic GLC translocator | chr5:5272904-5275678 FORWARD LENGTH=546	67.2018		;IPR016196;IPR005828;IPR020846;IPR005829;	GO:0005215;GO:0006810;GO:0016020;GO:0016021;GO:0022857;GO:0055085;
	comp56_c1_seq1	744	ref|XM_007598629.1| Colletotrichum fioriniae PJ7 hypothetical protein mRNA	49.0591	sp|P53048|MAL11_YEAST General alpha-glucoside permease OS=Saccharomyces cerevisiae (strain ATCC 204508 / S288c) GN=MAL11 PE=1 SV=1	50.8065	emb|CCF44155.1| hypothetical protein CH063_13647, partial [Colletotrichum higginsianum]	56.8548	LOC_Os11g41840.1 protein|transporter family protein, putative, expressed	49.1935	AT4G36670.1 | Symbols: | Major facilitator superfamily protein | chr4:17287680-17289483 REVERSE LENGTH=493	41.9355		;IPR016196;IPR005828;IPR020846;	GO:0016021;GO:0022857;GO:0055085;
	comp57_c0_seq1	563
	comp57_c1_seq1	299
	comp58_c0_seq1	411
	comp58_c1_seq1	354
	comp59_c0_seq1	569
	comp59_c1_seq1	296
	comp60_c0_seq1	692
	comp60_c1_seq1	1375			sp|O81020|NPC2_ARATH Non-specific phospholipase C2 OS=Arabidopsis thaliana GN=NPC2 PE=2 SV=1	86.8364	ref|XP_006351512.1| PREDICTED: uncharacterized protein LOC102598393 [Solanum tuberosum]	96.8727	LOC_Os01g72520.1 protein|phosphoesterase family protein, putative, expressed	98.1818	AT2G26870.1 | Symbols: NPC2 | non-specific phospholipase C2 | chr2:11457117-11459355 REVERSE LENGTH=514	86.8364		;IPR007312;IPR017849;	GO:0003824;GO:0008152;GO:0016788;
	comp61_c0_seq1	565			sp|P16894|GPA1_DICDI Guanine nucleotide-binding protein alpha-1 subunit OS=Dictyostelium discoideum GN=gpaA PE=2 SV=1	89.2035	ref|XP_003286020.1| guanine nucleotide-binding protein alpha-1 subunit [Dictyostelium purpureum] gb|EGC37456.1| guanine nucleotide-binding protein alpha-1 subunit [Dictyostelium purpureum]	84.9558	LOC_Os05g26890.1 protein|G-protein alpha subunit, putative, expressed	63.7168	AT2G26300.1 | Symbols: GPA1, GP ALPHA 1, ATGPA1 | G protein alpha subunit 1 | chr2:11198087-11200822 FORWARD LENGTH=383	89.2035		;IPR011025;IPR001019;	GO:0004871;GO:0007165;GO:0007186;GO:0019001;
	comp61_c1_seq1	781	emb|HG975439.1| Solanum pennellii chromosome ch00, complete genome	4.22535	sp|P16894|GPA1_DICDI Guanine nucleotide-binding protein alpha-1 subunit OS=Dictyostelium discoideum GN=gpaA PE=2 SV=1	64.9168	gb|EFA76140.1| G-protein subunit alpha 1 [Polysphondylium pallidum PN500]	64.9168	LOC_Os05g26890.1 protein|G-protein alpha subunit, putative, expressed	60.3073	AT2G26300.1 | Symbols: GPA1, GP ALPHA 1, ATGPA1 | G protein alpha subunit 1 | chr2:11198087-11200822 FORWARD LENGTH=383	60.3073		;IPR001019;	GO:0004871;GO:0007186;GO:0019001;
	comp62_c0_seq1	573	ref|XM_008602045.1| Beauveria bassiana ARSEF 2860 OST3/OST6 family protein partial mRNA	13.089	sp|Q63ZR0|MAGT1_XENLA Magnesium transporter protein 1 OS=Xenopus laevis GN=magt1 PE=2 SV=1	69.1099	ref|XP_007602723.1| OST3/OST6 family protein [Colletotrichum fioriniae PJ7] gb|EXF73631.1| OST3/OST6 family protein [Colletotrichum fioriniae PJ7]	83.7696						;IPR012336;IPR006844;
	comp62_c1_seq1	791	ref|XM_007584402.1| Neofusicoccum parvum UCRNP2 putative oligosaccharyl transferase subunit protein mRNA	12.3894	sp|Q8TFH3|OST3_SCHPO Dolichyl-diphosphooligosaccharide--protein glycosyltransferase subunit 3 OS=Schizosaccharomyces pombe (strain 972 / ATCC 24843) GN=ost3 PE=3 SV=1	52.3388	ref|XP_007287785.1| oligosaccharyl transferase subunit [Colletotrichum gloeosporioides Nara gc5] gb|ELA23143.1| oligosaccharyl transferase subunit [Colletotrichum gloeosporioides Nara gc5] gb|EQB48543.1| OST3/OST6 family protein [Colletotrichum gloeosporioides Cg-14]	66.7509						;IPR021149;IPR006844;
	comp64_c0_seq1	496
	comp64_c1_seq1	764
	comp65_c0_seq1	288
	comp65_c1_seq1	468					ref|WP_008239152.1| peptidase M12A astacin [Imtechella halotolerans] gb|EID74651.1| peptidase M12A astacin [Imtechella halotolerans K1]	97.4359
	comp66_c0_seq1	435					gb|ETO36871.1| hypothetical protein RFI_00191 [Reticulomyxa filosa]	24.8276
	comp66_c1_seq1	429			sp|C5FHU9|SKP1_ARTOC E3 ubiquitin ligase complex SCF subunit sconC OS=Arthroderma otae (strain ATCC MYA-4605 / CBS 113480) GN=sconC PE=3 SV=1	79.021	gb|ETO13755.1| Suppressor of kinetochore protein 1 [Reticulomyxa filosa]	95.8042	LOC_Os08g28800.1 protein|Skp1 family, dimerisation domain containing protein, expressed	76.2238	AT3G60010.1 | Symbols: ASK13, SK13 | SKP1-like 13 | chr3:22163094-22163558 REVERSE LENGTH=154	76.9231		;IPR011333;IPR001232;IPR016073;	GO:0006511;
	comp67_c0_seq1	528	ref|XM_003004609.1| Verticillium albo-atrum VaMs.102 conserved hypothetical protein, mRNA	8.14394	sp|Q9SN46|LRX5_ARATH Leucine-rich repeat extensin-like protein 5 OS=Arabidopsis thaliana GN=LRX5 PE=2 SV=2	48.8636	gb|KFA70333.1| hypothetical protein S40285_01781 [Stachybotrys chlorohalonata IBT 40285]	46.0227	LOC_Os03g14615.1 protein|LTPL117 - Protease inhibitor/seed storage/LTP family protein precursor, expressed	43.1818	AT4G18670.1 | Symbols: | Leucine-rich repeat (LRR) family protein | chr4:10275918-10278491 REVERSE LENGTH=857	48.8636
	comp67_c1_seq1	321	ref|XM_003004609.1| Verticillium albo-atrum VaMs.102 conserved hypothetical protein, mRNA	20.2492	sp|Q9FPQ6|GP1_CHLRE Vegetative cell wall protein gp1 OS=Chlamydomonas reinhardtii GN=GP1 PE=1 SV=1	89.7196	gb|KDN63724.1| hypothetical protein CSUB01_03187 [Colletotrichum sublineola]	66.3551	LOC_Os04g42100.1 protein|retrotransposon protein, putative, unclassified, expressed	91.5888	AT1G68725.1 | Symbols: AGP19, ATAGP19 | arabinogalactan protein 19 | chr1:25809298-25810130 FORWARD LENGTH=248	99.0654
	comp69_c0_seq1	434
	comp69_c0_seq2	488
	comp71_c0_seq1	1845	ref|XM_001595651.1| Sclerotinia sclerotiorum 1980 hypothetical protein (SS1G_03790) partial mRNA	4.01084	sp|Q94464|DYNA_DICDI Dynamin-A OS=Dictyostelium discoideum GN=dymA PE=1 SV=2	88.7805	ref|XP_004368323.1| dynamin domain containing protein [Acanthamoeba castellanii str. Neff] gb|ELR25568.1| dynamin domain containing protein [Acanthamoeba castellanii str. Neff]	98.2114	LOC_Os01g69130.1 protein|dynamin family protein, putative, expressed	96.0976	AT4G33650.1 | Symbols: ADL2, DRP3A | dynamin-related protein 3A | chr4:16161073-16166587 FORWARD LENGTH=808	95.935	ko04668;	;IPR001401;IPR000375;IPR019762;IPR022812;	GO:0003924;GO:0005525;
	comp71_c1_seq1	388			sp|Q94464|DYNA_DICDI Dynamin-A OS=Dictyostelium discoideum GN=dymA PE=1 SV=2	85.8247	gb|EFA75434.1| dynamin like protein [Polysphondylium pallidum PN500]	87.3711	LOC_Os04g31190.1 protein|dynamin family protein, putative, expressed	79.6392	AT2G14120.2 | Symbols: DRP3B | dynamin related protein | chr2:5954253-5960015 REVERSE LENGTH=780	83.5052		;IPR003130;IPR020850;	GO:0003924;GO:0005525;
	comp72_c0_seq1	623			sp|Q54MJ7|ALAM_DICDI Probable alanine aminotransferase, mitochondrial OS=Dictyostelium discoideum GN=gpt PE=3 SV=1	96.7897	ref|XP_004342401.1| alanine aminotransferase, mitochondrial, putative [Acanthamoeba castellanii str. Neff] gb|ELR20285.1| alanine aminotransferase, mitochondrial, putative [Acanthamoeba castellanii str. Neff]	95.8266	LOC_Os07g42600.1 protein|aminotransferase, classes I and II, domain containing protein, expressed	95.8266	AT1G70580.4 | Symbols: AOAT2, GGT2 | alanine-2-oxoglutarate aminotransferase 2 | chr1:26613222-26615845 FORWARD LENGTH=481	98.2343	ko00250;ko00710;ko01100;ko01120;ko01200;ko01210;ko01230;	;IPR015424;IPR004839;IPR015421;	GO:0003824;GO:0009058;GO:0016769;GO:0030170;
	comp72_c1_seq1	581			sp|Q54MJ7|ALAM_DICDI Probable alanine aminotransferase, mitochondrial OS=Dictyostelium discoideum GN=gpt PE=3 SV=1	98.6231	ref|XP_637993.1| alanine transaminase [Dictyostelium discoideum AX4] sp|Q54MJ7.1|ALAM_DICDI RecName: Full=Probable alanine aminotransferase, mitochondrial; Short=ALT; AltName: Full=Glutamate pyruvate transaminase; Short=GPT; AltName: Full=Glutamic--alanine transaminase; AltName: Full=Glutamic--pyruvic transaminase; Flags: Precursor [Dictyostelium discoideum] gb|EAL64484.1| alanine transaminase [D…	98.6231	LOC_Os07g42600.1 protein|aminotransferase, classes I and II, domain containing protein, expressed	98.6231	AT1G17290.1 | Symbols: AlaAT1 | alanine aminotransferas | chr1:5922771-5926093 FORWARD LENGTH=543	99.6558	ko00250;ko00710;ko01100;ko01120;ko01200;ko01210;ko01230;	;IPR015424;IPR004839;IPR015421;	GO:0003824;GO:0009058;GO:0016769;GO:0030170;
	comp75_c0_seq1	1209					dbj|GAA85902.1| similar to An11g07840 [Aspergillus kawachii IFO 4308]	34.2432
	comp79_c0_seq1	1725	gb|AC091353.6| Rattus norvegicus 4 BAC CH230-1B20 (Children's Hospital Oakland Research Institute) complete sequence	1.97101			ref|WP_006520207.1| Glycosyl hydrolase family 9,cellulose-binding protein with CBM2 domain [Leptolyngbya sp. PCC 7375] gb|EKU99088.1| Glycosyl hydrolase family 9,cellulose-binding protein with CBM2 domain [Leptolyngbya sp. PCC 7375]	82.087	LOC_Os04g57860.1 protein|endoglucanase precursor, putative, expressed	77.2174	AT2G44570.1 | Symbols: AtGH9B12, GH9B12 | glycosyl hydrolase 9B12 | chr2:18394425-18396268 REVERSE LENGTH=492	74.7826
	comp79_c1_seq1	542			sp|Q62598|DSPP_RAT Dentin sialophosphoprotein OS=Rattus norvegicus GN=Dspp PE=1 SV=2	53.69	gb|ABZ91540.1| dentin sialophosphoprotein variant B [Homo sapiens]	70.8487
	comp80_c0_seq1	602
	comp81_c0_seq1	255
	comp82_c0_seq1	992	ref|XM_007882734.1| Pseudozyma flocculosa PF-1 hypothetical protein partial mRNA	29.4355			gb|KDE06270.1| ATP-dependent RNA helicase eIF4A [Microbotryum violaceum p1A1 Lamole]	86.4919	LOC_Os06g48750.2 protein|DEAD-box ATP-dependent RNA helicase, putative, expressed	76.2097	AT3G13920.1 | Symbols: EIF4A1, RH4, TIF4A1 | eukaryotic translation initiation factor 4A1 | chr3:4592635-4594128 REVERSE LENGTH=412	76.5121
	comp82_c1_seq1	764	ref|XM_007882734.1| Pseudozyma flocculosa PF-1 hypothetical protein partial mRNA	64.267	sp|A4QVP2|IF4A_MAGO7 ATP-dependent RNA helicase eIF4A OS=Magnaporthe oryzae (strain 70-15 / ATCC MYA-4617 / FGSC 8958) GN=TIF1 PE=3 SV=1	64.3979	gb|EGB08879.1| hypothetical protein AURANDRAFT_70153 [Aureococcus anophagefferens]	64.3979	LOC_Os01g45190.3 protein|DEAD-box ATP-dependent RNA helicase, putative, expressed	64.3979	AT1G72730.1 | Symbols: | DEA(D/H)-box RNA helicase family protein | chr1:27378040-27379593 REVERSE LENGTH=414	64.3979		;IPR001650;	GO:0003676;GO:0004386;GO:0005524;
	comp83_c0_seq1	429			sp|Q54UF8|SERIC_DICDI Probable serine incorporator OS=Dictyostelium discoideum GN=serinc PE=3 SV=1	97.2028	ref|XP_004994555.1| hypothetical protein PTSG_04461 [Salpingoeca rosetta] gb|EGD72732.1| hypothetical protein PTSG_04461 [Salpingoeca rosetta]	93.007	LOC_Os02g54990.2 protein|TMS membrane protein/tumour differentially expressed protein, putative, expressed	97.2028	AT3G06170.1 | Symbols: | Serinc-domain containing serine and sphingolipid biosynthesis protein | chr3:1867520-1869738 FORWARD LENGTH=409	99.3007		;IPR005016;	GO:0016020;
	comp83_c1_seq1	713			sp|Q13530|SERC3_HUMAN Serine incorporator 3 OS=Homo sapiens GN=SERINC3 PE=2 SV=2	98.4572	gb|KEQ63452.1| TMS membrane protein/tumor differentially expressed protein [Aureobasidium melanogenum CBS 110374]	99.2987	LOC_Os02g54990.2 protein|TMS membrane protein/tumour differentially expressed protein, putative, expressed	98.4572	AT1G16180.2 | Symbols: | Serinc-domain containing serine and sphingolipid biosynthesis protein | chr1:5540905-5542670 FORWARD LENGTH=412	97.6157		;IPR005016;	GO:0016020;
	comp85_c0_seq1	213	emb|FP093829.1| Phyllostachys edulis cDNA clone: bphyem126p10, full insert sequence	46.9484			ref|XP_002437960.1| hypothetical protein SORBIDRAFT_10g005540 [Sorghum bicolor] gb|EER89327.1| hypothetical protein SORBIDRAFT_10g005540 [Sorghum bicolor]	100	LOC_Os06g08360.1 protein|ethylene-responsive element-binding protein, putative, expressed	74.6479
	comp87_c0_seq1	276			sp|Q54R04|ARL8_DICDI ADP-ribosylation factor-like protein 8 OS=Dictyostelium discoideum GN=arl8 PE=3 SV=1	75	ref|XP_006680652.1| hypothetical protein BATDEDRAFT_20311 [Batrachochytrium dendrobatidis JAM81] gb|EGF78472.1| hypothetical protein BATDEDRAFT_20311 [Batrachochytrium dendrobatidis JAM81]	75	LOC_Os03g10370.1 protein|ADP-ribosylation factor, putative, expressed	72.8261	AT5G67560.1 | Symbols: ATARLA1D, ARLA1D | ADP-ribosylation factor-like A1D | chr5:26950579-26951913 FORWARD LENGTH=184	76.087		;IPR006689;IPR001806;	GO:0005525;GO:0007264;
	comp87_c1_seq1	339	ref|NM_001140582.1| Salmo salar ADP-ribosylation factor-like protein 8B (arl8b), mRNA gb|BT046252.1| Salmo salar clone ssal-evf-551-042 ADP-ribosylation factor-like protein 8B putative mRNA, complete cds	53.6873	sp|Q6NZW8|AR8BA_DANRE ADP-ribosylation factor-like protein 8B-A OS=Danio rerio GN=arl8ba PE=2 SV=1	91.1504	ref|XP_004335633.1| hypothetical protein ACA1_037930 [Acanthamoeba castellanii str. Neff] gb|ELR13620.1| hypothetical protein ACA1_037930 [Acanthamoeba castellanii str. Neff]	88.4956	LOC_Os03g10370.1 protein|ADP-ribosylation factor, putative, expressed	85.8407	AT3G49870.1 | Symbols: ATARLA1C, ARLA1C | ADP-ribosylation factor-like A1C | chr3:18492674-18494021 REVERSE LENGTH=184	85.8407		;IPR006689;IPR024156;IPR005225;	GO:0005525;GO:0005622;GO:0007264;
	comp90_c0_seq1	369	ref|XM_003658782.1| Myceliophthora thermophila ATCC 42464 hypothetical protein (MYCTH_2295112) mRNA, complete cds	72.8997
	comp90_c1_seq1	424	ref|XM_003658782.1| Myceliophthora thermophila ATCC 42464 hypothetical protein (MYCTH_2295112) mRNA, complete cds	100	sp|Q7SFJ9|RS16_NEUCR 40S ribosomal protein S16 OS=Neurospora crassa (strain ATCC 24698 / 74-OR23-1A / CBS 708.71 / DSM 1257 / FGSC 987) GN=rps-16 PE=3 SV=1	90.566	ref|XP_003658830.1| hypothetical protein MYCTH_2295112 [Myceliophthora thermophila ATCC 42464] gb|AEO53585.1| hypothetical protein MYCTH_2295112 [Myceliophthora thermophila ATCC 42464]	92.6887	LOC_Os12g03090.1 protein|ribosomal protein, putative, expressed	88.4434	AT5G18380.1 | Symbols: | Ribosomal protein S5 domain 2-like superfamily protein | chr5:6090253-6090693 REVERSE LENGTH=146	90.566		;IPR020568;IPR000754;IPR014721;IPR020574;	GO:0003735;GO:0005622;GO:0005840;GO:0006412;
	comp91_c0_seq1	649	ref|XM_003050979.1| Nectria haematococca mpVI 77-13-4 hypothetical protein, mRNA	12.3267			ref|XP_003051025.1| hypothetical protein NECHADRAFT_61490 [Nectria haematococca mpVI 77-13-4] gb|EEU45312.1| hypothetical protein NECHADRAFT_61490 [Nectria haematococca mpVI 77-13-4]	80.8937
	comp91_c1_seq1	938					ref|XP_003051025.1| hypothetical protein NECHADRAFT_61490 [Nectria haematococca mpVI 77-13-4] gb|EEU45312.1| hypothetical protein NECHADRAFT_61490 [Nectria haematococca mpVI 77-13-4]	49.5736
	comp93_c0_seq1	1116	ref|XM_006736729.1| PREDICTED: Leptonychotes weddellii chaperonin containing TCP1, subunit 3 (gamma) (CCT3), transcript variant X3, mRNA	4.39068			gb|AAL35373.1|AF442547_1 CCT chaperonin gamma subunit [Physarum polycephalum]	99.4624	LOC_Os06g34690.1 protein|T-complex protein, putative, expressed	96.5054	AT5G26360.1 | Symbols: | TCP-1/cpn60 chaperonin family protein | chr5:9255561-9258891 REVERSE LENGTH=555	97.3118
	comp93_c1_seq1	582	ref|XM_007843545.1| Pestalotiopsis fici W106-1 T-complex protein 1 subunit gamma mRNA	8.59107	sp|P39077|TCPG_YEAST T-complex protein 1 subunit gamma OS=Saccharomyces cerevisiae (strain ATCC 204508 / S288c) GN=CCT3 PE=1 SV=2	93.299	emb|CDI56633.1| probable CCT3-chaperonin of the TCP1 ring complex [Melanopsichium pennsylvanicum 4]	94.3299	LOC_Os06g34690.1 protein|T-complex protein, putative, expressed	94.8454	AT5G26360.1 | Symbols: | TCP-1/cpn60 chaperonin family protein | chr5:9255561-9258891 REVERSE LENGTH=555	94.8454		;IPR002423;IPR002194;IPR012719;IPR017998;	GO:0005524;GO:0006457;GO:0044267;GO:0051082;
	comp94_c0_seq1	426			sp|Q9CZG3|COMD8_MOUSE COMM domain-containing protein 8 OS=Mus musculus GN=Commd8 PE=2 SV=1	92.2535	gb|EFA80662.1| COMM domain-containing protein 8 [Polysphondylium pallidum PN500]	90.8451						;IPR009886;IPR017920;
	comp95_c0_seq1	999			sp|Q9S740|AGP19_ARATH Lysine-rich arabinogalactan protein 19 OS=Arabidopsis thaliana GN=AGP19 PE=2 SV=2	37.2372	ref|YP_293890.1| hypothetical protein EhV137 [Emiliania huxleyi virus 86] emb|CAI65559.1| putative membrane protein [Emiliania huxleyi virus 86]	92.1922	LOC_Os01g08470.1 protein|retrotransposon protein, putative, unclassified, expressed	33.3333	AT1G68725.1 | Symbols: AGP19, ATAGP19 | arabinogalactan protein 19 | chr1:25809298-25810130 FORWARD LENGTH=248	37.2372
	comp95_c1_seq1	252					gb|EHK49854.1| hypothetical protein TRIATDRAFT_289259 [Trichoderma atroviride IMI 206040]	94.0476
	comp99_c0_seq1	1733	ref|XM_006963802.1| Trichoderma reesei QM6a predicted protein (TRIREDRAFT_58815), partial mRNA	58.6267			ref|XP_007807995.1| hypothetical protein MAC_01655 [Metarhizium acridum CQMa 102] gb|EFY92384.1| hypothetical protein MAC_01655 [Metarhizium acridum CQMa 102]	87.94	LOC_Os05g26660.1 protein|NADH-ubiquinone oxidoreductase, mitochondrial precursor, putative, expressed	63.1852	AT4G21490.1 | Symbols: NDB3 | NAD(P)H dehydrogenase B3 | chr4:11436495-11439326 REVERSE LENGTH=580	61.281
	comp99_c1_seq1	492	ref|XM_006674571.1| Cordyceps militaris CM01 alternative NADH-dehydrogenase (CCM_09437), partial mRNA	46.5447	sp|F2Z699|NDH2_YARLI External alternative NADH-ubiquinone oxidoreductase, mitochondrial OS=Yarrowia lipolytica (strain CLIB 122 / E 150) GN=NDH2 PE=1 SV=1	51.2195	gb|KDB16510.1| external NADH-ubiquinone oxidoreductase [Villosiclava virens]	53.0488	LOC_Os01g61410.1 protein|NADH-ubiquinone oxidoreductase, mitochondrial precursor, putative, expressed	43.9024	AT1G07180.1 | Symbols: ATNDI1, NDA1 | alternative NAD(P)H dehydrogenase 1 | chr1:2204414-2206773 FORWARD LENGTH=510	45.122
	comp100_c0_seq1	1713	gb|CP000511.1| Mycobacterium vanbaalenii PYR-1, complete genome	7.99766	sp|P9WPS9|CTPF_MYCTU Probable cation-transporting ATPase F OS=Mycobacterium tuberculosis (strain ATCC 25618 / H37Rv) GN=ctpF PE=1 SV=1	90.5429	gb|AHE97590.1| carbonate dehydratase [Thioalkalivibrio thiocyanoxidans ARh 4]	92.1191	LOC_Os12g04220.1 protein|calcium-transporting ATPase, plasma membrane-type, putative, expressed	83.3625	AT1G10130.1 | Symbols: ECA3, ATECA3 | endoplasmic reticulum-type calcium-transporting ATPase 3 | chr1:3311139-3321941 FORWARD LENGTH=998	77.5832		;IPR023214;IPR023306;IPR006068;IPR005834;IPR023299;IPR023298;IPR000695;IPR001757;	GO:0003824;GO:0005524;GO:0006754;GO:0006812;GO:0008152;GO:0015662;GO:0016020;GO:0016820;
	comp100_c1_seq1	869	ref|XM_002008295.1| Drosophila mojavensis GI13426 (Dmoj\GI13426), mRNA	5.98389	sp|P9WPS9|CTPF_MYCTU Probable cation-transporting ATPase F OS=Mycobacterium tuberculosis (strain ATCC 25618 / H37Rv) GN=ctpF PE=1 SV=1	82.1634	ref|WP_031504839.1| ATPase [Thermotoga hypogea]	97.0081	LOC_Os03g17310.1 protein|calcium-transporting ATPase, endoplasmic reticulum-type, putative, expressed	82.5086	AT1G07810.1 | Symbols: ECA1, ATECA1, ACA3 | ER-type Ca2+-ATPase 1 | chr1:2416681-2420572 FORWARD LENGTH=1061	82.5086		;IPR023214;IPR008250;IPR023298;IPR023299;IPR018303;IPR006069;IPR001757;	GO:0000166;GO:0005524;GO:0006754;GO:0015662;GO:0016020;GO:0046872;
	comp101_c0_seq1	466					gb|AAP54409.2| hypothetical protein LOC_Os10g35080 [Oryza sativa Japonica Group]	32.1888	LOC_Os10g35080.1 protein|expressed protein	32.1888
	comp102_c0_seq1	598	ref|XM_006966219.1| Trichoderma reesei QM6a predicted protein (TRIREDRAFT_78961), mRNA	32.9431			gb|EQB51868.1| hypothetical protein CGLO_08549 [Colletotrichum gloeosporioides Cg-14]	86.2876	LOC_Os03g26450.1 protein|F-actin-capping protein subunit beta, putative, expressed	82.2742	AT1G71790.1 | Symbols: | Subunits of heterodimeric actin filament capping protein Capz superfamily | chr1:26996869-26998785 FORWARD LENGTH=256	82.2742
	comp102_c1_seq1	458	ref|XM_007812291.1| Metarhizium acridum CQMa 102 F-actin capping protein beta subunit partial mRNA	41.4847	sp|Q4INI2|CAPZB_GIBZE F-actin-capping protein subunit beta OS=Gibberella zeae (strain PH-1 / ATCC MYA-4620 / FGSC 9075 / NRRL 31084) GN=CAP2 PE=3 SV=1	77.9476	gb|EWG37971.1| F-actin-capping protein subunit beta [Fusarium verticillioides 7600]	77.9476	LOC_Os03g26450.1 protein|F-actin-capping protein subunit beta, putative, expressed	62.2271	AT1G71790.1 | Symbols: | Subunits of heterodimeric actin filament capping protein Capz superfamily | chr1:26996869-26998785 FORWARD LENGTH=256	62.2271		;IPR001698;	GO:0003779;GO:0005737;GO:0008290;GO:0030036;
	comp103_c0_seq1	671	gb|AC230000.3| Zea mays BAC clone CH201-395O17 from chromosome unknown, complete sequence	11.3264	sp|Q7LHG5|YI31B_YEAST Transposon Ty3-I Gag-Pol polyprotein OS=Saccharomyces cerevisiae (strain ATCC 204508 / S288c) GN=TY3B-I PE=3 SV=2	69.7466	ref|XP_008657167.1| PREDICTED: uncharacterized protein LOC103636590 [Zea mays]	98.8077	LOC_Os12g24050.1 protein|retrotransposon protein, putative, unclassified, expressed	99.7019	ATMG00850.1 | Symbols: ORF107E | DNA/RNA polymerases superfamily protein | chrM:235338-235661 FORWARD LENGTH=107	17.8838
	comp103_c1_seq1	1682			sp|P13983|EXTN_TOBAC Extensin OS=Nicotiana tabacum GN=HRGPNT3 PE=2 SV=1	38.7039	ref|XP_008671115.1| PREDICTED: uncharacterized protein LOC103648418 [Zea mays]	92.0333	LOC_Os12g24050.1 protein|retrotransposon protein, putative, unclassified, expressed	86.3258	AT2G42840.1 | Symbols: PDF1 | protodermal factor 1 | chr2:17826327-17827426 REVERSE LENGTH=306	17.8359		;IPR005162;
	comp104_c0_seq1	404			sp|P36400|LMCPB_LEIME Cysteine proteinase B OS=Leishmania mexicana GN=LMCPB PE=2 SV=2	98.0198	ref|XP_008805390.1| PREDICTED: LOW QUALITY PROTEIN: ervatamin-B-like [Phoenix dactylifera]	95.7921	LOC_Os05g01810.1 protein|xylem cysteine proteinase 2 precursor, putative, expressed	84.6535	AT4G23520.1 | Symbols: | Cysteine proteinases superfamily protein | chr4:12274457-12276219 REVERSE LENGTH=356	98.0198		;IPR013201;IPR013128;	GO:0008234;
	comp104_c1_seq1	611	gb|HQ426920.1| Solanum stoloniferum isolate B11404 C14 cysteine protease (C14) mRNA, C14B allele, partial cds	6.71031	sp|P04988|CYSP1_DICDI Cysteine proteinase 1 OS=Dictyostelium discoideum GN=cprA PE=1 SV=2	90.8347	ref|XP_004363040.1| hypothetical protein DFA_03437 [Dictyostelium fasciculatum] gb|EGG25189.1| hypothetical protein DFA_03437 [Dictyostelium fasciculatum]	96.2357	LOC_Os09g27030.2 protein|oryzain gamma chain precursor, putative, expressed	89.3617	AT1G29090.1 | Symbols: | Cysteine proteinases superfamily protein | chr1:10163103-10164385 REVERSE LENGTH=355	82.9787		;IPR000668;IPR000169;IPR013128;	GO:0004197;GO:0006508;GO:0008234;
	comp105_c0_seq1	420			sp|Q9U7E0|ATRX_CAEEL Transcriptional regulator ATRX homolog OS=Caenorhabditis elegans GN=xnp-1 PE=1 SV=1	96.4286	ref|XP_005451449.1| PREDICTED: neurofilament light polypeptide-like isoform X2 [Oreochromis niloticus]	97.8571	LOC_Os11g45220.1 protein|IWS1 homolog A, putative, expressed	97.1429	AT3G28770.1 | Symbols: | Protein of unknown function (DUF1216) | chr3:10796716-10803237 FORWARD LENGTH=2081	85.7143
	comp105_c1_seq1	2524			sp|C9ZN16|FAZ1_TRYB9 Flagellar attachment zone protein 1 OS=Trypanosoma brucei gambiense (strain MHOM/CI/86/DAL972) GN=TbgDal_IV3690 PE=3 SV=1	89.3819	ref|XP_001318162.1| viral A-type inclusion protein [Trichomonas vaginalis G3] gb|EAY05939.1| viral A-type inclusion protein, putative [Trichomonas vaginalis G3]	89.8574	LOC_Os04g52460.1 protein|retrotransposon protein, putative, unclassified, expressed	89.9762	AT5G41790.1 | Symbols: CIP1 | COP1-interactive protein 1 | chr5:16727530-16732391 FORWARD LENGTH=1586	89.0254
	comp106_c0_seq1	223	ref|XM_003654097.1| Thielavia terrestris NRRL 8126 40S ribosomal protein S2, partial mRNA	95.9641	sp|P49688|RS23_ARATH 40S ribosomal protein S2-3 OS=Arabidopsis thaliana GN=RPS2C PE=1 SV=2	72.6457	ref|XP_007912879.1| putative 40s ribosomal protein s2 protein [Togninia minima UCRPA7] gb|EOO02356.1| putative 40s ribosomal protein s2 protein [Togninia minima UCRPA7]	80.7175	LOC_Os03g59310.1 protein|ribosomal protein, putative, expressed	79.3722	AT2G41840.1 | Symbols: | Ribosomal protein S5 family protein | chr2:17460016-17461398 REVERSE LENGTH=285	72.6457		;IPR000851;	GO:0003735;GO:0005622;GO:0005840;GO:0006412;
	comp107_c0_seq1	3511	ref|XM_003049636.1| Nectria haematococca mpVI 77-13-4 predicted protein, mRNA	92.908	sp|Q9C102|GLT1_SCHPO Putative glutamate synthase [NADPH] OS=Schizosaccharomyces pombe (strain 972 / ATCC 24843) GN=glt1 PE=2 SV=1	92.5377	ref|XP_007806372.1| glutamate synthase [Metarhizium acridum CQMa 102] gb|EFY93541.1| glutamate synthase [Metarhizium acridum CQMa 102]	92.8795	LOC_Os01g48960.1 protein|glutamate synthase, chloroplast precursor, putative, expressed	91.3415	AT5G53460.3 | Symbols: GLT1 | NADH-dependent glutamate synthase 1 | chr5:21700518-21709629 FORWARD LENGTH=2208	91.1706	ko00250;ko00910;ko01100;ko01110;ko01120;ko01230;	;IPR002489;IPR009051;IPR002932;IPR023753;IPR013785;IPR012285;IPR006005;	GO:0003824;GO:0006537;GO:0008152;GO:0015930;GO:0016491;GO:0016638;GO:0016639;GO:0051536;GO:0055114;
	comp107_c1_seq1	3338	ref|XM_003049636.1| Nectria haematococca mpVI 77-13-4 predicted protein, mRNA	91.6417	sp|Q9C102|GLT1_SCHPO Putative glutamate synthase [NADPH] OS=Schizosaccharomyces pombe (strain 972 / ATCC 24843) GN=glt1 PE=2 SV=1	89.7843	ref|XP_003049682.1| predicted protein [Nectria haematococca mpVI 77-13-4] gb|EEU43969.1| predicted protein [Nectria haematococca mpVI 77-13-4]	91.7615	LOC_Os01g48960.1 protein|glutamate synthase, chloroplast precursor, putative, expressed	87.9868	AT5G53460.3 | Symbols: GLT1 | NADH-dependent glutamate synthase 1 | chr5:21700518-21709629 FORWARD LENGTH=2208	88.5261	ko00250;ko00910;ko01100;ko01110;ko01120;ko01230;	;IPR000583;IPR006982;IPR002932;IPR013785;IPR017932;	GO:0003824;GO:0006537;GO:0006807;GO:0008152;GO:0015930;GO:0016638;GO:0055114;
	comp108_c0_seq1	1168
	comp108_c1_seq1	212
	comp109_c0_seq1	225	dbj|AK358080.1| Hordeum vulgare subsp. vulgare mRNA for predicted protein, complete cds, clone: NIASHv1068F13	28	sp|P52839|SOT12_ARATH Cytosolic sulfotransferase 12 OS=Arabidopsis thaliana GN=SOT12 PE=1 SV=2	98.6667	ref|XP_002456926.1| hypothetical protein SORBIDRAFT_03g045670 [Sorghum bicolor] gb|EES02046.1| hypothetical protein SORBIDRAFT_03g045670 [Sorghum bicolor]	73.3333	LOC_Os11g30810.1 protein|sulfotransferase domain containing protein, expressed	88	AT2G03760.1 | Symbols: ST, ATST1, RAR047, ST1, AtSOT1, AtSOT12, SOT12 | sulphotransferase 12 | chr2:1149475-1150455 REVERSE LENGTH=326	98.6667		;IPR000863;	GO:0008146;
	comp110_c0_seq1	476
	comp113_c0_seq1	887
	comp113_c1_seq1	1551
	comp114_c0_seq1	241	gb|AC098566.3| Oryza sativa chromosome 10 clone OSJNBa0051J07, complete sequence	16.1826
	comp114_c1_seq1	214
	comp115_c0_seq1	597
	comp116_c0_seq1	667	dbj|AK108544.1| Oryza sativa Japonica Group cDNA clone:002-144-D09, full insert sequence	80.6597	sp|P97461|RS5_MOUSE 40S ribosomal protein S5 OS=Mus musculus GN=Rps5 PE=1 SV=3	81.4093	gb|ACD65138.1| putative 40S ribosomal protein RPS5 [Phoronis muelleri]	81.4093	LOC_Os11g29190.2 protein|40S ribosomal protein S5, putative, expressed	81.4093	AT2G37270.2 | Symbols: ATRPS5B, RPS5B | ribosomal protein 5B | chr2:15647883-15649042 REVERSE LENGTH=207	82.3088		;IPR023798;IPR020606;IPR005716;IPR000235;	GO:0003723;GO:0003735;GO:0005622;GO:0005840;GO:0006412;GO:0015935;
	comp116_c1_seq1	321	dbj|AK108544.1| Oryza sativa Japonica Group cDNA clone:002-144-D09, full insert sequence	15.2648
	comp117_c0_seq1	602			sp|Q05966|GRP10_BRANA Glycine-rich RNA-binding protein 10 OS=Brassica napus GN=GRP10 PE=1 SV=1	44.3522	ref|WP_006970781.1| RNA-binding protein [Plesiocystis pacifica] gb|EDM80001.1| RNA-binding protein [Plesiocystis pacifica SIR-1]	43.8538	LOC_Os06g21210.1 protein|glycine rich protein family protein, putative, expressed	47.8405	AT2G21660.1 | Symbols: ATGRP7, CCR2, GR-RBP7, GRP7 | cold, circadian rhythm, and rna binding 2 | chr2:9265477-9266316 REVERSE LENGTH=176	44.3522
	comp117_c1_seq1	1677					ref|XP_004334405.1| DEAD/DEAH box helicase domain containing protein [Acanthamoeba castellanii str. Neff] gb|ELR12392.1| DEAD/DEAH box helicase domain containing protein [Acanthamoeba castellanii str. Neff]	98.5689	LOC_Os09g34910.1 protein|DEAD-box ATP-dependent RNA helicase 7, putative, expressed	99.6422	AT5G62190.1 | Symbols: PRH75 | DEAD box RNA helicase (PRH75) | chr5:24980542-24983879 REVERSE LENGTH=671	99.4633
	comp118_c0_seq1	240			sp|Q9FLB4|DRL31_ARATH Putative disease resistance protein At5g05400 OS=Arabidopsis thaliana GN=At5g05400 PE=3 SV=1	97.5	emb|CAD44603.1| NBS-LRR disease resistance protein homologue [Hordeum vulgare]	97.5	LOC_Os11g11810.1 protein|NBS-LRR disease resistance protein, putative, expressed	97.5	AT5G05400.1 | Symbols: | LRR and NB-ARC domains-containing disease resistance protein | chr5:1597745-1600369 REVERSE LENGTH=874	97.5		;IPR002182;	GO:0005524;GO:0006915;
	comp119_c0_seq1	1026	ref|XM_003007811.1| Verticillium albo-atrum VaMs.102 alpha-xylosidase, mRNA	73.8791			ref|XP_003007857.1| alpha-xylosidase [Verticillium alfalfae VaMs.102] gb|EEY15936.1| alpha-xylosidase [Verticillium alfalfae VaMs.102]	99.4152	LOC_Os07g23880.1 protein|glycosyl hydrolase, family 31, putative, expressed	30.4094	AT5G63840.1 | Symbols: RSW3, PSL5 | Glycosyl hydrolases family 31 protein | chr5:25545056-25548922 FORWARD LENGTH=921	35.3801
	comp119_c1_seq1	1197	ref|XM_003007811.1| Verticillium albo-atrum VaMs.102 alpha-xylosidase, mRNA	63.325	sp|Q01336|YCR2_ESCVU Uncharacterized family 31 glucosidase ORF2 (Fragment) OS=Escherichia vulneris PE=3 SV=1	51.3784	gb|KEY68890.1| hypothetical protein S7711_03823 [Stachybotrys chartarum IBT 7711] gb|KFA46886.1| hypothetical protein S40293_03606 [Stachybotrys chartarum IBT 40293] gb|KFA74017.1| hypothetical protein S40288_05146 [Stachybotrys chartarum IBT 40288]	86.2155	LOC_Os03g11720.1 protein|glycosyl hydrolase, family 31, putative, expressed	85.9649	AT5G63840.1 | Symbols: RSW3, PSL5 | Glycosyl hydrolases family 31 protein | chr5:25545056-25548922 FORWARD LENGTH=921	84.4612		;IPR017853;IPR000322;	GO:0004553;GO:0005975;
	comp120_c0_seq1	312
	comp120_c1_seq1	390			sp|Q7Z429|LFG1_HUMAN Protein lifeguard 1 OS=Homo sapiens GN=GRINA PE=2 SV=1	57.6923	gb|ETI55050.1| hypothetical protein F443_02232 [Phytophthora parasitica P1569] gb|ETL48269.1| hypothetical protein L916_02105 [Phytophthora parasitica] gb|ETM01363.1| hypothetical protein L917_02038 [Phytophthora parasitica] gb|ETM54558.1| hypothetical protein L914_02121 [Phytophthora parasitica] gb|ETO83792.1| hypothetical protein F444_02236 [Phytophthora parasitica P1976] gb|ETP24861.1| hypothe…	60.7692	LOC_Os07g39680.1 protein|UV-induced protein uvi15, putative, expressed	42.3077	AT5G14540.1 | Symbols: | Protein of unknown function (DUF1421) | chr5:4687333-4689624 REVERSE LENGTH=547	54.6154
	comp121_c0_seq1	236
	comp122_c0_seq1	333	ref|XM_004971610.1| PREDICTED: Setaria italica uncharacterized LOC101762065 (LOC101762065), mRNA	48.3483			ref|XP_002457329.1| hypothetical protein SORBIDRAFT_03g005700 [Sorghum bicolor] gb|EES02449.1| hypothetical protein SORBIDRAFT_03g005700 [Sorghum bicolor]	51.3514	LOC_Os01g06030.1 protein|expressed protein	54.0541
	comp122_c1_seq1	275	ref|XM_004971610.1| PREDICTED: Setaria italica uncharacterized LOC101762065 (LOC101762065), mRNA	31.2727			ref|XP_002455182.1| hypothetical protein SORBIDRAFT_03g005680 [Sorghum bicolor] gb|EES00302.1| hypothetical protein SORBIDRAFT_03g005680 [Sorghum bicolor]	88.3636	LOC_Os01g06070.1 protein|expressed protein	30.5455
	comp123_c0_seq1	1472	ref|XM_007918214.1| Togninia minima UCRPA7 putative elongation factor g mitochondrial precursor protein mRNA	5.70652	sp|Q8NKB6|OPSB_ASPOR Probable aspartic-type endopeptidase opsB OS=Aspergillus oryzae (strain ATCC 42149 / RIB 40) GN=opsB PE=2 SV=1	68.4783	gb|KFH46412.1| aspartic-type endopeptidase-like protein [Acremonium chrysogenum ATCC 11550]	73.1658						;IPR021109;IPR001461;IPR009007;IPR001969;	GO:0004190;GO:0006508;
	comp123_c1_seq1	744					emb|CCT61908.1| related to acid proteinase PEPI precursor [Fusarium fujikuroi IMI 58289]	36.6935
	comp124_c0_seq1	241	ref|XM_001220172.1| Chaetomium globosum CBS 148.51 protein disulfide-isomerase precursor (CHGG_00952) partial mRNA	97.9253	sp|P55059|PDI_HUMIN Protein disulfide-isomerase OS=Humicola insolens PE=1 SV=1	99.5851	ref|XP_001220173.1| protein disulfide-isomerase precursor [Chaetomium globosum CBS 148.51] gb|EAQ92717.1| protein disulfide-isomerase precursor [Chaetomium globosum CBS 148.51]	99.5851	LOC_Os01g23740.2 protein|OsPDIL2-2 protein disulfide isomerase PDIL2-2, expressed	95.8506	AT2G47470.2 | Symbols: ATPDIL2-1, UNE5, MEE30, PDI11, ATPDI11 | thioredoxin family protein | chr2:19481503-19483303 FORWARD LENGTH=266	95.8506		;IPR012336;IPR013766;IPR017937;IPR005746;	GO:0006662;GO:0009055;GO:0015035;GO:0045454;
	comp124_c1_seq1	702	ref|XM_001220172.1| Chaetomium globosum CBS 148.51 protein disulfide-isomerase precursor (CHGG_00952) partial mRNA	100			ref|XP_001220173.1| protein disulfide-isomerase precursor [Chaetomium globosum CBS 148.51] gb|EAQ92717.1| protein disulfide-isomerase precursor [Chaetomium globosum CBS 148.51]	100	LOC_Os01g72890.1 protein|transposon protein, putative, CACTA, En/Spm sub-class, expressed	89.7436	AT1G44191.1 | Symbols: | ECA1 gametogenesis related family protein | chr1:16813654-16814733 REVERSE LENGTH=359	86.3248
	comp125_c0_seq1	844					gb|ABF97065.1| retrotransposon protein, putative, Ty1-copia subclass [Oryza sativa Japonica Group]	98.1043	LOC_Os09g01430.1 protein|retrotransposon protein, putative, unclassified, expressed	98.1043
	comp127_c0_seq1	1497	ref|XM_003053035.1| Nectria haematococca mpVI 77-13-4 predicted protein, mRNA	71.8103	sp|O74624|MPG1_HYPJE Mannose-1-phosphate guanyltransferase OS=Hypocrea jecorina GN=mpg1 PE=1 SV=1	72.9459	ref|XP_006966629.1| mannose-1-phosphate guanyltransferase [Trichoderma reesei QM6a] sp|O74624.1|MPG1_HYPJE RecName: Full=Mannose-1-phosphate guanyltransferase; AltName: Full=GDP-mannose pyrophosphorylase; AltName: Full=GTP-mannose-1-phosphate guanylyltransferase [Trichoderma reesei] gb|AAC39498.1| mannose-1-phosphate guanylyltransferase [Trichoderma reesei] gb|EGR47518.1| mannose-1-phosphate guan…	72.9459	LOC_Os01g62840.1 protein|mannose-1-phosphate guanyltransferase, putative, expressed	72.9459	AT2G39770.2 | Symbols: CYT1 | Glucose-1-phosphate adenylyltransferase family protein | chr2:16589401-16590741 FORWARD LENGTH=361	72.9459	ko00051;ko00520;ko01100;ko01110;	;IPR005835;IPR001451;IPR018357;	GO:0009058;GO:0016740;GO:0016779;
	comp127_c1_seq1	303
	comp128_c0_seq1	863	ref|XM_004960570.1| PREDICTED: Setaria italica hydroquinone glucosyltransferase-like (LOC101780369), mRNA	8.80649			ref|XP_004960627.1| PREDICTED: hydroquinone glucosyltransferase-like [Setaria italica]	39.2816	LOC_Os05g12450.1 protein|hydroquinone glucosyltransferase, putative, expressed	39.2816	AT2G29210.1 | Symbols: | splicing factor PWI domain-containing protein | chr2:12558156-12562168 FORWARD LENGTH=878	60.4867
	comp129_c0_seq1	326					ref|XP_004965321.1| PREDICTED: uncharacterized protein LOC101774055 isoform X3 [Setaria italica]	98.4663	LOC_Os02g48810.1 protein|PHD-finger family protein, expressed	93.865
	comp131_c0_seq1	1057			sp|Q8L6Y1|UBP14_ARATH Ubiquitin carboxyl-terminal hydrolase 14 OS=Arabidopsis thaliana GN=UBP14 PE=1 SV=1	96.4995	ref|XP_001785646.1| predicted protein [Physcomitrella patens] gb|EDQ49544.1| predicted protein [Physcomitrella patens]	94.2289	LOC_Os01g08200.1 protein|ubiquitin carboxyl-terminal hydrolase 14, putative, expressed	93.3775	AT3G20630.1 | Symbols: UBP14, TTN6, ATUBP14, PER1 | ubiquitin-specific protease 14 | chr3:7203001-7208340 REVERSE LENGTH=797	96.4995		;IPR009060;IPR015940;IPR000449;IPR001394;IPR018200;	GO:0004221;GO:0005515;GO:0006511;
	comp131_c1_seq1	1298					ref|XP_006818005.1| PREDICTED: ubiquitin carboxyl-terminal hydrolase 5-like [Saccoglossus kowalevskii]	97.5347	LOC_Os01g08200.1 protein|ubiquitin carboxyl-terminal hydrolase 14, putative, expressed	98.6903	AT3G20630.1 | Symbols: UBP14, TTN6, ATUBP14, PER1 | ubiquitin-specific protease 14 | chr3:7203001-7208340 REVERSE LENGTH=797	98.9214
	comp133_c0_seq1	330
	comp134_c0_seq1	1089			sp|Q1HVH9|DEN_EBVA8 Deneddylase OS=Epstein-Barr virus (strain AG876) GN=BPLF1 PE=3 SV=1	49.8623	emb|CDR44676.1| RHTO0S09e07580g1_1 [Rhodosporidium toruloides]	49.3113	LOC_Os03g37120.1 protein|retrotransposon protein, putative, unclassified, expressed	50.9642	AT4G22505.1 | Symbols: | Bifunctional inhibitor/lipid-transfer protein/seed storage 2S albumin superfamily protein | chr4:11851363-11852955 REVERSE LENGTH=530	55.9229
	comp134_c1_seq1	285
	comp135_c0_seq1	1062			sp|Q75JC9|Y8484_DICDI Uncharacterized protein DDB_G0271670 OS=Dictyostelium discoideum GN=DDB_G0271670 PE=4 SV=1	71.1864	ref|XP_007600703.1| hypothetical protein CFIO01_04620 [Colletotrichum fioriniae PJ7] gb|EXF75687.1| hypothetical protein CFIO01_04620 [Colletotrichum fioriniae PJ7]	100
	comp135_c1_seq1	1506					gb|EQB58063.1| hypothetical protein CGLO_01742 [Colletotrichum gloeosporioides Cg-14]	82.4701
	comp136_c0_seq1	265	ref|NM_001074969.2| Oryza sativa Japonica Group Os11g0672900 (Os11g0672900) mRNA, complete cds dbj|AK105350.1| Oryza sativa Japonica Group cDNA clone:001-119-A05, full insert sequence	27.1698
	comp136_c1_seq1	231
	comp138_c0_seq1	1224	ref|XM_007599319.1| Colletotrichum fioriniae PJ7 PXA domain-containing protein mRNA	3.34967			gb|EXM04072.1| hypothetical protein FOIG_05629 [Fusarium oxysporum f. sp. cubense tropical race 4 54006]	36.7647
	comp138_c1_seq1	1144					gb|KFA68809.1| hypothetical protein S40285_01213 [Stachybotrys chlorohalonata IBT 40285]	38.2867
	comp139_c0_seq1	514	dbj|AB472856.1| Petunia integrifolia subsp. inflata PiHT-B, PiHTL-A, PiHTL-B genes for PiHT-B, PiHTL-A, PiHTL-B, complete cds	6.80934
	comp140_c0_seq1	540			sp|Q54JY7|STX7A_DICDI Syntaxin-7A OS=Dictyostelium discoideum GN=syn7A PE=1 SV=1	94.4444	ref|XP_004360341.1| syntaxin 7 [Dictyostelium fasciculatum] gb|EGG22490.1| syntaxin 7 [Dictyostelium fasciculatum]	94.4444	LOC_Os01g15110.1 protein|syntaxin, putative, expressed	91.1111	AT5G46860.1 | Symbols: VAM3, ATVAM3, SYP22, ATSYP22, SGR3 | Syntaxin/t-SNARE family protein | chr5:19012342-19013795 REVERSE LENGTH=268	91.1111	ko04130;ko04145;	;IPR010989;IPR000727;	GO:0005515;GO:0016020;GO:0016192;
	comp140_c1_seq1	339
	comp142_c0_seq1	310			sp|P26200|PROF2_DICDI Profilin-2 OS=Dictyostelium discoideum GN=proB PE=1 SV=1	93.871	gb|EPB87759.1| profilin [Mucor circinelloides f. circinelloides 1006PhL]	94.8387	LOC_Os06g05880.1 protein|profilin domain containing protein, expressed	90	AT5G56600.1 | Symbols: PFN3, PRF3 | profilin 3 | chr5:22909882-22910821 REVERSE LENGTH=168	90	ko04015;ko04810;ko05131;ko05132;	;IPR002097;IPR005455;	GO:0003779;GO:0007010;GO:0015629;GO:0030036;
	comp143_c0_seq1	647			sp|P18899|DDR48_YEAST Stress protein DDR48 OS=Saccharomyces cerevisiae (strain ATCC 204508 / S288c) GN=DDR48 PE=1 SV=4	82.9985	gb|KDR70225.1| hypothetical protein GALMADRAFT_255101 [Galerina marginata CBS 339.88]	83.9258
	comp143_c1_seq1	409			sp|O77384|LRR4_PLAF7 Protein PFC0760c OS=Plasmodium falciparum (isolate 3D7) GN=PFC0760c PE=4 SV=1	85.0856	ref|XP_003150914.1| hypothetical protein LOAG_15375 [Loa loa]	92.4205			AT5G15140.1 | Symbols: | Galactose mutarotase-like superfamily protein | chr5:4908686-4910670 FORWARD LENGTH=490	82.1516
	comp144_c0_seq1	254	ref|XM_004997369.1| Salpingoeca sp. ATCC 50818 hypothetical protein (PTSG_01451) mRNA, complete cds	16.9291			emb|CDJ64618.1| PBS lyase HEAT-like repeat domain-containing protein, putative [Eimeria necatrix]	42.5197
	comp144_c1_seq1	982	ref|XM_639924.1| Dictyostelium discoideum AX4 hypothetical protein (drnA-1) mRNA, complete cds	5.19348	sp|F6Z5C0|UBP15_XENTR Ubiquitin carboxyl-terminal hydrolase 15 OS=Xenopus tropicalis GN=usp15 PE=2 SV=2	87.6782	ref|XP_004368098.1| Ubiquitin carboxylterminal hydrolase 15, putative [Acanthamoeba castellanii str. Neff] gb|ELR25343.1| Ubiquitin carboxylterminal hydrolase 15, putative [Acanthamoeba castellanii str. Neff]	87.6782	LOC_Os07g06610.1 protein|ubiquitin carboxyl-terminal hydrolase domain containing protein, expressed	82.4847	AT5G22030.1 | Symbols: UBP8 | ubiquitin-specific protease 8 | chr5:7290155-7296344 REVERSE LENGTH=913	83.0957		;IPR001394;IPR018200;	GO:0004221;GO:0006511;
	comp144_c2_seq1	717			sp|Q9ZSB5|UBP10_ARATH Ubiquitin carboxyl-terminal hydrolase 10 OS=Arabidopsis thaliana GN=UBP10 PE=2 SV=2	83.2636	ref|XP_004368098.1| Ubiquitin carboxylterminal hydrolase 15, putative [Acanthamoeba castellanii str. Neff] gb|ELR25343.1| Ubiquitin carboxylterminal hydrolase 15, putative [Acanthamoeba castellanii str. Neff]	97.4895	LOC_Os10g07270.1 protein|ubiquitin carboxyl-terminal hydrolase 5, putative, expressed	76.569	AT4G10570.1 | Symbols: UBP9 | ubiquitin-specific protease 9 | chr4:6523657-6528058 REVERSE LENGTH=923	83.2636		;IPR006615;	GO:0004221;
	comp146_c0_seq1	203					dbj|BAC15770.1| A [Oryza sativa Japonica Group]	94.5813	LOC_Os06g39624.3 protein|transposon protein, putative, Pong sub-class, expressed	94.5813	AT3G47680.1 | Symbols: | DNA binding | chr3:17577483-17578391 REVERSE LENGTH=302	96.0591
	comp146_c1_seq1	236					ref|NP_001170399.1| uncharacterized protein LOC100384385 [Zea mays] gb|ACN36894.1| unknown [Zea mays]	99.1525	LOC_Os06g39624.3 protein|transposon protein, putative, Pong sub-class, expressed	97.8814
	comp148_c0_seq1	761	emb|HE616890.1| Sinorhizobium fredii HH103 main chromosome, complete sequence	67.2799	sp|A0R561|CARD_MYCS2 RNA polymerase-binding transcription factor CarD OS=Mycobacterium smegmatis (strain ATCC 700084 / mc(2)155) GN=carD PE=1 SV=1	60.3154	gb|EGE58762.1| CarD family transcriptional regulator [Rhizobium etli CNPAF512]	76.8725						;IPR003711;	GO:0003700;GO:0006355;
	comp149_c0_seq1	1411			sp|Q8I659|YPF11_PLAF7 Uncharacterized protein PFB0765w OS=Plasmodium falciparum (isolate 3D7) GN=PFB0765w PE=4 SV=1	54.6421	ref|XP_007228802.1| PREDICTED: trichohyalin-like [Astyanax mexicanus]	48.4763			AT1G05320.3 | Symbols: | FUNCTIONS IN: molecular_function unknown; INVOLVED IN: biological_process unknown; LOCATED IN: cellular_component unknown; EXPRESSED IN: fruit, egg cell; CONTAINS InterPro DOMAIN/s: Prefoldin (InterPro:IPR009053); BEST Arabidopsis thaliana protein match is: unknown protein (TAIR:AT2G32240.1); Has 267444 Blast hits to 119656 proteins in 3886 species: Archae - 3699; Bacteri…	59.107
	comp151_c1_seq1	272
	comp153_c0_seq1	219	ref|NM_069458.4| Caenorhabditis elegans Protein RACK-1 (rack-1) mRNA, complete cds	43.8356	sp|Q25189|GBLP_HYDVU Guanine nucleotide-binding protein subunit beta-like protein OS=Hydra vulgaris GN=RACK1 PE=2 SV=1	100	gb|ELU08353.1| hypothetical protein CAPTEDRAFT_227676 [Capitella teleta]	100	LOC_Os01g49290.1 protein|WD repeat-containing protein, putative, expressed	100	AT1G18080.1 | Symbols: ATARCA, RACK1A_AT, RACK1A | Transducin/WD40 repeat-like superfamily protein | chr1:6222325-6223901 FORWARD LENGTH=327	100		;IPR011047;IPR001680;IPR019781;IPR015943;IPR019782;IPR017986;IPR019775;IPR020472;	GO:0005515;
	comp153_c1_seq1	384	ref|XM_004830753.1| Babesia equi guanine nucleotide-binding protein, putative (BEWA_005520) mRNA, complete cds	14.0625	sp|O42248|GBLP_DANRE Guanine nucleotide-binding protein subunit beta-2-like 1 OS=Danio rerio GN=gnb2l1 PE=2 SV=1	91.4062	gb|ABC75581.1| guanine nucleotide binding protein beta 2 [Ictalurus punctatus]	92.1875	LOC_Os01g49290.1 protein|WD repeat-containing protein, putative, expressed	89.8438	AT3G18130.1 | Symbols: RACK1C_AT | receptor for activated C kinase 1C | chr3:6211109-6212371 REVERSE LENGTH=326	91.4062		;IPR011046;IPR001680;IPR019781;IPR015943;IPR019782;IPR017986;IPR019775;	GO:0005515;
	comp154_c0_seq1	207
	comp155_c0_seq1	217	ref|XM_003669260.1| Naumovozyma dairenensis CBS 421 hypothetical protein (NDAI0C04050), mRNA	16.129			emb|CDJ67146.1| hypothetical protein, conserved [Eimeria necatrix]	49.7696			AT5G28640.1 | Symbols: AN3, GIF, GIF1, ATGIF1 | SSXT family protein | chr5:10647831-10649620 REVERSE LENGTH=210	69.1244
	comp155_c0_seq2	809	ref|XM_003669260.1| Naumovozyma dairenensis CBS 421 hypothetical protein (NDAI0C04050), mRNA	4.32633	sp|Q75BI6|MED15_ASHGO Mediator of RNA polymerase II transcription subunit 15 OS=Ashbya gossypii (strain ATCC 10895 / CBS 109.51 / FGSC 9923 / NRRL Y-1056) GN=GAL11 PE=3 SV=2	43.0161	emb|CDJ65760.1| ribosomal protein L19, putative [Eimeria necatrix]	42.6452	LOC_Os08g29124.1 protein|expressed protein	30.7787				;IPR002048;IPR011992;IPR018249;IPR018247;	GO:0005509;
	comp156_c0_seq1	488			sp|O13728|AIN1_SCHPO Alpha-actinin-like protein 1 OS=Schizosaccharomyces pombe (strain 972 / ATCC 24843) GN=ain1 PE=3 SV=1	92.2131	gb|EKC43084.1| Alpha-actinin, sarcomeric [Crassostrea gigas]	94.6721						;IPR001715;	GO:0005515;
	comp156_c1_seq1	952			sp|P47179|DAN4_YEAST Cell wall protein DAN4 OS=Saccharomyces cerevisiae (strain ATCC 204508 / S288c) GN=DAN4 PE=2 SV=1	37.1849	gb|ETR72702.1| hypothetical protein OMM_07366, partial [Candidatus Magnetoglobus multicellularis str. Araruama]	52.6261						;IPR001849;IPR011993;	GO:0005515;
	comp157_c0_seq1	278
	comp157_c1_seq1	422
	comp158_c0_seq1	1506			sp|Q05866|GRP78_PLAFO 78 kDa glucose-regulated protein homolog OS=Plasmodium falciparum (isolate NF54) PE=3 SV=1	94.4223	ref|WP_010455285.1| molecular chaperone DnaK [Succinivibrionaceae bacterium WG-1]	94.4223	LOC_Os11g47760.5 protein|DnaK family protein, putative, expressed	94.2231	AT1G56410.1 | Symbols: ERD2, HSP70T-1 | heat shock protein 70 (Hsp 70) family protein | chr1:21117147-21119241 FORWARD LENGTH=617	94.2231		;IPR013126;IPR018181;IPR001023;	GO:0005524;
	comp158_c1_seq1	417			sp|Q05866|GRP78_PLAFO 78 kDa glucose-regulated protein homolog OS=Plasmodium falciparum (isolate NF54) PE=3 SV=1	97.1223	gb|EPY38419.1| hypothetical protein AGDE_05510 [Angomonas deanei]	48.2014	LOC_Os03g16920.1 protein|DnaK family protein, putative, expressed	76.259	AT5G42020.1 | Symbols: BIP, BIP2 | Heat shock protein 70 (Hsp 70) family protein | chr5:16807697-16810480 REVERSE LENGTH=668	48.2014		;IPR013126;
	comp159_c0_seq1	236
	comp160_c0_seq1	469	ref|XM_004978971.1| PREDICTED: Setaria italica cytosolic sulfotransferase 5-like (LOC101758210), mRNA	44.5629	sp|Q9M1V2|SOT5_ARATH Cytosolic sulfotransferase 5 OS=Arabidopsis thaliana GN=SOT5 PE=1 SV=1	94.0299	gb|ADB85371.1| putative flavonol 3-sulfotransferase [Phyllostachys edulis]	99.7868	LOC_Os08g40380.1 protein|sulfotransferase domain containing protein, expressed	97.8678	AT3G45070.1 | Symbols: | P-loop containing nucleoside triphosphate hydrolases superfamily protein | chr3:16486378-16487349 REVERSE LENGTH=323	94.0299		;IPR000863;	GO:0008146;
	comp160_c1_seq1	215			sp|Q9M1V2|SOT5_ARATH Cytosolic sulfotransferase 5 OS=Arabidopsis thaliana GN=SOT5 PE=1 SV=1	94.8837	ref|XP_004974845.1| PREDICTED: cytosolic sulfotransferase 5-like [Setaria italica]	97.6744	LOC_Os08g40390.1 protein|sulfotransferase domain containing protein, expressed	94.8837	AT3G45070.1 | Symbols: | P-loop containing nucleoside triphosphate hydrolases superfamily protein | chr3:16486378-16487349 REVERSE LENGTH=323	94.8837		;IPR000863;	GO:0008146;
	comp161_c0_seq1	332
	comp161_c1_seq1	304
	comp162_c0_seq1	278	ref|XM_004976855.1| PREDICTED: Setaria italica protein SDA1 homolog (LOC101757121), mRNA	59.3525			ref|XP_004976912.1| PREDICTED: protein SDA1 homolog [Setaria italica]	60.4317	LOC_Os04g53770.1 protein|SDA1, putative, expressed	60.4317	AT1G13160.1 | Symbols: | ARM repeat superfamily protein | chr1:4484634-4488388 FORWARD LENGTH=804	78.777
	comp163_c0_seq1	1062	ref|XM_001995557.1| Drosophila grimshawi GH17833 (Dgri\GH17833), mRNA	4.89642	sp|Q54R73|Y5465_DICDI Uncharacterized protein DDB_G0283357 OS=Dictyostelium discoideum GN=DDB_G0283357 PE=4 SV=1	65.8192	ref|XP_639110.1| hypothetical protein DDB_G0283357 [Dictyostelium discoideum AX4] sp|Q54R73.1|Y5465_DICDI RecName: Full=Uncharacterized protein DDB_G0283357 [Dictyostelium discoideum] gb|EAL65755.1| hypothetical protein DDB_G0283357 [Dictyostelium discoideum AX4]	65.8192						;IPR012336;IPR013766;	GO:0045454;
	comp163_c1_seq1	425			sp|Q8S091|TRXF_ORYSJ Thioredoxin F, chloroplastic OS=Oryza sativa subsp. japonica GN=Os01g0913000 PE=2 SV=1	42.3529	emb|CBK23782.2| Thioredoxin [Blastocystis hominis]	64.9412	LOC_Os01g68480.1 protein|thioredoxin, putative, expressed	42.3529	AT5G16400.1 | Symbols: TRXF2, ATF2 | thioredoxin F2 | chr5:5363905-5365249 REVERSE LENGTH=185	42.3529		;IPR012336;IPR013766;	GO:0045454;
	comp164_c0_seq1	204
	comp166_c0_seq1	334	gb|KF305938.1| Leptosphaerulina chartarum strain SJTU59 XYN-L2 (xyn-l2) mRNA, complete cds	39.521	sp|P46239|GUNF_FUSOX Putative endoglucanase type F OS=Fusarium oxysporum PE=2 SV=1	99.7006	ref|XP_001905216.1| hypothetical protein [Podospora anserina S mat+] emb|CAP65124.1| unnamed protein product [Podospora anserina S mat+]	98.8024	LOC_Os05g23350.1 protein|glycosyl hydrolase family 10 protein, putative, expressed	88.9222	AT4G33820.1 | Symbols: | Glycosyl hydrolase superfamily protein | chr4:16217010-16219515 REVERSE LENGTH=570	50.2994		;IPR017853;IPR001000;IPR013781;	GO:0003824;GO:0004553;GO:0005975;GO:0043169;
	comp166_c1_seq1	749	ref|XM_001219524.1| Chaetomium globosum CBS 148.51 hypothetical protein (CHGG_00304) partial mRNA	82.777			ref|XP_001219525.1| hypothetical protein CHGG_00304 [Chaetomium globosum CBS 148.51] gb|EAQ92069.1| hypothetical protein CHGG_00304 [Chaetomium globosum CBS 148.51]	83.3111	LOC_Os05g25560.1 protein|glycosyl hydrolase family 10 protein, putative, expressed	81.7089	AT1G58370.1 | Symbols: RXF12, ATXYN1 | glycosyl hydrolase family 10 protein / carbohydrate-binding domain-containing protein | chr1:21684751-21688209 FORWARD LENGTH=917	69.6929
	comp167_c0_seq1	1975			sp|Q54HC6|ARKA_DICDI Ankyrin repeat-containing protein kinase A OS=Dictyostelium discoideum GN=arkA PE=1 SV=1	30.0759	gb|KFH41734.1| hypothetical protein ACRE_075350 [Acremonium chrysogenum ATCC 11550]	75.9494	LOC_Os02g25440.1 protein|retrotransposon protein, putative, unclassified, expressed	43.1392
	comp167_c1_seq1	237
	comp168_c0_seq1	1829			sp|Q6DE73|OGFD1_XENLA Prolyl 3-hydroxylase OGFOD1 OS=Xenopus laevis GN=ogfod1 PE=2 SV=1	64.9535	ref|XP_004337658.1| 2oxoglutarate and iron-dependent oxygenase domain containing 1, putative [Acanthamoeba castellanii str. Neff] gb|ELR15645.1| 2oxoglutarate and iron-dependent oxygenase domain containing 1, putative [Acanthamoeba castellanii str. Neff]	80.8639			AT5G63740.1 | Symbols: | RING/U-box superfamily protein | chr5:25510776-25511456 REVERSE LENGTH=226	8.52925		;IPR019601;	GO:0005506;GO:0016706;GO:0031418;GO:0055114;
	comp170_c0_seq1	562
	comp170_c1_seq1	411
	comp171_c0_seq1	267
	comp173_c0_seq1	1184
	comp173_c1_seq1	746			sp|Q54RZ9|BZPG_DICDI Probable basic-leucine zipper transcription factor G OS=Dictyostelium discoideum GN=bzpG PE=3 SV=1	46.2466	gb|EFA83420.1| putative basic-leucine zipper transcription factor [Polysphondylium pallidum PN500]	30.9651
	comp175_c0_seq1	266	ref|XM_007545987.1| PREDICTED: Poecilia formosa bromodomain and WD repeat-containing protein 3-like (LOC103133965), mRNA	16.5414	sp|P04550|PTMS_RAT Parathymosin OS=Rattus norvegicus GN=Ptms PE=1 SV=2	92.4812	gb|ELU02237.1| hypothetical protein CAPTEDRAFT_227848 [Capitella teleta]	84.5865			AT2G41460.2 | Symbols: ARP | apurinic endonuclease-redox protein | chr2:17285731-17288041 FORWARD LENGTH=403	73.3083		;IPR003034;	GO:0003676;
	comp175_c1_seq1	1437					ref|XP_003383091.1| PREDICTED: poly [ADP-ribose] polymerase 3-like [Amphimedon queenslandica]	96.8685	LOC_Os01g24940.1 protein|poly synthetase 2-A, putative, expressed	97.4948	AT4G02390.1 | Symbols: APP, PARP1, ATPARP1, PP | poly(ADP-ribose) polymerase | chr4:1050104-1053960 FORWARD LENGTH=637	97.4948	ko03410;
	comp176_c0_seq1	466	ref|XM_005786558.1| Emiliania huxleyi CCMP1516 hypothetical protein (EMIHUDRAFT_449286) mRNA, complete cds	25.7511	sp|P21260|YPRO_OWEFU Uncharacterized proline-rich protein (Fragment) OS=Owenia fusiformis PE=4 SV=1	30.9013	ref|WP_015230466.1| hypothetical protein [Dactylococcopsis salina] ref|YP_007172843.1| hypothetical protein Dacsa_2933 [Dactylococcopsis salina PCC 8305] gb|AFZ51486.1| hypothetical protein Dacsa_2933 [Dactylococcopsis salina PCC 8305]	31.5451	LOC_Os08g27360.1 protein|transposon protein, putative, CACTA, En/Spm sub-class, expressed	40.5579	AT3G22800.1 | Symbols: | Leucine-rich repeat (LRR) family protein | chr3:8063063-8064475 REVERSE LENGTH=470	26.3948
	comp176_c0_seq2	530	gb|KF900621.1| Uncultured marine group II/III euryarchaeote KM3_148_H03 genomic sequence	9.62264	sp|Q9T0K5|LRX3_ARATH Leucine-rich repeat extensin-like protein 3 OS=Arabidopsis thaliana GN=LRX3 PE=1 SV=1	31.1321	emb|CAB62280.1| hydroxyproline-rich glycoprotein DZ-HRGP [Volvox carteri f. nagariensis]	31.1321	LOC_Os03g14615.1 protein|LTPL117 - Protease inhibitor/seed storage/LTP family protein precursor, expressed	31.1321	AT4G13340.1 | Symbols: | Leucine-rich repeat (LRR) family protein | chr4:7758610-7760892 FORWARD LENGTH=760	31.1321
	comp177_c0_seq1	415			sp|P87179|WSC1_SCHPO Cell wall integrity and stress response component 1 OS=Schizosaccharomyces pombe (strain 972 / ATCC 24843) GN=wsc1 PE=1 SV=3	99.759	emb|CDJ12310.1| conserved hypothetical protein [Hymenolepis microstoma]	56.3855	LOC_Os09g38400.1 protein|prostatic spermine-binding protein precursor, putative, expressed	75.9036	AT5G63740.1 | Symbols: | RING/U-box superfamily protein | chr5:25510776-25511456 REVERSE LENGTH=226	53.494		;IPR003034;	GO:0003676;
	comp178_c0_seq1	327	ref|XM_002682573.1| Naegleria gruberi predicted protein, mRNA	13.4557	sp|Q0J4P2|HSP81_ORYSJ Heat shock protein 81-1 OS=Oryza sativa subsp. japonica GN=HSP81-1 PE=3 SV=2	89.9083	gb|AAN77149.1| fiber protein Fb9 [Gossypium barbadense]	89.9083	LOC_Os08g39140.3 protein|heat shock protein, putative, expressed	89.9083	AT5G56010.1 | Symbols: HSP81-3, Hsp81.3, AtHsp90-3, AtHsp90.3 | heat shock protein 81-3 | chr5:22681410-22683911 FORWARD LENGTH=699	89.9083		;IPR001404;	GO:0005524;GO:0006457;GO:0006950;GO:0051082;
	comp178_c1_seq1	465	ref|XM_004254858.1| Entamoeba invadens IP1 heat shock protein 81-1, putative (EIN_223280) mRNA, complete cds	16.9892	sp|P36182|HSP82_TOBAC Heat shock protein 82 (Fragment) OS=Nicotiana tabacum GN=HSP82 PE=1 SV=1	99.3548	ref|XP_001780981.1| predicted protein [Physcomitrella patens] gb|EDQ54241.1| predicted protein [Physcomitrella patens]	99.3548	LOC_Os08g39140.3 protein|heat shock protein, putative, expressed	99.3548	AT5G52640.1 | Symbols: HSP81-1, ATHS83, HSP81.1, HSP83, ATHSP90.1, AtHsp90-1, HSP90.1 | heat shock protein 90.1 | chr5:21352542-21355147 FORWARD LENGTH=705	99.3548		;IPR020568;IPR001404;	GO:0005524;GO:0006457;GO:0006950;GO:0051082;
	comp179_c0_seq1	214
	comp180_c0_seq1	301
	comp181_c0_seq1	2688			sp|Q54JA5|SIBC_DICDI Integrin beta-like protein C OS=Dictyostelium discoideum GN=sibC PE=1 SV=1	38.7277	dbj|BAO77153.1| internalin, putative [Winogradskyella sp. PG-2]	70.8705
	comp181_c1_seq1	3228			sp|O76536|HYAL_STRPU Hyalin (Fragment) OS=Strongylocentrotus purpuratus PE=2 SV=1	41.4498	ref|WP_023574553.1| hypothetical protein [Flavobacterium enshiense] gb|ESU21239.1| hypothetical protein FEDK69T_26060 [Flavobacterium enshiense DK69]	47.9554
	comp182_c0_seq1	421
	comp185_c0_seq1	217
	comp185_c1_seq1	453
	comp189_c0_seq1	832			sp|Q54N47|BCAT_DICDI Branched-chain-amino-acid aminotransferase OS=Dictyostelium discoideum GN=bcaA PE=3 SV=1	89.0625	emb|CDS03522.1| hypothetical protein LRAMOSA00924 [Absidia idahoensis var. thermophila]	93.3894	LOC_Os05g48450.3 protein|aminotransferase domain containing protein, putative, expressed	90.8654	AT5G65780.1 | Symbols: ATBCAT-5 | branched-chain amino acid aminotransferase 5 / branched-chain amino acid transaminase 5 (BCAT5) | chr5:26316418-26318585 FORWARD LENGTH=415	78.6058		;IPR001544;IPR005786;	GO:0003824;GO:0004084;GO:0008152;GO:0009081;
	comp189_c1_seq1	388			sp|Q54N47|BCAT_DICDI Branched-chain-amino-acid aminotransferase OS=Dictyostelium discoideum GN=bcaA PE=3 SV=1	88.1443	gb|ETO17755.1| branched-chain amino acid aminotransferase [Reticulomyxa filosa]	88.1443	LOC_Os10g40200.1 protein|aminotransferase domain containing protein, putative, expressed	78.866	AT3G49680.2 | Symbols: ATBCAT-3, BCAT3 | branched-chain aminotransferase 3 | chr3:18422768-18425473 FORWARD LENGTH=411	82.732	ko00280;ko00290;ko00770;ko01100;ko01110;ko01210;ko01230;	;IPR001544;IPR005786;	GO:0003824;GO:0004084;GO:0008152;GO:0009081;
	comp194_c0_seq1	570	emb|AL442110.2| Oryza sativa genomic DNA, chromosome 4, BAC clone: H0512B01, complete sequence	17.193	sp|P10978|POLX_TOBAC Retrovirus-related Pol polyprotein from transposon TNT 1-94 OS=Nicotiana tabacum PE=2 SV=1	44.2105	gb|ADB85424.1| putative retrotransposon protein [Phyllostachys edulis]	55.2632	LOC_Os08g03880.1 protein|retrotransposon protein, putative, unclassified, expressed	55.2632	AT4G23160.1 | Symbols: CRK8 | cysteine-rich RLK (RECEPTOR-like protein kinase) 8 | chr4:12129485-12134086 FORWARD LENGTH=1262	53.6842		;IPR013103;
	comp194_c0_seq2	1054	ref|NM_001067469.1| Oryza sativa Japonica Group Os08g0133100 (Os08g0133100) mRNA, complete cds dbj|AK109905.1| Oryza sativa Japonica Group cDNA clone:002-149-G04, full insert sequence	8.72865	sp|P10978|POLX_TOBAC Retrovirus-related Pol polyprotein from transposon TNT 1-94 OS=Nicotiana tabacum PE=2 SV=1	21.3472			LOC_Os08g03880.1 protein|retrotransposon protein, putative, unclassified, expressed	34.7249	AT4G23160.1 | Symbols: CRK8 | cysteine-rich RLK (RECEPTOR-like protein kinase) 8 | chr4:12129485-12134086 FORWARD LENGTH=1262	19.6395		;IPR013103;
	comp195_c0_seq1	758
	comp195_c1_seq1	386
	comp197_c0_seq1	317
	comp198_c0_seq1	373	emb|FN317485.1| Schistosoma japonicum isolate Anhui full length mRNA clone SJFCE1311|FSE001-P00003-K05, complete sequence	10.4558	sp|P48480|PP11_ACEPE Serine/threonine-protein phosphatase PP1 isozyme 1 OS=Acetabularia peniculus PE=3 SV=1	99.7319	ref|XP_003398043.1| PREDICTED: serine/threonine-protein phosphatase PP1-beta catalytic subunit-like isoform 2 [Bombus terrestris] ref|XP_003690390.1| PREDICTED: serine/threonine-protein phosphatase PP1-beta catalytic subunit-like isoform 3 [Apis florea]	99.7319	LOC_Os06g06880.1 protein|Ser/Thr protein phosphatase family protein, putative, expressed	99.7319	AT4G11240.1 | Symbols: TOPP7 | Calcineurin-like metallo-phosphoesterase superfamily protein | chr4:6847333-6849032 FORWARD LENGTH=322	99.7319		;IPR006186;IPR004843;	GO:0016787;
	comp200_c0_seq1	1993	ref|XM_002564487.1| Penicillium chrysogenum Wisconsin 54-1255 hypothetical protein (Pc22g04960) mRNA, complete cds	3.61264	sp|Q5ANB1|WOR2_CANAL White-opaque regulator 1 OS=Candida albicans (strain SC5314 / ATCC MYA-2876) GN=WOR2 PE=1 SV=1	35.5243	gb|EXV03032.1| Zn(2)-Cys(6) zinc finger domain protein [Metarhizium robertsii]	42.9002	LOC_Os11g43640.1 protein|retrotransposon protein, putative, unclassified, expressed	48.9212	AT4G18670.1 | Symbols: | Leucine-rich repeat (LRR) family protein | chr4:10275918-10278491 REVERSE LENGTH=857	49.8244		;IPR001138;	GO:0003700;GO:0005634;GO:0006355;GO:0008270;
	comp200_c1_seq1	244
	comp201_c0_seq1	231
	comp201_c1_seq1	294
	comp202_c0_seq1	732			sp|P36044|MNN4_YEAST Protein MNN4 OS=Saccharomyces cerevisiae (strain ATCC 204508 / S288c) GN=MNN4 PE=4 SV=2	25	ref|XP_003696373.1| PREDICTED: LOW QUALITY PROTEIN: transient receptor potential protein-like [Apis florea]	35.2459			AT1G29000.1 | Symbols: | Heavy metal transport/detoxification superfamily protein | chr1:10113018-10114340 FORWARD LENGTH=287	41.8033		;IPR015155;
	comp202_c1_seq1	685			sp|Q54BQ5|NSF1C_DICDI NSFL1 cofactor p47 homolog OS=Dictyostelium discoideum GN=nsfl1c PE=3 SV=1	52.1168	gb|KEP61455.1| UBX domain-containing protein [Hammondia hammondi]	57.3723	LOC_Os06g42810.1 protein|UBA and UBX domain-containing protein, putative, expressed	57.8102	AT4G15410.1 | Symbols: PUX5 | serine/threonine protein phosphatase 2A 55 kDa regulatory subunit B prime gamma | chr4:8814868-8816596 FORWARD LENGTH=421	56.4964
	comp203_c0_seq1	315
	comp203_c1_seq1	209	ref|XM_004975051.1| PREDICTED: Setaria italica uridine-cytidine kinase D-like (LOC101769540), mRNA	27.7512
	comp204_c0_seq1	253
	comp205_c0_seq1	1209			sp|Q9US12|YK66_SCHPO Putative zinc metalloproteinase C607.06c OS=Schizosaccharomyces pombe (strain 972 / ATCC 24843) GN=SPAC607.06c PE=2 SV=1	60.794	gb|EWZ92789.1| hypothetical protein FOWG_05795 [Fusarium oxysporum f. sp. lycopersici MN25]	61.7866						;IPR001229;
	comp205_c1_seq1	1253	ref|XM_006666406.1| Cordyceps militaris CM01 Mannose-binding lectin (CCM_01250), partial mRNA	7.10295	sp|P40483|YIK8_YEAST Putative zinc metalloproteinase YIL108W OS=Saccharomyces cerevisiae (strain ATCC 204508 / S288c) GN=YIL108W PE=1 SV=1	95.0519	ref|XP_007820801.1| zinc metalloproteinase [Metarhizium anisopliae ARSEF 23] gb|EFY99585.1| zinc metalloproteinase [Metarhizium anisopliae ARSEF 23]	99.8404						;IPR021917;
	comp207_c0_seq1	411	ref|XM_004957213.1| PREDICTED: Setaria italica putative quinone-oxidoreductase homolog, chloroplastic-like (LOC101763588), mRNA	86.1314	sp|Q8H0M1|QORH_SPIOL Quinone-oxidoreductase homolog, chloroplastic OS=Spinacia oleracea GN=QOR PE=1 SV=1	99.2701	ref|XP_004957270.1| PREDICTED: putative quinone-oxidoreductase homolog, chloroplastic-like [Setaria italica]	100	LOC_Os09g32570.1 protein|alcohol dehydrogenase GroES-like domain containing protein, expressed	100	AT4G13010.1 | Symbols: | Oxidoreductase, zinc-binding dehydrogenase family protein | chr4:7600682-7602567 FORWARD LENGTH=329	100		;IPR011032;IPR013154;IPR002085;	GO:0008270;GO:0016491;GO:0055114;
	comp208_c0_seq1	738	ref|XM_003003856.1| Verticillium albo-atrum VaMs.102 conserved hypothetical protein, mRNA	18.9702	sp|Q796Y5|YGAK_BACSU Uncharacterized FAD-linked oxidoreductase YgaK OS=Bacillus subtilis (strain 168) GN=ygaK PE=3 SV=4	44.7154	gb|EGY22055.1| FAD binding domain-containing protein [Verticillium dahliae VdLs.17]	79.2683	LOC_Os08g06170.1 protein|berberine and berberine like domain containing protein, expressed	58.1301	AT1G11770.1 | Symbols: | FAD-binding Berberine family protein | chr1:3975679-3977289 FORWARD LENGTH=536	58.1301		;IPR016166;IPR006094;IPR016167;IPR016168;	GO:0003824;GO:0008762;GO:0016491;GO:0016614;GO:0050660;GO:0055114;
	comp208_c1_seq1	948			sp|Q02817|MUC2_HUMAN Mucin-2 OS=Homo sapiens GN=MUC2 PE=1 SV=2	82.2785	ref|XP_003003902.1| conserved hypothetical protein [Verticillium alfalfae VaMs.102] gb|EEY20235.1| conserved hypothetical protein [Verticillium alfalfae VaMs.102]	91.4557	LOC_Os09g36470.1 protein|retrotransposon protein, putative, unclassified, expressed	79.1139	AT4G18670.1 | Symbols: | Leucine-rich repeat (LRR) family protein | chr4:10275918-10278491 REVERSE LENGTH=857	79.1139		;IPR016166;IPR012951;	GO:0003824;GO:0016491;GO:0016614;GO:0050660;GO:0055114;
	comp209_c0_seq1	809
	comp209_c1_seq1	4064					ref|XP_004336045.1| hypothetical protein ACA1_366440 [Acanthamoeba castellanii str. Neff] gb|ELR14032.1| hypothetical protein ACA1_366440 [Acanthamoeba castellanii str. Neff]	35.2854
	comp210_c0_seq1	2772			sp|Q80T91|MEG11_MOUSE Multiple epidermal growth factor-like domains protein 11 OS=Mus musculus GN=Megf11 PE=1 SV=3	61.7965	ref|XP_785128.3| PREDICTED: multiple epidermal growth factor-like domains protein 6-like isoform 2 [Strongylocentrotus purpuratus]	89.8268	LOC_Os09g26999.1 protein|keratin-associated protein 5-4, putative, expressed	31.4935				;IPR000884;IPR017448;IPR006210;IPR001190;	GO:0005044;GO:0005515;GO:0016020;
	comp210_c1_seq1	385			sp|A6H737|LOXL2_BOVIN Lysyl oxidase homolog 2 OS=Bos taurus GN=LOXL2 PE=2 SV=1	80.2597	ref|XP_006817471.1| PREDICTED: scavenger receptor cysteine-rich domain superfamily protein-like, partial [Saccoglossus kowalevskii]	81.8182						;IPR017448;IPR001190;	GO:0005044;GO:0016020;
	comp211_c0_seq1	477
	comp211_c1_seq1	940
	comp212_c0_seq1	317
	comp214_c0_seq1	512	emb|FP098460.1| Phyllostachys edulis cDNA clone: bphyem206h24, full insert sequence	21.6797					LOC_Os12g41390.1 protein|homocysteine S-methyltransferase protein, putative, expressed	18.75
	comp215_c0_seq1	202
	comp216_c0_seq1	845			sp|Q95YL5|PEFA_DICDI Penta-EF hand domain-containing protein 1 OS=Dictyostelium discoideum GN=pefA PE=1 SV=1	56.8047	ref|XP_004352561.1| EF hand domain containing protein [Acanthamoeba castellanii str. Neff] gb|ELR23084.1| EF hand domain containing protein [Acanthamoeba castellanii str. Neff]	91.2426	LOC_Os11g04480.1 protein|peflin, putative, expressed	83.787	AT3G10300.2 | Symbols: | Calcium-binding EF-hand family protein | chr3:3186436-3187825 FORWARD LENGTH=324	87.6923		;IPR002048;IPR011992;IPR018249;IPR018247;	GO:0005509;
	comp217_c0_seq1	253
	comp218_c0_seq1	232
	comp218_c1_seq1	397	gb|EF620344.1| Anopheles lesteri clone ANL46 microsatellite sequence	15.6171	sp|Q869W0|HBX2_DICDI Homeobox protein 2 OS=Dictyostelium discoideum GN=hbx2 PE=2 SV=1	65.7431	gb|EPE06884.1| zinc finger protein [Ophiostoma piceae UAMH 11346]	74.8111	LOC_Os05g43060.1 protein|retrotransposon, putative, centromere-specific, expressed	48.3627	AT4G36230.1 | Symbols: | unknown protein; FUNCTIONS IN: molecular_function unknown; INVOLVED IN: biological_process unknown; LOCATED IN: endomembrane system; EXPRESSED IN: leaf apex, hypocotyl, flower; EXPRESSED DURING: petal differentiation and expansion stage; Has 250444 Blast hits to 52918 proteins in 2611 species: Archae - 614; Bacteria - 68464; Metazoa - 90603; Fungi - 16312; Plants - 24752;…	48.3627
	comp219_c0_seq1	597			sp|Q9S9T7|VP282_ARATH Vacuolar protein sorting-associated protein 28 homolog 2 OS=Arabidopsis thaliana GN=VPS28-2 PE=1 SV=2	91.4573	ref|XP_004340535.1| vacuolar protein sortingassociated protein 28, putative [Acanthamoeba castellanii str. Neff] gb|ELR18496.1| vacuolar protein sortingassociated protein 28, putative [Acanthamoeba castellanii str. Neff]	91.9598	LOC_Os01g57260.1 protein|vacuolar protein sorting-associated protein 28 homolog 2, putative, expressed	91.4573	AT4G05000.2 | Symbols: VPS28-1 | Vacuolar protein sorting-associated protein VPS28 family protein | chr4:2563953-2564585 FORWARD LENGTH=210	91.4573	ko04144;	;IPR007143;IPR017899;IPR017898;
	comp221_c0_seq1	287
	comp221_c1_seq1	1016					ref|XP_004339219.1| hypothetical protein ACA1_058720 [Acanthamoeba castellanii str. Neff] gb|ELR17206.1| hypothetical protein ACA1_058720 [Acanthamoeba castellanii str. Neff]	35.1378
	comp224_c0_seq1	348
	comp227_c0_seq1	513
	comp227_c1_seq1	350
	comp229_c0_seq1	204
	comp229_c1_seq1	625			sp|Q4R4R4|PRAF3_MACFA PRA1 family protein 3 OS=Macaca fascicularis GN=ARL6IP5 PE=2 SV=1	82.08	ref|XP_008328775.1| PREDICTED: PRA1 family protein 2 [Cynoglossus semilaevis]	83.52						;IPR004895;
	comp230_c0_seq1	356							LOC_Os09g21770.1 protein|ES43 protein, putative, expressed	69.1011	AT4G22140.1 | Symbols: EBS | PHD finger family protein / bromo-adjacent homology (BAH) domain-containing protein | chr4:11728556-11730230 REVERSE LENGTH=234	69.1011
	comp232_c0_seq1	885	ref|XM_003573196.1| PREDICTED: Brachypodium distachyon protein odr-4 homolog (LOC100821220), mRNA	8.24859			gb|EMS51031.1| hypothetical protein TRIUR3_23394 [Triticum urartu]	51.5254
	comp232_c1_seq1	365					ref|NP_001278609.1| 60S ribosomal protein L37 [Zea mays] gb|ACF88277.1| unknown [Zea mays] gb|ACG33052.1| csAtPR5 [Zea mays] gb|AFW59973.1| csAtPR5 [Zea mays]	53.4247	LOC_Os08g04590.1 protein|csAtPR5, putative, expressed	50.137
	comp233_c0_seq1	255	ref|XM_004985576.1| PREDICTED: Setaria italica DEAD-box ATP-dependent RNA helicase 38-like (LOC101768942), mRNA	99.6078	sp|Q10RI7|RH38_ORYSJ DEAD-box ATP-dependent RNA helicase 38 OS=Oryza sativa subsp. japonica GN=Os03g0158200 PE=3 SV=1	78.8235	ref|XP_006649430.1| PREDICTED: DEAD-box ATP-dependent RNA helicase 38-like [Oryza brachyantha]	78.8235	LOC_Os03g06220.1 protein|DEAD-box ATP-dependent RNA helicase, putative, expressed	78.8235	AT3G53110.1 | Symbols: LOS4 | P-loop containing nucleoside triphosphate hydrolases superfamily protein | chr3:19687968-19690423 FORWARD LENGTH=496	78.8235		;IPR011545;	GO:0003676;GO:0005524;GO:0008026;
	comp233_c1_seq1	283	ref|NM_001055555.2| Oryza sativa Japonica Group Os03g0158200 (Os03g0158200) mRNA, partial cds	82.3322	sp|Q10RI7|RH38_ORYSJ DEAD-box ATP-dependent RNA helicase 38 OS=Oryza sativa subsp. japonica GN=Os03g0158200 PE=3 SV=1	76.3251	ref|XP_006649430.1| PREDICTED: DEAD-box ATP-dependent RNA helicase 38-like [Oryza brachyantha]	64.6643	LOC_Os03g06220.1 protein|DEAD-box ATP-dependent RNA helicase, putative, expressed	76.3251	AT3G53110.1 | Symbols: LOS4 | P-loop containing nucleoside triphosphate hydrolases superfamily protein | chr3:19687968-19690423 FORWARD LENGTH=496	63.6042		;IPR011545;	GO:0003676;GO:0005524;GO:0008026;
	comp234_c0_seq1	353							LOC_Os03g51840.1 protein|PPR repeat containing protein, expressed	61.1898
	comp235_c0_seq1	216
	comp236_c0_seq1	388	gb|AE014298.5| Drosophila melanogaster chromosome X	17.7835	sp|P47179|DAN4_YEAST Cell wall protein DAN4 OS=Saccharomyces cerevisiae (strain ATCC 204508 / S288c) GN=DAN4 PE=2 SV=1	98.9691	ref|XP_003668186.1| hypothetical protein NDAI_0A07890 [Naumovozyma dairenensis CBS 421] emb|CCD22943.1| hypothetical protein NDAI_0A07890 [Naumovozyma dairenensis CBS 421]	95.1031	LOC_Os08g29500.1 protein|histone-like transcription factor and archaeal histone, putative, expressed	81.9588	AT1G28290.2 | Symbols: AGP31 | arabinogalactan protein 31 | chr1:9889331-9890843 REVERSE LENGTH=315	73.4536
	comp236_c1_seq1	555	ref|NM_001013218.1| Rattus norvegicus receptor accessory protein 6 (Reep6), mRNA gb|BC083830.1| Rattus norvegicus receptor accessory protein 6, mRNA (cDNA clone MGC:94922 IMAGE:7112359), complete cds	6.66667	sp|P10220|DEN_HHV11 Deneddylase OS=Human herpesvirus 1 (strain 17) GN=UL36 PE=1 SV=1	34.0541	gb|AHF89067.1| hypothetical protein OPIT5_01065 [Opitutaceae bacterium TAV5]	41.0811	LOC_Os01g18080.1 protein|retrotransposon protein, putative, unclassified, expressed	31.3514	AT2G35230.2 | Symbols: | VQ motif-containing protein | chr2:14843192-14844079 FORWARD LENGTH=295	24.8649		;IPR011990;	GO:0005488;
	comp238_c0_seq1	977
	comp239_c0_seq1	793					ref|WP_023173652.1| aspartyl/asparaginyl beta-hydroxylase [Gloeobacter kilaueensis] ref|YP_008712202.1| aspartyl/asparaginyl beta-hydroxylase [Gloeobacter kilaueensis JS1] gb|AGY58495.1| aspartyl/asparaginyl beta-hydroxylase [Gloeobacter kilaueensis JS1]	20.4288
	comp239_c1_seq1	409			sp|Q8BSY0|ASPH_MOUSE Aspartyl/asparaginyl beta-hydroxylase OS=Mus musculus GN=Asph PE=2 SV=1	57.9462	ref|WP_023173652.1| aspartyl/asparaginyl beta-hydroxylase [Gloeobacter kilaueensis] ref|YP_008712202.1| aspartyl/asparaginyl beta-hydroxylase [Gloeobacter kilaueensis JS1] gb|AGY58495.1| aspartyl/asparaginyl beta-hydroxylase [Gloeobacter kilaueensis JS1]	73.3496						;IPR007803;	GO:0018193;GO:0030176;
	comp242_c0_seq1	630	ref|XM_006665478.1| Cordyceps militaris CM01 bacteriodes thetaiotaomicron symbiotic chitinase (CCM_00318), partial mRNA	35.7143			ref|XP_006665541.1| bacteriodes thetaiotaomicron symbiotic chitinase [Cordyceps militaris CM01] gb|EGX95664.1| bacteriodes thetaiotaomicron symbiotic chitinase [Cordyceps militaris CM01]	99.5238
	comp242_c1_seq1	664	ref|XM_006665478.1| Cordyceps militaris CM01 bacteriodes thetaiotaomicron symbiotic chitinase (CCM_00318), partial mRNA	93.0723			ref|XP_006665541.1| bacteriodes thetaiotaomicron symbiotic chitinase [Cordyceps militaris CM01] gb|EGX95664.1| bacteriodes thetaiotaomicron symbiotic chitinase [Cordyceps militaris CM01]	99.8494
	comp247_c0_seq1	255	gb|EU972369.1| Zea mays clone 380312 mRNA sequence	85.8824			ref|XP_008657817.1| PREDICTED: uncharacterized protein LOC103637388 [Zea mays]	98.8235	LOC_Os08g40480.1 protein|transposon protein, putative, Pong sub-class, expressed	98.8235	AT2G13770.1 | Symbols: | CONTAINS InterPro DOMAIN/s: Putative harbinger transposase-derived nuclease (InterPro:IPR006912); Has 451 Blast hits to 352 proteins in 33 species: Archae - 0; Bacteria - 0; Metazoa - 28; Fungi - 8; Plants - 388; Viruses - 0; Other Eukaryotes - 27 (source: NCBI BLink). | chr2:5736603-5737847 FORWARD LENGTH=343	82.3529
	comp247_c1_seq1	952	gb|AC243259.1| Panicum virgatum clone PV_ABa103-K05, complete sequence	44.5378			ref|XP_008648974.1| PREDICTED: uncharacterized protein LOC103629659 isoform X2 [Zea mays]	74.0546	LOC_Os07g36850.1 protein|transposon protein, putative, Pong sub-class, expressed	74.0546	AT2G13770.1 | Symbols: | CONTAINS InterPro DOMAIN/s: Putative harbinger transposase-derived nuclease (InterPro:IPR006912); Has 451 Blast hits to 352 proteins in 33 species: Archae - 0; Bacteria - 0; Metazoa - 28; Fungi - 8; Plants - 388; Viruses - 0; Other Eukaryotes - 27 (source: NCBI BLink). | chr2:5736603-5737847 FORWARD LENGTH=343	47.8992
	comp248_c0_seq1	1209	ref|XM_008599313.1| Beauveria bassiana ARSEF 2860 HSF-type DNA-binding protein partial mRNA	15.3019	sp|Q5A287|SFL1_CANAL Transcription factor SFL1 OS=Candida albicans (strain SC5314 / ATCC MYA-2876) GN=SFL1 PE=1 SV=1	44.1687	ref|XP_007818830.1| flocculation suppression protein [Metarhizium anisopliae ARSEF 23] gb|EFZ01412.1| flocculation suppression protein [Metarhizium anisopliae ARSEF 23]	96.7742	LOC_Os03g12370.3 protein|HSF-type DNA-binding domain containing protein, expressed	71.9603	AT5G62020.1 | Symbols: AT-HSFB2A, HSFB2A | heat shock transcription factor B2A | chr5:24916212-24917194 FORWARD LENGTH=299	30.273		;IPR000232;IPR011991;	GO:0003700;GO:0005634;GO:0006355;GO:0043565;
	comp248_c1_seq1	463	ref|XM_003047932.1| Nectria haematococca mpVI 77-13-4 predicted protein, mRNA	17.2786			gb|EFQ30127.1| HSF-type DNA-binding protein [Colletotrichum graminicola M1.001]	69.9784
	comp250_c0_seq1	367
	comp250_c1_seq1	316
	comp254_c0_seq1	207
	comp254_c1_seq1	293
	comp256_c0_seq1	296
	comp258_c0_seq1	223
	comp258_c1_seq1	1032
	comp259_c0_seq1	398	ref|XM_004980380.1| PREDICTED: Setaria italica uncharacterized LOC101781709 (LOC101781709), mRNA	32.4121			ref|XP_004980437.1| PREDICTED: uncharacterized protein LOC101781709 [Setaria italica]	98.7437	LOC_Os07g25230.1 protein|retrotransposon protein, putative, unclassified, expressed	98.7437
	comp260_c0_seq1	340
	comp260_c1_seq1	240
	comp262_c0_seq1	480
	comp262_c0_seq2	525
	comp265_c0_seq1	406			sp|P0CD64|Y6997_DICDI Transmembrane domain-containing protein DDB_G0287209 OS=Dictyostelium discoideum GN=DDB_G0287209 PE=4 SV=1	63.5468	gb|ELU10075.1| hypothetical protein CAPTEDRAFT_187234 [Capitella teleta]	48.7685			AT3G18810.1 | Symbols: | Protein kinase superfamily protein | chr3:6480701-6483593 REVERSE LENGTH=700	46.5517
	comp265_c1_seq1	2641			sp|Q70LM5|LGRC_BREPA Linear gramicidin synthase subunit C OS=Brevibacillus parabrevis GN=lgrC PE=3 SV=1	60.3181	ref|WP_026100409.1| hypothetical protein [Microchaete sp. PCC 7126]	91.329	LOC_Os06g02160.4 protein|AMP-binding enzyme family protein, expressed	60.6588	AT5G35930.1 | Symbols: | AMP-dependent synthetase and ligase family protein | chr5:14067197-14074404 REVERSE LENGTH=1040	61.2268		;IPR011004;IPR009081;IPR000873;IPR006163;IPR020845;	GO:0000036;GO:0003824;GO:0008152;GO:0016740;GO:0048037;
	comp266_c0_seq1	363
	comp266_c1_seq1	256
	comp267_c0_seq1	802					ref|XP_004338346.1| hypothetical protein ACA1_203780 [Acanthamoeba castellanii str. Neff] gb|ELR16333.1| hypothetical protein ACA1_203780 [Acanthamoeba castellanii str. Neff]	85.6608
	comp267_c1_seq1	317					ref|XP_004338346.1| hypothetical protein ACA1_203780 [Acanthamoeba castellanii str. Neff] gb|ELR16333.1| hypothetical protein ACA1_203780 [Acanthamoeba castellanii str. Neff]	48.265
	comp269_c0_seq1	444			sp|O01159|RSP7_CAEEL Probable splicing factor, arginine/serine-rich 7 OS=Caenorhabditis elegans GN=rsp-7 PE=3 SV=3	76.3514	gb|ETN97408.1| eukaryotic translation initiation factor 3 subunit 10, partial [Reticulomyxa filosa]	72.2973	LOC_Os01g46710.1 protein|transposon protein, putative, CACTA, En/Spm sub-class, expressed	77.7027	AT3G25840.1 | Symbols: | Protein kinase superfamily protein | chr3:9452993-9457446 REVERSE LENGTH=935	79.7297
	comp269_c1_seq1	407			sp|B2RY56|RBM25_MOUSE RNA-binding protein 25 OS=Mus musculus GN=Rbm25 PE=1 SV=2	98.7715	gb|EXX77708.1| hypothetical protein RirG_021370 [Rhizophagus irregularis DAOM 197198w] gb|EXX77709.1| hypothetical protein RirG_021380 [Rhizophagus irregularis DAOM 197198w]	98.7715	LOC_Os01g46710.1 protein|transposon protein, putative, CACTA, En/Spm sub-class, expressed	91.4005	AT1G20920.1 | Symbols: | P-loop containing nucleoside triphosphate hydrolases superfamily protein | chr1:7285342-7288842 FORWARD LENGTH=1166	98.7715
	comp270_c0_seq1	202
	comp270_c1_seq1	317
	comp273_c0_seq1	678			sp|Q9XYL0|CTDS_DICDI Probable C-terminal domain small phosphatase OS=Dictyostelium discoideum GN=fcpA PE=3 SV=1	29.2035	ref|XP_628708.1| hypothetical protein DDB_G0294376 [Dictyostelium discoideum AX4] sp|Q9XYL0.1|CTDS_DICDI RecName: Full=Probable C-terminal domain small phosphatase; AltName: Full=Developmental gene 1148 protein [Dictyostelium discoideum] gb|AAD28548.1|AF111941_1 development protein DG1148 [Dictyostelium discoideum] gb|EAL60295.1| hypothetical protein DDB_G0294376 [Dictyostelium discoideum AX4]	29.2035	LOC_Os03g63300.1 protein|NLI interacting factor-like phosphatase, putative, expressed	27.4336	AT5G11860.4 | Symbols: | SCP1-like small phosphatase 5 | chr5:3822024-3823395 REVERSE LENGTH=305	27.4336		;IPR023214;IPR004274;	GO:0005515;
	comp273_c1_seq1	389					emb|CDI87501.1| hypothetical protein, conserved [Eimeria praecox]	74.8072
	comp274_c0_seq1	471
	comp274_c1_seq1	273
	comp275_c0_seq1	299			sp|Q5F3C1|DEGS1_CHICK Sphingolipid delta(4)-desaturase DES1 OS=Gallus gallus GN=DEGS1 PE=2 SV=1	62.2074	ref|XP_002677783.1| predicted protein [Naegleria gruberi] gb|EFC45039.1| predicted protein [Naegleria gruberi]	99.3311	LOC_Os02g42660.1 protein|sphingolipid delta desaturase, putative, expressed	82.2742	AT4G04930.1 | Symbols: DES-1-LIKE | fatty acid desaturase family protein | chr4:2509236-2510918 FORWARD LENGTH=332	62.2074		;IPR013866;	GO:0006633;GO:0016021;GO:0016705;GO:0055114;
	comp275_c1_seq1	914			sp|Q0II71|DEGS2_BOVIN Sphingolipid delta(4)-desaturase/C4-hydroxylase DES2 OS=Bos taurus GN=DEGS2 PE=2 SV=1	80.744	ref|XP_001662891.1| sphingolipid delta 4 desaturase/c-4 hydroxylase protein des2 [Aedes aegypti] gb|EAT45733.1| AAEL002992-PA [Aedes aegypti]	81.0722	LOC_Os02g42660.1 protein|sphingolipid delta desaturase, putative, expressed	82.3851	AT4G04930.1 | Symbols: DES-1-LIKE | fatty acid desaturase family protein | chr4:2509236-2510918 FORWARD LENGTH=332	82.0569	ko00600;ko01100;	;IPR005804;	GO:0006629;
	comp278_c0_seq1	701
	comp278_c1_seq1	548							LOC_Os03g46370.1 protein|retrotransposon protein, putative, unclassified, expressed	71.1679
	comp279_c0_seq1	336
	comp281_c0_seq1	254	ref|XM_004975749.1| PREDICTED: Setaria italica UDP-glycosyltransferase 85A2-like (LOC101758445), mRNA	31.4961			ref|XP_004975806.1| PREDICTED: UDP-glycosyltransferase 85A2-like [Setaria italica]	33.0709	LOC_Os04g37820.1 protein|cytokinin-O-glucosyltransferase 2, putative, expressed	34.252
	comp282_c0_seq1	299
	comp282_c1_seq1	321
	comp283_c0_seq1	231
	comp284_c0_seq1	444
	comp285_c0_seq1	275					ref|YP_008437849.1| B-box zinc finger family protein [Pandoravirus salinus] gb|AGO84776.1| B-box zinc finger family protein [Pandoravirus salinus]	93.8182	LOC_Os11g11330.1 protein|retrotransposon protein, putative, unclassified, expressed	62.1818
	comp285_c1_seq1	636
	comp286_c0_seq1	487	ref|XM_002155939.2| PREDICTED: Hydra magnipapillata ras-related protein Rab-1A-like (LOC100200826), mRNA	64.4764	sp|P22125|RAB1_DIPOM Ras-related protein ORAB-1 OS=Diplobatis ommata PE=2 SV=1	88.7064	gb|ESO99678.1| hypothetical protein LOTGIDRAFT_201174 [Lottia gigantea]	88.7064	LOC_Os01g37800.1 protein|ras-related protein, putative, expressed	88.7064	AT4G17530.1 | Symbols: RAB1C, ATRAB1C, ATRABD2C | RAB GTPase homolog 1C | chr4:9773721-9775424 REVERSE LENGTH=202	88.7064		;IPR003578;IPR020849;IPR003579;IPR001806;IPR005225;	GO:0003924;GO:0005525;GO:0005622;GO:0006184;GO:0007165;GO:0007264;GO:0015031;GO:0016020;
	comp287_c0_seq1	567
	comp287_c1_seq1	256
	comp288_c0_seq1	442			sp|Q99LL5|PWP1_MOUSE Periodic tryptophan protein 1 homolog OS=Mus musculus GN=Pwp1 PE=1 SV=1	86.1991	ref|XP_006028088.1| PREDICTED: periodic tryptophan protein 1 homolog, partial [Alligator sinensis]	86.1991	LOC_Os01g69970.1 protein|WD domain, G-beta repeat domain containing protein, expressed	83.4842	AT4G18900.1 | Symbols: | Transducin/WD40 repeat-like superfamily protein | chr4:10356465-10359078 FORWARD LENGTH=461	84.8416		;IPR011046;IPR001680;IPR019781;IPR015943;IPR019782;IPR017986;IPR019775;	GO:0005515;
	comp288_c1_seq1	606			sp|Q2HJ56|PWP1_BOVIN Periodic tryptophan protein 1 homolog OS=Bos taurus GN=PWP1 PE=2 SV=1	98.5149	ref|XP_001375226.2| PREDICTED: periodic tryptophan protein 1 homolog [Monodelphis domestica]	98.5149	LOC_Os01g69970.1 protein|WD domain, G-beta repeat domain containing protein, expressed	97.5248	AT4G18905.1 | Symbols: | Transducin/WD40 repeat-like superfamily protein | chr4:10360234-10362991 FORWARD LENGTH=494	97.5248		;IPR011046;IPR001680;IPR019781;IPR015943;IPR019782;IPR017986;IPR019775;	GO:0005515;
	comp289_c0_seq1	1406	ref|XM_006964782.1| Trichoderma reesei QM6a glycoside hydrolase family 79 (TRIREDRAFT_22252), mRNA	9.10384	sp|Q9NR34|MA1C1_HUMAN Mannosyl-oligosaccharide 1,2-alpha-mannosidase IC OS=Homo sapiens GN=MAN1C1 PE=2 SV=1	23.2575	gb|KFH48268.1| putative endoplasmic reticulum mannosidase-like protein [Acremonium chrysogenum ATCC 11550]	93.67	LOC_Os05g11850.1 protein|glycosyl hydrolase family 47 domain contain protein, expressed	22.1906	AT1G51590.2 | Symbols: MNS1, MANIB | alpha-mannosidase 1 | chr1:19128315-19131406 REVERSE LENGTH=456	20.697		;IPR001382;	GO:0004571;GO:0005509;GO:0016020;
	comp289_c1_seq1	720	ref|XM_006666433.1| Cordyceps militaris CM01 class I alpha-mannosidase (CCM_01277), partial mRNA	9.44444	sp|Q12205|MNL2_YEAST Putative endoplasmic reticulum mannosidase MNL2 OS=Saccharomyces cerevisiae (strain ATCC 204508 / S288c) GN=MNL2 PE=1 SV=1	65.8333	ref|XP_006964844.1| glycoside hydrolase family 79 [Trichoderma reesei QM6a] gb|EGR49218.1| glycoside hydrolase family 79 [Trichoderma reesei QM6a]	99.1667						;IPR001382;	GO:0004571;GO:0005509;GO:0016020;
	comp291_c0_seq1	1268
	comp291_c1_seq1	473
	comp292_c0_seq1	940			sp|Q8N4T0|CBPA6_HUMAN Carboxypeptidase A6 OS=Homo sapiens GN=CPA6 PE=1 SV=2	93.5106	ref|XP_795259.2| PREDICTED: carboxypeptidase A1-like [Strongylocentrotus purpuratus]	95.7447						;IPR009020;IPR000834;IPR003146;	GO:0004180;GO:0004181;GO:0006508;GO:0008270;
	comp293_c0_seq1	391
	comp293_c1_seq1	328
	comp294_c0_seq1	1388	ref|XM_003050553.1| Nectria haematococca mpVI 77-13-4 predicted protein, mRNA	41.1383			ref|XP_007812379.1| putative B56-delta regulatory subunit of protein phosphatase 2A [Metarhizium acridum CQMa 102] gb|EFY87912.1| putative B56-delta regulatory subunit of protein phosphatase 2A [Metarhizium acridum CQMa 102]	60.7349	LOC_Os03g47790.1 protein|transposon protein, putative, unclassified, expressed	48.415	AT5G03470.1 | Symbols: ATB' ALPHA | Protein phosphatase 2A regulatory B subunit family protein | chr5:866795-868872 FORWARD LENGTH=495	47.9827	ko03015;ko04113;ko04114;ko04151;ko04152;ko04261;ko04728;
	comp294_c1_seq1	1891	ref|XM_003050553.1| Nectria haematococca mpVI 77-13-4 predicted protein, mRNA	43.7335	sp|P38903|2A5D_YEAST Serine/threonine-protein phosphatase 2A 56 kDa regulatory subunit delta isoform OS=Saccharomyces cerevisiae (strain ATCC 204508 / S288c) GN=RTS1 PE=1 SV=2	60.4442	gb|EMT68106.1| Serine/threonine-protein phosphatase 2A 56 kDa regulatory subunit delta isoform [Fusarium oxysporum f. sp. cubense race 4] gb|ENH68802.1| Serine/threonine-protein phosphatase 2A 56 kDa regulatory subunit delta isoform [Fusarium oxysporum f. sp. cubense race 1] gb|EWZ48614.1| hypothetical protein FOZG_04122 [Fusarium oxysporum Fo47] gb|EWZ93683.1| hypothetical protein FOWG_06361 [Fu…	61.0788	LOC_Os08g02860.1 protein|transposon protein, putative, unclassified, expressed	32.0465	AT3G26020.2 | Symbols: | Protein phosphatase 2A regulatory B subunit family protein | chr3:9514363-9516585 FORWARD LENGTH=510	32.0465	ko03015;ko04113;ko04114;ko04151;ko04152;ko04261;ko04728;	;IPR016024;IPR002554;	GO:0000159;GO:0005488;GO:0007165;GO:0008601;
	comp295_c0_seq1	1619	ref|XM_007914501.1| Togninia minima UCRPA7 putative nrm1-like protein mRNA	7.16492			ref|XP_007820802.1| hypothetical protein MAA_04515 [Metarhizium anisopliae ARSEF 23] gb|EFY99586.1| hypothetical protein MAA_04515 [Metarhizium anisopliae ARSEF 23] gb|EXV06261.1| Whi5 like motif protein [Metarhizium robertsii] gb|KFG82361.1| hypothetical protein MANI_015427 [Metarhizium anisopliae]	60.2224
	comp295_c1_seq1	229					ref|XP_003051503.1| predicted protein [Nectria haematococca mpVI 77-13-4] gb|EEU45790.1| predicted protein [Nectria haematococca mpVI 77-13-4]	31.441
	comp296_c0_seq1	257
	comp296_c0_seq2	331
	comp297_c0_seq1	1207	ref|XM_003054259.1| Nectria haematococca mpVI 77-13-4 hypothetical protein, mRNA	6.1309	sp|O74823|YBJC_SCHPO Zinc finger CCCH domain-containing protein C337.12 OS=Schizosaccharomyces pombe (strain 972 / ATCC 24843) GN=SPBC337.12 PE=4 SV=3	87.4896	gb|EWY93738.1| hypothetical protein FOYG_06798 [Fusarium oxysporum FOSC 3-a]	92.4606	LOC_Os01g39100.1 protein|zinc finger C-x8-C-x5-C-x3-H type family protein, expressed	35.2941	AT1G21580.1 | Symbols: | Zinc finger C-x8-C-x5-C-x3-H type family protein | chr1:7557822-7565655 REVERSE LENGTH=2166	57.9122		;IPR000571;IPR001024;	GO:0003676;GO:0005515;GO:0008270;
	comp297_c1_seq1	456					ref|XP_006960969.1| predicted protein [Trichoderma reesei QM6a] gb|EGR52190.1| predicted protein [Trichoderma reesei QM6a]	30.2632
	comp298_c0_seq1	2060	emb|FQ311442.1| Sporisorium reilianum SRZ2 chromosome 20 complete DNA sequence	7.18447	sp|Q9FE64|EFGM_ORYSJ Elongation factor G, mitochondrial OS=Oryza sativa subsp. japonica GN=Os03g0565500 PE=2 SV=2	91.8932	ref|XP_005852008.1| hypothetical protein CHLNCDRAFT_56440 [Chlorella variabilis] gb|EFN59906.1| hypothetical protein CHLNCDRAFT_56440 [Chlorella variabilis]	92.6214	LOC_Os03g36780.1 protein|elongation factor, putative, expressed	91.8932	AT2G45030.1 | Symbols: | Translation elongation factor EFG/EF2 protein | chr2:18572411-18576756 FORWARD LENGTH=754	91.3107		;IPR020568;IPR009000;IPR009022;IPR005517;IPR000640;IPR000795;IPR004161;IPR014721;IPR004540;IPR005225;	GO:0003746;GO:0003924;GO:0005525;GO:0005622;GO:0006414;
	comp298_c1_seq1	396	ref|XM_004603171.1| PREDICTED: Sorex araneus G elongation factor, mitochondrial 1 (GFM1), mRNA	29.2929	sp|Q9FE64|EFGM_ORYSJ Elongation factor G, mitochondrial OS=Oryza sativa subsp. japonica GN=Os03g0565500 PE=2 SV=2	78.0303	gb|EEC75588.1| hypothetical protein OsI_12281 [Oryza sativa Indica Group]	78.0303	LOC_Os03g36780.1 protein|elongation factor, putative, expressed	78.0303	AT2G45030.1 | Symbols: | Translation elongation factor EFG/EF2 protein | chr2:18572411-18576756 FORWARD LENGTH=754	54.5455		;IPR000795;	GO:0003924;GO:0005525;
	comp299_c0_seq1	958					ref|XP_002453810.1| hypothetical protein SORBIDRAFT_04g018371 [Sorghum bicolor] gb|EES06786.1| hypothetical protein SORBIDRAFT_04g018371 [Sorghum bicolor]	58.5595	LOC_Os07g16880.1 protein|retrotransposon protein, putative, unclassified, expressed	47.9123
	comp300_c0_seq1	223
	comp300_c0_seq2	216	ref|XM_008466776.1| PREDICTED: Cucumis melo potassium channel AKT1 (LOC103502725), transcript variant X1, mRNA	18.0556
	comp304_c0_seq1	784	ref|XM_006665406.1| Cordyceps militaris CM01 sphingosine-1-phosphate phosphohydrolase (CCM_00246), partial mRNA	14.9235			ref|XP_007818739.1| PAP2 domain protein [Metarhizium anisopliae ARSEF 23] gb|EFZ01321.1| PAP2 domain protein [Metarhizium anisopliae ARSEF 23] gb|EXU99578.1| PAP2 superfamily protein [Metarhizium robertsii]	86.0969
	comp304_c1_seq1	1104	ref|XM_006665406.1| Cordyceps militaris CM01 sphingosine-1-phosphate phosphohydrolase (CCM_00246), partial mRNA	29.8007	sp|Q9P6N5|DS1PP_SCHPO Dihydrosphingosine 1-phosphate phosphatase C823.11 OS=Schizosaccharomyces pombe (strain 972 / ATCC 24843) GN=SPAC823.11 PE=3 SV=1	82.6087	gb|KFA63762.1| hypothetical protein S40285_01955 [Stachybotrys chlorohalonata IBT 40285]	88.8587	LOC_Os03g59070.1 protein|phosphatase, putative, expressed	61.1413	AT3G58490.1 | Symbols: | Phosphatidic acid phosphatase (PAP2) family protein | chr3:21633065-21635057 FORWARD LENGTH=416	58.6957	ko00600;	;IPR000326;IPR016118;	GO:0003824;GO:0016020;
	comp306_c0_seq1	325
	comp306_c1_seq1	222
	comp307_c0_seq1	903			sp|Q91783|KI11A_XENLA Kinesin-like protein KIF11-A OS=Xenopus laevis GN=kif11-a PE=1 SV=1	46.5116	ref|XP_001641208.1| predicted protein [Nematostella vectensis] gb|EDO49145.1| predicted protein [Nematostella vectensis]	55.1495			AT2G36200.1 | Symbols: | P-loop containing nucleoside triphosphate hydrolases superfamily protein | chr2:15180078-15185189 REVERSE LENGTH=1009	85.7143
	comp307_c1_seq1	1183					ref|XP_001221176.1| hypothetical protein CHGG_01955 [Chaetomium globosum CBS 148.51] gb|EAQ93720.1| hypothetical protein CHGG_01955 [Chaetomium globosum CBS 148.51]	93.8292
	comp308_c0_seq1	1363			sp|O14497|ARI1A_HUMAN AT-rich interactive domain-containing protein 1A OS=Homo sapiens GN=ARID1A PE=1 SV=3	65.1504	gb|EUC57675.1| LIM-domain-binding protein, partial [Rhizoctonia solani AG-3 Rhs1AP]	66.471	LOC_Os02g13130.1 protein|KH domain-containing protein, putative, expressed	72.4138	AT1G55080.1 | Symbols: MED9 | MED9; BEST Arabidopsis thaliana protein match is: unknown protein (TAIR:AT1G29580.1); Has 67203 Blast hits to 25757 proteins in 1293 species: Archae - 12; Bacteria - 4374; Metazoa - 24340; Fungi - 7940; Plants - 5927; Viruses - 273; Other Eukaryotes - 24337 (source: NCBI BLink). | chr1:20553121-20554174 REVERSE LENGTH=244	24.8716
	comp308_c1_seq1	318
	comp309_c0_seq1	248	ref|XM_004302706.1| PREDICTED: Fragaria vesca subsp. vesca ras-related protein RABE1a-like (LOC101298141), mRNA	25	sp|P17609|YPT2_SCHPO GTP-binding protein ypt2 OS=Schizosaccharomyces pombe (strain 972 / ATCC 24843) GN=ypt2 PE=3 SV=1	91.9355	emb|CBY19125.1| unnamed protein product [Oikopleura dioica]	93.1452	LOC_Os07g09680.2 protein|ras-related protein, putative, expressed	96.7742	AT5G03520.1 | Symbols: ATRAB8C, ATRABE1D, ATRAB-E1D, RAB-E1D, RAB8C | RAB GTPase homolog 8C | chr5:883679-885158 FORWARD LENGTH=216	96.7742		;IPR003579;IPR001806;IPR005225;	GO:0005525;GO:0007264;GO:0015031;
	comp309_c1_seq1	404			sp|P20790|RAB8A_DICDI Ras-related protein Rab-8A OS=Dictyostelium discoideum GN=rab8A PE=3 SV=1	94.3069	ref|XP_641380.1| Rab GTPase [Dictyostelium discoideum AX4] sp|P20790.1|RAB8A_DICDI RecName: Full=Ras-related protein Rab-8A; AltName: Full=GTP-binding protein SAS1 [Dictyostelium discoideum] gb|AAA33249.1| GTP-binding protein SAS1 [Dictyostelium discoideum] gb|EAL67248.1| Rab GTPase [Dictyostelium discoideum AX4]	94.3069	LOC_Os03g60530.1 protein|ras-related protein, putative, expressed	99.505	AT3G53610.3 | Symbols: ATRAB8, RAB8 | RAB GTPase homolog 8 | chr3:19876531-19878264 REVERSE LENGTH=216	99.505		;IPR003578;IPR003579;IPR020849;IPR001806;	GO:0003924;GO:0005525;GO:0005622;GO:0006184;GO:0007165;GO:0007264;GO:0015031;GO:0016020;
	comp310_c0_seq1	226
	comp311_c0_seq1	1690			sp|Q9FGY1|BXL1_ARATH Beta-D-xylosidase 1 OS=Arabidopsis thaliana GN=BXL1 PE=1 SV=1	96.9231	gb|EGB03620.1| hypothetical protein AURANDRAFT_72703 [Aureococcus anophagefferens]	97.8107	LOC_Os04g54810.1 protein|beta-D-xylosidase, putative, expressed	96.9231	AT5G49360.1 | Symbols: BXL1, ATBXL1 | beta-xylosidase 1 | chr5:20012179-20016659 REVERSE LENGTH=774	96.9231	ko00500;ko00520;ko01100;	;IPR017853;IPR002772;IPR001764;	GO:0004553;GO:0005975;
	comp311_c1_seq1	282			sp|A5JTQ2|XYL1_MEDSV Beta-xylosidase/alpha-L-arabinofuranosidase 1 (Fragment) OS=Medicago sativa subsp. varia GN=Xyl1 PE=1 SV=1	98.9362	gb|EGB03620.1| hypothetical protein AURANDRAFT_72703 [Aureococcus anophagefferens]	98.9362	LOC_Os11g47350.1 protein|beta-D-xylosidase, putative, expressed	98.9362	AT5G09730.1 | Symbols: BXL3, ATBXL3, XYL3, ATBX3, BX3 | beta-xylosidase 3 | chr5:3015319-3018226 REVERSE LENGTH=773	98.9362		;IPR017853;IPR001764;	GO:0004553;GO:0005975;
	comp312_c0_seq1	437	ref|XM_002461371.1| Sorghum bicolor hypothetical protein, mRNA	54.0046	sp|Q9M345|LRK42_ARATH L-type lectin-domain containing receptor kinase IV.2 OS=Arabidopsis thaliana GN=LECRK42 PE=2 SV=1	96.7963	dbj|BAC24931.1| putative receptor-type protein kinase LRK1 [Oryza sativa Japonica Group] dbj|BAD31925.1| putative receptor-type protein kinase LRK1 [Oryza sativa Japonica Group]	92.6773	LOC_Os07g04040.1 protein|expressed protein	96.7963	AT3G53810.1 | Symbols: | Concanavalin A-like lectin protein kinase family protein | chr3:19933153-19935186 REVERSE LENGTH=677	96.7963		;IPR011009;IPR001245;IPR000719;IPR017441;	GO:0004672;GO:0005524;GO:0006468;GO:0016772;
	comp312_c1_seq1	274	ref|XM_002461371.1| Sorghum bicolor hypothetical protein, mRNA	73.3577	sp|O80939|LRK41_ARATH L-type lectin-domain containing receptor kinase IV.1 OS=Arabidopsis thaliana GN=LECRK41 PE=2 SV=1	99.635	ref|NP_001058835.1| Os07g0132500 [Oryza sativa Japonica Group] dbj|BAF20749.1| Os07g0132500, partial [Oryza sativa Japonica Group]	99.635	LOC_Os07g04040.1 protein|expressed protein	99.635	AT2G37710.1 | Symbols: RLK | receptor lectin kinase | chr2:15814934-15816961 REVERSE LENGTH=675	99.635		;IPR011009;IPR017442;IPR000719;IPR008271;	GO:0004672;GO:0004674;GO:0005524;GO:0006468;GO:0016772;
	comp314_c0_seq1	735
	comp314_c1_seq1	475
	comp315_c0_seq1	827			sp|Q99173|NAH1_ZYGRO Na(+)/H(+) antiporter 1 OS=Zygosaccharomyces rouxii GN=SOD2 PE=3 SV=1	85.6106	ref|XP_007277947.1| na h antiporter [Colletotrichum gloeosporioides Nara gc5] gb|ELA32980.1| na h antiporter [Colletotrichum gloeosporioides Nara gc5]	86.3362						;IPR006153;	GO:0006812;GO:0015299;GO:0016021;GO:0055085;
	comp315_c1_seq1	656			sp|Q99173|NAH1_ZYGRO Na(+)/H(+) antiporter 1 OS=Zygosaccharomyces rouxii GN=SOD2 PE=3 SV=1	95.122	ref|XP_001591013.1| hypothetical protein SS1G_07637 [Sclerotinia sclerotiorum 1980] gb|EDN91777.1| hypothetical protein SS1G_07637 [Sclerotinia sclerotiorum 1980 UF-70]	95.122						;IPR006153;	GO:0006812;GO:0015299;GO:0016021;GO:0055085;
	comp317_c0_seq1	618	ref|XM_002450976.1| Sorghum bicolor hypothetical protein, mRNA	49.6764	sp|Q9M667|RPP13_ARATH Disease resistance protein RPP13 OS=Arabidopsis thaliana GN=RPP13 PE=2 SV=2	89.8058	gb|ABC59043.1| Pib [Oryza rufipogon]	99.5146	LOC_Os02g57310.1 protein|pib, putative, expressed	80.0971	AT3G46530.1 | Symbols: RPP13 | NB-ARC domain-containing disease resistance protein | chr3:17130739-17133246 REVERSE LENGTH=835	89.8058		;IPR002182;	GO:0005524;GO:0006915;
	comp317_c1_seq1	403	ref|XM_002450975.1| Sorghum bicolor hypothetical protein, mRNA	51.861			ref|XP_004979579.1| PREDICTED: probable disease resistance protein At1g59620-like [Setaria italica]	52.1092	LOC_Os02g57310.1 protein|pib, putative, expressed	52.1092
	comp319_c0_seq1	1260	ref|XM_006961923.1| Trichoderma reesei QM6a G protein alpha subunit (TRIREDRAFT_21505), partial mRNA	52.5397	sp|Q9HFW7|GPA3_NEUCR Guanine nucleotide-binding protein alpha-3 subunit OS=Neurospora crassa (strain ATCC 24698 / 74-OR23-1A / CBS 708.71 / DSM 1257 / FGSC 987) GN=gna-3 PE=3 SV=1	75.2381	gb|EXV04929.1| G protein alpha subunit [Metarhizium robertsii]	75.2381	LOC_Os05g26890.1 protein|G-protein alpha subunit, putative, expressed	69.2857	AT2G26300.1 | Symbols: GPA1, GP ALPHA 1, ATGPA1 | G protein alpha subunit 1 | chr2:11198087-11200822 FORWARD LENGTH=383	75.2381		;IPR011025;IPR001019;IPR002975;	GO:0004871;GO:0005525;GO:0007165;GO:0007186;GO:0019001;
	comp319_c1_seq1	761			sp|Q9HFW7|GPA3_NEUCR Guanine nucleotide-binding protein alpha-3 subunit OS=Neurospora crassa (strain ATCC 24698 / 74-OR23-1A / CBS 708.71 / DSM 1257 / FGSC 987) GN=gna-3 PE=3 SV=1	12.615	ref|XP_001803507.1| hypothetical protein SNOG_13299 [Phaeosphaeria nodorum SN15] gb|EAT79183.2| hypothetical protein SNOG_13299 [Phaeosphaeria nodorum SN15]	93.8239
	comp322_c0_seq1	947	ref|XM_007828122.1| Metarhizium anisopliae ARSEF 23 NADP-dependent alcohol dehydrogenase C partial mRNA	33.3685	sp|Q04894|ADH6_YEAST NADP-dependent alcohol dehydrogenase 6 OS=Saccharomyces cerevisiae (strain ATCC 204508 / S288c) GN=ADH6 PE=1 SV=1	92.1859	gb|KFA62878.1| hypothetical protein S40285_02226 [Stachybotrys chlorohalonata IBT 40285]	93.1362	LOC_Os10g11810.1 protein|dehydrogenase, putative, expressed	89.9683	AT4G37980.1 | Symbols: ELI3-1, ELI3, ATCAD7, CAD7 | elicitor-activated gene 3-1 | chr4:17852670-17854302 FORWARD LENGTH=357	89.9683	ko00940;ko01100;ko01110;	;IPR011032;IPR013149;IPR013154;IPR016040;IPR002328;IPR002085;	GO:0005488;GO:0008270;GO:0016491;GO:0055114;
	comp322_c1_seq1	341	emb|CU633895.1| Podospora anserina S mat+ genomic DNA chromosome 4, supercontig 4	63.3431	sp|Q04894|ADH6_YEAST NADP-dependent alcohol dehydrogenase 6 OS=Saccharomyces cerevisiae (strain ATCC 204508 / S288c) GN=ADH6 PE=1 SV=1	64.2229	gb|KFA62878.1| hypothetical protein S40285_02226 [Stachybotrys chlorohalonata IBT 40285]	64.2229	LOC_Os08g16910.1 protein|dehydrogenase, putative, expressed	41.349	AT4G39330.2 | Symbols: ATCAD9, CAD9 | cinnamyl alcohol dehydrogenase 9 | chr4:18291268-18292740 FORWARD LENGTH=311	68.6217		;IPR011032;IPR013154;IPR002085;	GO:0008270;GO:0016491;GO:0055114;
	comp323_c0_seq1	577
	comp323_c1_seq1	349
	comp326_c0_seq1	266
	comp327_c0_seq1	396
	comp328_c0_seq1	341
	comp330_c0_seq1	208
	comp331_c0_seq1	248			sp|P83917|CBX1_MOUSE Chromobox protein homolog 1 OS=Mus musculus GN=Cbx1 PE=1 SV=1	82.2581	ref|NP_001155810.1| heterochromatin protein 1-like [Acyrthosiphon pisum] dbj|BAH71210.1| ACYPI009695 [Acyrthosiphon pisum]	76.2097	LOC_Os10g17770.1 protein|chromo domain-containing protein LHP1, putative, expressed	65.3226	AT5G17690.1 | Symbols: TFL2, LHP1 | like heterochromatin protein (LHP1) | chr5:5827504-5829537 REVERSE LENGTH=445	81.0484		;IPR016197;IPR000953;IPR023780;IPR017984;	GO:0005634;
	comp331_c1_seq1	806			sp|Q54K36|Y7557_DICDI Uncharacterized protein DDB_G0287625 OS=Dictyostelium discoideum GN=DDB_G0287625 PE=4 SV=1	75.1861	ref|XP_007635022.1| PREDICTED: dentin sialophosphoprotein-like isoform X2 [Cricetulus griseus]	70.7196			AT3G28770.1 | Symbols: | Protein of unknown function (DUF1216) | chr3:10796716-10803237 FORWARD LENGTH=2081	68.4864		;IPR016197;IPR018125;IPR008251;	GO:0005634;
	comp333_c0_seq1	343	ref|NM_001186146.1| Oryza sativa Japonica Group Os02g0616100 (Os02g0616100) mRNA, partial cds dbj|AK060972.1| Oryza sativa Japonica Group cDNA clone:006-202-D12, full insert sequence	28.863	sp|Q8W3M4|Y4744_ARATH Uncharacterized protein At4g06744 OS=Arabidopsis thaliana GN=At4g06744 PE=2 SV=1	75.2187	ref|XP_006648837.1| PREDICTED: uncharacterized protein At4g06744-like [Oryza brachyantha]	92.7114	LOC_Os02g40260.1 protein|uncharacterized protein At4g06744 precursor, putative, expressed	83.965	AT4G06744.1 | Symbols: | Leucine-rich repeat (LRR) family protein | chr4:4070870-4072084 REVERSE LENGTH=404	75.2187
	comp333_c1_seq1	697	ref|XM_006647455.1| PREDICTED: Oryza brachyantha uncharacterized LOC102710372 (LOC102710372), mRNA	47.2023	sp|Q8W3M4|Y4744_ARATH Uncharacterized protein At4g06744 OS=Arabidopsis thaliana GN=At4g06744 PE=2 SV=1	98.5653	ref|XP_006648837.1| PREDICTED: uncharacterized protein At4g06744-like [Oryza brachyantha]	98.5653	LOC_Os02g40260.1 protein|uncharacterized protein At4g06744 precursor, putative, expressed	98.1349	AT4G06744.1 | Symbols: | Leucine-rich repeat (LRR) family protein | chr4:4070870-4072084 REVERSE LENGTH=404	98.5653		;IPR001611;	GO:0005515;
	comp334_c0_seq1	895					ref|XP_006659327.1| PREDICTED: two-component response regulator ARR8-like [Oryza brachyantha]	17.7654	LOC_Os08g28950.1 protein|response regulator receiver domain containing protein, expressed	17.7654	AT2G40670.1 | Symbols: ARR16, RR16 | response regulator 16 | chr2:16970258-16971120 FORWARD LENGTH=164	17.7654
	comp334_c1_seq1	261
	comp335_c0_seq1	216
	comp336_c0_seq1	1196	ref|XM_384041.1| Gibberella zeae PH-1 hypothetical protein partial mRNA	15.5518	sp|Q44091|SNDH_GLULI L-sorbosone dehydrogenase OS=Gluconacetobacter liquefaciens PE=4 SV=1	82.0234	ref|XP_384041.1| hypothetical protein FG03865.1 [Fusarium graminearum PH-1] gb|ESU09311.1| hypothetical protein FGSG_03865 [Fusarium graminearum PH-1]	90.301						;IPR011041;IPR011042;	GO:0003824;
	comp336_c1_seq1	273					gb|EWG54217.1| hypothetical protein FVEG_12482 [Fusarium verticillioides 7600]	78.022
	comp338_c0_seq1	278
	comp338_c1_seq1	244
	comp340_c0_seq1	848					ref|XP_003044028.1| predicted protein [Nectria haematococca mpVI 77-13-4] gb|EEU38315.1| predicted protein [Nectria haematococca mpVI 77-13-4]	57.6651
	comp340_c1_seq1	334
	comp341_c0_seq1	1144	ref|XM_003655559.1| Thielavia terrestris NRRL 8126 hypothetical protein (THITE_2119479) mRNA, complete cds	8.3042	sp|O94599|YC8B_SCHPO LIMR family protein C622.11 OS=Schizosaccharomyces pombe (strain 972 / ATCC 24843) GN=SPCC622.11 PE=3 SV=1	52.4476	gb|EWG44171.1| hypothetical protein FVEG_05329 [Fusarium verticillioides 7600]	91.7832	LOC_Os02g52160.1 protein|LMBR1 integral membrane protein, putative, expressed	80.7692	AT5G65290.2 | Symbols: | LMBR1-like membrane protein | chr5:26089814-26093617 FORWARD LENGTH=548	57.1678		;IPR006876;
	comp341_c1_seq1	1337	ref|XM_003051806.1| Nectria haematococca mpVI 77-13-4 predicted protein, mRNA	16.5295	sp|O94599|YC8B_SCHPO LIMR family protein C622.11 OS=Schizosaccharomyces pombe (strain 972 / ATCC 24843) GN=SPCC622.11 PE=3 SV=1	41.7352	gb|KFH48984.1| LIMR family protein-like protein [Acremonium chrysogenum ATCC 11550]	79.4316	LOC_Os06g11520.1 protein|LMBR1 integral membrane protein, putative, expressed	29.6185
	comp342_c0_seq1	312
	comp342_c1_seq1	201
	comp343_c0_seq1	527
	comp344_c0_seq1	267			sp|P13816|GARP_PLAFF Glutamic acid-rich protein OS=Plasmodium falciparum (isolate FC27 / Papua New Guinea) GN=GARP PE=4 SV=1	100	emb|CAN68896.1| hypothetical protein VITISV_026040 [Vitis vinifera]	100	LOC_Os11g37050.1 protein|expressed protein	98.8764	AT1G47970.1 | Symbols: | unknown protein; FUNCTIONS IN: molecular_function unknown; INVOLVED IN: biological_process unknown; LOCATED IN: cytosol; EXPRESSED IN: 21 plant structures; EXPRESSED DURING: 11 growth stages; Has 93717 Blast hits to 40765 proteins in 1891 species: Archae - 1046; Bacteria - 16276; Metazoa - 26677; Fungi - 16127; Plants - 6028; Viruses - 1519; Other Eukaryotes - 26044 (sour…	100
	comp344_c1_seq1	358			sp|Q55FI4|NOP58_DICDI Nucleolar protein 58 OS=Dictyostelium discoideum GN=nop58 PE=3 SV=1	98.8827	gb|AAT68079.1| nucleolin [Danio rerio]	98.8827	LOC_Os08g09350.1 protein|gar2, putative, expressed	98.8827	AT1G56660.1 | Symbols: | unknown protein; Has 665200 Blast hits to 205811 proteins in 4684 species: Archae - 3320; Bacteria - 107592; Metazoa - 249086; Fungi - 76753; Plants - 38542; Viruses - 3008; Other Eukaryotes - 186899 (source: NCBI BLink). | chr1:21238809-21240377 FORWARD LENGTH=522	98.8827
	comp345_c0_seq1	423	ref|XM_002466336.1| Sorghum bicolor hypothetical protein, mRNA	95.9811	sp|O80939|LRK41_ARATH L-type lectin-domain containing receptor kinase IV.1 OS=Arabidopsis thaliana GN=LECRK41 PE=2 SV=1	99.2908	ref|XP_002466381.1| hypothetical protein SORBIDRAFT_01g006770 [Sorghum bicolor] gb|EER93379.1| hypothetical protein SORBIDRAFT_01g006770 [Sorghum bicolor]	96.4539	LOC_Os03g15250.1 protein|lectin-like receptor kinase, putative, expressed	100	AT2G37710.1 | Symbols: RLK | receptor lectin kinase | chr2:15814934-15816961 REVERSE LENGTH=675	99.2908		;IPR008985;IPR001220;IPR013320;	GO:0005488;
	comp346_c0_seq1	206			sp|Q08066|RL19_MAIZE 60S ribosomal protein L19 (Fragment) OS=Zea mays GN=RPL19 PE=3 SV=1	85.9223	ref|XP_005709870.1| unnamed protein product [Chondrus crispus] emb|CDF39576.1| unnamed protein product [Chondrus crispus]	88.835	LOC_Os03g21940.1 protein|60S ribosomal protein L19-3, putative, expressed	87.3786	AT4G02230.1 | Symbols: | Ribosomal protein L19e family protein | chr4:979391-980640 REVERSE LENGTH=208	87.3786		;IPR000196;IPR015972;IPR023638;	GO:0003735;GO:0005622;GO:0005840;GO:0006412;
	comp346_c1_seq1	238	ref|XM_006298478.1| Capsella rubella hypothetical protein (CARUB_v10014622mg) mRNA, complete cds	14.7059	sp|Q9SRX2|RL191_ARATH 60S ribosomal protein L19-1 OS=Arabidopsis thaliana GN=RPL19A PE=2 SV=1	99.5798	gb|ABK23926.1| unknown [Picea sitchensis]	99.5798	LOC_Os03g38260.1 protein|60S ribosomal protein L19-3, putative, expressed	99.5798	AT1G02780.1 | Symbols: emb2386 | Ribosomal protein L19e family protein | chr1:608120-609391 REVERSE LENGTH=214	99.5798		;IPR000196;IPR015974;	GO:0003735;GO:0005622;GO:0005840;GO:0006412;
	comp347_c0_seq1	406	dbj|AK365645.1| Hordeum vulgare subsp. vulgare mRNA for predicted protein, complete cds, clone: NIASHv2035N21	23.1527	sp|P50882|RL9_DROME 60S ribosomal protein L9 OS=Drosophila melanogaster GN=RpL9 PE=1 SV=2	87.931	dbj|BAJ96848.1| predicted protein [Hordeum vulgare subsp. vulgare]	87.931	LOC_Os09g31180.2 protein|ribosomal protein L6, putative, expressed	87.931	AT1G33140.1 | Symbols: PGY2 | Ribosomal protein L6 family | chr1:12023360-12024502 FORWARD LENGTH=194	87.931		;IPR020040;IPR000702;	GO:0003735;GO:0005840;GO:0006412;GO:0019843;
	comp347_c1_seq1	245			sp|P49210|RL9_ORYSJ 60S ribosomal protein L9 OS=Oryza sativa subsp. japonica GN=RPL9 PE=2 SV=3	95.5102	ref|XP_005705907.1| 60S ribosomal protein L9e [Galdieria sulphuraria] gb|EME29387.1| 60S ribosomal protein L9e [Galdieria sulphuraria]	94.2857	LOC_Os09g31180.1 protein|ribosomal protein L6, putative, expressed	95.5102	AT4G10450.1 | Symbols: | Ribosomal protein L6 family | chr4:6463201-6464458 REVERSE LENGTH=194	89.3878		;IPR020040;IPR002359;IPR000702;	GO:0003735;GO:0005622;GO:0005840;GO:0006412;GO:0019843;
	comp349_c0_seq1	230
	comp350_c0_seq1	1562			sp|Q02817|MUC2_HUMAN Mucin-2 OS=Homo sapiens GN=MUC2 PE=1 SV=2	67.9898	ref|XP_007591097.1| LPXTG-domain-containing protein [Colletotrichum fioriniae PJ7] gb|EXF85259.1| LPXTG-domain-containing protein [Colletotrichum fioriniae PJ7]	80.8579	LOC_Os07g01214.1 protein|transposon protein, putative, unclassified, expressed	31.6901	AT3G24550.1 | Symbols: ATPERK1, PERK1 | proline extensin-like receptor kinase 1 | chr3:8960411-8963303 FORWARD LENGTH=652	55.6978
	comp351_c0_seq1	945	emb|AL844509.2| Plasmodium falciparum 3D7 chromosome 13	3.59788			ref|XP_004359957.1| hypothetical protein DFA_01996 [Dictyostelium fasciculatum] gb|EGG22106.1| hypothetical protein DFA_01996 [Dictyostelium fasciculatum]	65.7143
	comp352_c0_seq1	435
	comp353_c0_seq1	313
	comp354_c0_seq1	2609	ref|XM_007278786.1| Colletotrichum gloeosporioides Nara gc5 serine protein kinase (CGGC5_7815), partial mRNA	20.6976			gb|EWY89457.1| CMGC/SRPK protein kinase [Fusarium oxysporum FOSC 3-a] gb|EWZ39009.1| CMGC/SRPK protein kinase [Fusarium oxysporum Fo47] gb|EWZ84029.1| CMGC/SRPK protein kinase [Fusarium oxysporum f. sp. lycopersici MN25] gb|EXK27987.1| CMGC/SRPK protein kinase [Fusarium oxysporum f. sp. melonis 26406] gb|EXL50563.1| CMGC/SRPK protein kinase [Fusarium oxysporum f. sp. radicis-lycopersici 26381] gb…	58.4132	LOC_Os03g53720.1 protein|SRPK4, putative, expressed	54.3887	AT3G44850.1 | Symbols: | Protein kinase superfamily protein | chr3:16374617-16376931 REVERSE LENGTH=534	55.9985
	comp354_c0_seq2	2806	ref|XM_007278786.1| Colletotrichum gloeosporioides Nara gc5 serine protein kinase (CGGC5_7815), partial mRNA	19.2445			gb|EQB58085.1| hypothetical protein CGLO_01713 [Colletotrichum gloeosporioides Cg-14]	59.444	LOC_Os03g53720.1 protein|SRPK4, putative, expressed	50.5702	AT3G44850.1 | Symbols: | Protein kinase superfamily protein | chr3:16374617-16376931 REVERSE LENGTH=534	52.067
	comp356_c0_seq1	347
	comp356_c1_seq1	209
	comp357_c0_seq1	1081					ref|XP_002675882.1| predicted protein [Naegleria gruberi] gb|EFC43138.1| predicted protein [Naegleria gruberi]	72.4329
	comp357_c1_seq1	470
	comp359_c0_seq1	409					gb|KDB14420.1| putative R3H domain protein [Villosiclava virens]	59.4132
	comp359_c1_seq1	255
	comp360_c0_seq1	295
	comp360_c1_seq1	510
	comp361_c0_seq1	231					gb|EAY81279.1| hypothetical protein OsI_36459 [Oryza sativa Indica Group]	77.9221	LOC_Os11g34970.1 protein|NB-ARC domain containing protein, expressed	77.9221
	comp362_c0_seq1	205
	comp364_c0_seq1	276	gb|EU048798.1| Saccharum officinarum clone NCO376-T4 NAD-dependent malic enzyme 65 kDa isoform-like mRNA, partial sequence	27.5362
	comp364_c1_seq1	246
	comp365_c0_seq1	1054	ref|XM_007276346.1| Colletotrichum gloeosporioides Nara gc5 coiled-coil domain-containing protein 55 (CGGC5_5642), partial mRNA	23.3397	sp|O14009|NSRP1_SCHPO Nuclear speckle splicing regulatory protein 1 homolog OS=Schizosaccharomyces pombe (strain 972 / ATCC 24843) GN=SPAC29A4.06c PE=3 SV=1	89.3738	ref|XP_003052300.1| predicted protein [Nectria haematococca mpVI 77-13-4] gb|EEU46587.1| predicted protein [Nectria haematococca mpVI 77-13-4]	92.5047	LOC_Os04g35910.1 protein|coiled-coil domain-containing protein 55, putative, expressed	76.5655	AT2G27285.1 | Symbols: | Coiled-coil domain-containing protein 55 (DUF2040) | chr2:11676079-11677897 REVERSE LENGTH=323	91.0816		;IPR018612;
	comp365_c1_seq1	395					emb|CCT66205.1| uncharacterized protein FFUJ_03214 [Fusarium fujikuroi IMI 58289]	43.2911
	comp366_c0_seq1	218	gb|FJ439897.1| Beauveria bassiana strain ATCC 7159 bassianolide biosynthetic gene locus, partial sequence	23.3945
	comp366_c0_seq2	1520			sp|Q54K81|TALB_DICDI Talin-B OS=Dictyostelium discoideum GN=talB PE=2 SV=1	97.3026	ref|XP_004354686.1| talinB [Dictyostelium fasciculatum] gb|EGG16302.1| talinB [Dictyostelium fasciculatum]	97.6974						;IPR006077;IPR002558;IPR015710;	GO:0003779;GO:0005198;GO:0007155;GO:0015629;
	comp368_c0_seq1	234	ref|NM_001065637.2| Oryza sativa Japonica Group Os07g0192800 (Os07g0192800) mRNA, complete cds	63.6752	sp|P98088|MUC5A_HUMAN Mucin-5AC (Fragments) OS=Homo sapiens GN=MUC5AC PE=1 SV=3	98.7179	ref|XP_006658361.1| PREDICTED: probable mitochondrial chaperone BCS1-B-like [Oryza brachyantha]	100	LOC_Os03g58790.1 protein|ATPase, putative, expressed	100	AT5G40010.1 | Symbols: AATP1 | AAA-ATPase 1 | chr5:16020218-16021762 REVERSE LENGTH=514	98.7179
	comp369_c0_seq1	462	ref|XM_003009633.1| Verticillium albo-atrum VaMs.102 KapG, mRNA	12.7706	sp|P53067|IMB5_YEAST Importin subunit beta-5 OS=Saccharomyces cerevisiae (strain ATCC 204508 / S288c) GN=KAP114 PE=1 SV=1	81.1688	gb|EXM29544.1| hypothetical protein FOTG_04735 [Fusarium oxysporum f. sp. vasinfectum 25433] gb|EXM29545.1| hypothetical protein FOTG_04735 [Fusarium oxysporum f. sp. vasinfectum 25433] gb|EXM29546.1| hypothetical protein FOTG_04735 [Fusarium oxysporum f. sp. vasinfectum 25433]	99.3506	LOC_Os06g16280.1 protein|expressed protein	77.2727	AT1G26170.1 | Symbols: | ARM repeat superfamily protein | chr1:9047539-9054438 REVERSE LENGTH=1022	75.3247		;IPR016024;	GO:0005488;
	comp369_c1_seq1	349	ref|XM_007599708.1| Colletotrichum fioriniae PJ7 importin-beta domain-containing protein mRNA	19.4842			ref|XP_007286391.1| importin beta-5 [Colletotrichum gloeosporioides Nara gc5] gb|ELA24549.1| importin beta-5 [Colletotrichum gloeosporioides Nara gc5]	37.8223
	comp371_c0_seq1	646			sp|Q12466|TCB1_YEAST Tricalbin-1 OS=Saccharomyces cerevisiae (strain ATCC 204508 / S288c) GN=TCB1 PE=1 SV=1	60.3715	gb|EMT20442.1| hypothetical protein F775_02780 [Aegilops tauschii]	59.4427	LOC_Os07g01780.1 protein|GTPase activating protein, putative, expressed	37.1517	AT3G07940.1 | Symbols: | Calcium-dependent ARF-type GTPase activating protein family | chr3:2529542-2531368 FORWARD LENGTH=385	42.7245		;IPR008973;IPR000008;IPR018029;	GO:0005515;
	comp371_c1_seq1	519					gb|KER31423.1| hypothetical protein T265_02335 [Opisthorchis viverrini]	61.2717
	comp372_c0_seq1	1107			sp|Q6UVY6|MOXD1_HUMAN DBH-like monooxygenase protein 1 OS=Homo sapiens GN=MOXD1 PE=2 SV=1	91.5989	ref|XP_007437069.1| PREDICTED: DBH-like monooxygenase protein 1, partial [Python bivittatus]	91.5989						;IPR008977;IPR000323;IPR014784;IPR000945;	GO:0003824;GO:0004497;GO:0004500;GO:0005507;GO:0006584;GO:0009987;GO:0016715;GO:0055114;
	comp372_c1_seq1	713			sp|Q6NP60|MOX12_DROME MOXD1 homolog 2 OS=Drosophila melanogaster GN=olf413 PE=2 SV=1	53.4362	ref|XP_002604325.1| hypothetical protein BRAFLDRAFT_125270 [Branchiostoma floridae] gb|EEN60336.1| hypothetical protein BRAFLDRAFT_125270 [Branchiostoma floridae]	91.3043						;IPR008977;IPR005018;IPR014784;IPR015920;IPR000945;	GO:0003824;GO:0004500;GO:0006584;GO:0009987;GO:0016715;GO:0055114;
	comp373_c0_seq1	1355			sp|Q9LX30|GCN2_ARATH Probable serine/threonine-protein kinase GCN2 OS=Arabidopsis thaliana GN=GCN2 PE=2 SV=2	69.9631	ref|XP_008345291.1| PREDICTED: probable serine/threonine-protein kinase GCN2 [Malus domestica]	71.9557	LOC_Os04g41510.1 protein|serine/threonine-protein kinase GCN2, putative, expressed	65.3137	AT3G59410.1 | Symbols: GCN2 | protein kinase family protein | chr3:21950575-21959151 FORWARD LENGTH=1241	69.9631	ko04141;ko05160;ko05162;ko05164;ko05168;ko05169;	;IPR011009;IPR002290;IPR020635;IPR017442;IPR000719;IPR017441;IPR008266;	GO:0004672;GO:0004674;GO:0004713;GO:0005524;GO:0006468;GO:0016772;
	comp373_c1_seq1	303
	comp374_c0_seq1	584
	comp374_c1_seq1	445
	comp375_c0_seq1	784	ref|XM_003054392.1| Nectria haematococca mpVI 77-13-4 hypothetical protein, mRNA	9.43878	sp|Q9P4Z1|TOM1_NEUCR E3 ubiquitin-protein ligase TOM1-like OS=Neurospora crassa (strain ATCC 24698 / 74-OR23-1A / CBS 708.71 / DSM 1257 / FGSC 987) GN=B11B22.010 PE=3 SV=4	89.5408	ref|XP_008598837.1| HECT-domain-containing protein [Beauveria bassiana ARSEF 2860] gb|EJP65649.1| HECT-domain-containing protein [Beauveria bassiana ARSEF 2860]	99.8724	LOC_Os09g07900.1 protein|ubiquitin-protein ligase 1, putative, expressed	76.5306	AT1G70320.1 | Symbols: UPL2 | ubiquitin-protein ligase 2 | chr1:26488745-26501281 REVERSE LENGTH=3658	38.648	ko04120;	;IPR010314;
	comp375_c1_seq1	1900			sp|Q9P4Z1|TOM1_NEUCR E3 ubiquitin-protein ligase TOM1-like OS=Neurospora crassa (strain ATCC 24698 / 74-OR23-1A / CBS 708.71 / DSM 1257 / FGSC 987) GN=B11B22.010 PE=3 SV=4	87.9474	emb|CCT63502.1| related to TOM1 protein [Fusarium fujikuroi IMI 58289]	93
	comp376_c0_seq1	247	ref|XM_002454888.1| Sorghum bicolor hypothetical protein, mRNA	76.1134	sp|Q9FXJ2|GDL7_ARATH GDSL esterase/lipase At1g28580 OS=Arabidopsis thaliana GN=At1g28580 PE=2 SV=1	99.5951	ref|XP_004968624.1| PREDICTED: GDSL esterase/lipase At1g31550-like [Setaria italica]	99.5951	LOC_Os01g11700.2 protein|GDSL-like lipase/acylhydrolase, putative, expressed	99.5951	AT1G28580.1 | Symbols: | GDSL-like Lipase/Acylhydrolase superfamily protein | chr1:10044603-10046379 REVERSE LENGTH=390	99.5951
	comp377_c0_seq1	322
	comp378_c0_seq1	421
	comp378_c1_seq1	636
	comp379_c0_seq1	1255	ref|XM_007818528.1| Metarhizium anisopliae ARSEF 23 sulfatase partial mRNA	53.9442	sp|O69787|BETC_RHIME Choline-sulfatase OS=Rhizobium meliloti (strain 1021) GN=betC PE=1 SV=2	78.6454	ref|XP_007813963.1| sulfatase [Metarhizium acridum CQMa 102] gb|EFY86319.1| sulfatase [Metarhizium acridum CQMa 102]	83.6653						;IPR017849;IPR017850;IPR000917;	GO:0003824;GO:0008152;GO:0008484;
	comp379_c1_seq1	1010	ref|XM_006666144.1| Cordyceps militaris CM01 sulfatase (CCM_00986), partial mRNA	48.7129	sp|O69787|BETC_RHIME Choline-sulfatase OS=Rhizobium meliloti (strain 1021) GN=betC PE=1 SV=2	52.5743	gb|EHK39992.1| hypothetical protein TRIATDRAFT_140398 [Trichoderma atroviride IMI 206040]	60.297						;IPR017849;IPR000917;IPR017850;	GO:0003824;GO:0008152;GO:0008484;
	comp380_c0_seq1	808			sp|Q75J93|CPAS1_DICDI Circularly permutated Ras protein 1 OS=Dictyostelium discoideum GN=cpras1 PE=3 SV=1	87.6238	ref|XP_004338239.1| Sec23/Sec24 trunk domain containing protein [Acanthamoeba castellanii str. Neff] gb|ELR16226.1| Sec23/Sec24 trunk domain containing protein [Acanthamoeba castellanii str. Neff]	86.5099						;IPR006896;	GO:0006886;GO:0006888;GO:0030127;
	comp380_c1_seq1	379			sp|Q75J93|CPAS1_DICDI Circularly permutated Ras protein 1 OS=Dictyostelium discoideum GN=cpras1 PE=3 SV=1	80.7388	ref|XP_004338239.1| Sec23/Sec24 trunk domain containing protein [Acanthamoeba castellanii str. Neff] gb|ELR16226.1| Sec23/Sec24 trunk domain containing protein [Acanthamoeba castellanii str. Neff]	97.3615						;IPR006895;	GO:0006886;GO:0006888;GO:0008270;GO:0030127;
	comp381_c0_seq1	1381	ref|XM_006962125.1| Trichoderma reesei QM6a glycosylphosphatidylinositol transamidase (TRIREDRAFT_74947), partial mRNA	64.3736			gb|EHK43421.1| hypothetical protein TRIATDRAFT_148968 [Trichoderma atroviride IMI 206040]	84.0695	LOC_Os02g12740.1 protein|GPI-anchor transamidase precursor, putative, expressed	64.9529	AT1G08750.3 | Symbols: | Peptidase C13 family | chr1:2801283-2804392 FORWARD LENGTH=388	60.6083	ko00563;ko01100;
	comp382_c0_seq1	1005			sp|Q75JC9|Y8484_DICDI Uncharacterized protein DDB_G0271670 OS=Dictyostelium discoideum GN=DDB_G0271670 PE=4 SV=1	77.6119	ref|WP_000466186.1| cell wall anchor [Streptococcus oralis] ref|YP_004326575.1| cell wall surface anchor family protein [Streptococcus oralis Uo5] emb|CBZ01235.1| cell wall surface anchor family protein, Ser rich [Streptococcus oralis Uo5]	93.4328						;IPR001876;	GO:0005622;GO:0008270;
	comp382_c0_seq2	286	ref|XM_635656.1| Dictyostelium discoideum AX4 hypothetical protein (DDB_G0281363) mRNA, complete cds	22.7273	sp|Q1ZXH2|FHKB_DICDI Probable serine/threonine-protein kinase fhkB OS=Dictyostelium discoideum GN=fhkB PE=3 SV=1	94.4056	emb|CDJ65760.1| ribosomal protein L19, putative [Eimeria necatrix]	99.6503	LOC_Os09g26999.1 protein|keratin-associated protein 5-4, putative, expressed	90.2098	AT4G32551.1 | Symbols: LUG, RON2 | LisH dimerisation motif;WD40/YVTN repeat-like-containing domain | chr4:15707863-15713359 FORWARD LENGTH=931	97.5524		;IPR000515;	GO:0005215;GO:0006810;GO:0016020;
	comp384_c0_seq1	489
	comp385_c0_seq1	408
	comp387_c0_seq1	212
	comp389_c0_seq1	327
	comp389_c1_seq1	305
	comp391_c0_seq1	327					gb|AGT15956.1| hypothetical protein SHCRBa_145_O03_R_70 [Saccharum hybrid cultivar R570] gb|AGT16280.1| hypothetical protein SHCRBa_093_A03_R_70 [Saccharum hybrid cultivar R570] gb|AGT16831.1| putative kinase protein [Saccharum hybrid cultivar R570] gb|AGT17118.1| hypothetical protein SHCRBa_045_A10_R_70 [Saccharum hybrid cultivar R570]	49.5413
	comp392_c0_seq1	548
	comp393_c0_seq1	502
	comp395_c0_seq1	569
	comp395_c1_seq1	556
	comp398_c0_seq1	369
	comp399_c0_seq1	210
	comp400_c0_seq1	322
	comp400_c1_seq1	713					gb|EYF03343.1| Hypothetical protein CAP_5675 [Chondromyces apiculatus DSM 436]	88.359
	comp402_c0_seq1	260
	comp403_c0_seq1	265	ref|XM_003659885.1| Myceliophthora thermophila ATCC 42464 hypothetical protein (MYCTH_2313899) mRNA, complete cds	98.8679	sp|Q2H4Z2|NACA_CHAGB Nascent polypeptide-associated complex subunit alpha OS=Chaetomium globosum (strain ATCC 6205 / CBS 148.51 / DSM 1962 / NBRC 6347 / NRRL 1970) GN=EGD2 PE=3 SV=2	99.6226	sp|Q2H4Z2.2|NACA_CHAGB RecName: Full=Nascent polypeptide-associated complex subunit alpha; Short=NAC-alpha; AltName: Full=Alpha-NAC	99.6226	LOC_Os01g71230.2 protein|nascent polypeptide-associated complex subunit alpha-like protein 3, putative, expressed	99.6226	AT5G13850.1 | Symbols: NACA3 | nascent polypeptide-associated complex subunit alpha-like protein 3 | chr5:4471361-4472676 FORWARD LENGTH=204	99.6226		;IPR002715;
	comp403_c1_seq1	241	gb|CP003010.1| Thielavia terrestris NRRL 8126 chromosome 2, complete sequence	47.3029	sp|Q2H4Z2|NACA_CHAGB Nascent polypeptide-associated complex subunit alpha OS=Chaetomium globosum (strain ATCC 6205 / CBS 148.51 / DSM 1962 / NBRC 6347 / NRRL 1970) GN=EGD2 PE=3 SV=2	46.0581	ref|XP_003659933.1| hypothetical protein MYCTH_2313899 [Myceliophthora thermophila ATCC 42464] gb|AEO54688.1| hypothetical protein MYCTH_2313899 [Myceliophthora thermophila ATCC 42464]	46.0581	LOC_Os03g02960.1 protein|nascent polypeptide-associated complex subunit alpha, putative, expressed	44.8133	AT4G10480.2 | Symbols: | Nascent polypeptide-associated complex (NAC), alpha subunit family protein | chr4:6478089-6479079 REVERSE LENGTH=211	44.8133
	comp406_c0_seq1	743
	comp406_c1_seq1	205
	comp408_c0_seq1	843					ref|XP_004980214.1| PREDICTED: uncharacterized protein LOC101781980 [Setaria italica]	32.0285	LOC_Os11g07330.1 protein|expressed protein	22.7758
	comp408_c1_seq1	302
	comp411_c0_seq1	780	gb|AC231877.1| Oryza minuta clone OM__Ba0197M15, complete sequence	9.61538
	comp412_c0_seq1	1480	ref|XM_008597645.1| Beauveria bassiana ARSEF 2860 twin-arginine translocation pathway signal partial mRNA	21.8919	sp|Q9FPQ6|GP1_CHLRE Vegetative cell wall protein gp1 OS=Chlamydomonas reinhardtii GN=GP1 PE=1 SV=1	63.8514	gb|KEY73388.1| hypothetical protein S7711_01500 [Stachybotrys chartarum IBT 7711] gb|KFA52677.1| hypothetical protein S40293_05463 [Stachybotrys chartarum IBT 40293] gb|KFA71396.1| hypothetical protein S40288_09424 [Stachybotrys chartarum IBT 40288]	64.6622	LOC_Os03g14615.1 protein|LTPL117 - Protease inhibitor/seed storage/LTP family protein precursor, expressed	61.6216	AT3G22142.1 | Symbols: | Bifunctional inhibitor/lipid-transfer protein/seed storage 2S albumin superfamily protein | chr3:7803604-7808046 REVERSE LENGTH=1480	61.4189		;IPR009078;	GO:0016491;GO:0046914;GO:0055114;
	comp412_c1_seq1	281
	comp415_c0_seq1	232
	comp416_c0_seq1	664			sp|Q9LN71|RING1_ARATH E3 ubiquitin-protein ligase At1g12760 OS=Arabidopsis thaliana GN=At1g12760 PE=1 SV=1	70.9337	ref|XP_005706452.1| zinc finger (C3HC4-type RING finger) family protein [Galdieria sulphuraria] gb|EME29932.1| zinc finger (C3HC4-type RING finger) family protein [Galdieria sulphuraria]	68.6747	LOC_Os05g08610.1 protein|zinc finger family protein, putative, expressed	80.8735	AT1G12760.2 | Symbols: | Zinc finger, C3HC4 type (RING finger) family protein | chr1:4348941-4350512 FORWARD LENGTH=337	70.9337		;IPR001841;IPR013083;IPR018957;	GO:0005515;GO:0008270;
	comp416_c1_seq1	276
	comp420_c0_seq1	579					ref|XP_003292505.1| hypothetical protein DICPUDRAFT_157221 [Dictyostelium purpureum] gb|EGC30978.1| hypothetical protein DICPUDRAFT_157221 [Dictyostelium purpureum]	98.4456
	comp420_c1_seq1	302					ref|XP_001635089.1| predicted protein [Nematostella vectensis] gb|EDO43026.1| predicted protein [Nematostella vectensis]	81.457
	comp421_c0_seq1	295
	comp421_c1_seq1	218
	comp426_c0_seq1	703			sp|O00370|LORF2_HUMAN LINE-1 retrotransposable element ORF2 protein OS=Homo sapiens PE=1 SV=1	84.9218	ref|XP_008655384.1| PREDICTED: uncharacterized protein LOC100502147 isoform X4 [Zea mays]	85.3485	LOC_Os12g31130.1 protein|retrotransposon protein, putative, unclassified, expressed	84.9218	AT4G20520.1 | Symbols: | RNA binding;RNA-directed DNA polymerases | chr4:11045912-11047716 FORWARD LENGTH=376	33.7127		;IPR000477;	GO:0003723;GO:0003964;GO:0006278;
	comp426_c1_seq1	1143			sp|P0C2F6|RNHX1_ARATH Putative ribonuclease H protein At1g65750 OS=Arabidopsis thaliana GN=At1g65750 PE=3 SV=1	66.9291	gb|EAZ22996.1| hypothetical protein OsJ_06691 [Oryza sativa Japonica Group]	87.664	LOC_Os02g27120.1 protein|retrotransposon protein, putative, LINE subclass, expressed	87.664	AT3G24255.1 | Symbols: | RNA-directed DNA polymerase (reverse transcriptase)-related family protein | chr3:8789471-8793208 FORWARD LENGTH=746	45.1444		;IPR000477;	GO:0003723;GO:0003964;GO:0006278;
	comp428_c0_seq1	1033
	comp428_c0_seq2	709
	comp429_c0_seq1	554					gb|EWY96376.1| hypothetical protein FOYG_05107 [Fusarium oxysporum FOSC 3-a]	99.639
	comp433_c0_seq1	222	gb|KJ439166.1| Nectria sp. P79-320 18S ribosomal RNA gene, partial sequence	99.5495
	comp433_c1_seq1	249	gb|KF815647.1| Uncultured Nectria clone K-172-12-7 18S ribosomal RNA gene, partial sequence; internal transcribed spacer 1, 5.8S ribosomal RNA gene, and internal transcribed spacer 2, complete sequence; and 28S ribosomal RNA gene, partial sequence	100			ref|XP_003654187.1| hypothetical protein THITE_2052012, partial [Thielavia terrestris NRRL 8126] gb|AEO67851.1| hypothetical protein THITE_2052012, partial [Thielavia terrestris NRRL 8126]	85.5422
	comp434_c0_seq1	306	gb|AY617524.1| Sterkiella histriomuscorum clone UGC1O0002_P16_R genomic sequence	16.6667	sp|P35687|RS21_ORYSJ 40S ribosomal protein S21 OS=Oryza sativa subsp. japonica GN=RPS21 PE=3 SV=1	69.6078	ref|XP_008805749.1| PREDICTED: 40S ribosomal protein S21 [Phoenix dactylifera] ref|XP_008805750.1| PREDICTED: 40S ribosomal protein S21 [Phoenix dactylifera]	73.5294	LOC_Os03g46490.1 protein|40S ribosomal protein S21, putative, expressed	69.6078	AT5G27700.1 | Symbols: | Ribosomal protein S21e | chr5:9807541-9808048 REVERSE LENGTH=82	73.5294	ko03010;	;IPR001931;IPR018279;	GO:0003735;GO:0005622;GO:0005840;GO:0006412;
	comp435_c0_seq1	256	ref|XM_002459775.1| Sorghum bicolor hypothetical protein, mRNA	22.6562			ref|XP_002459820.1| hypothetical protein SORBIDRAFT_02g011270 [Sorghum bicolor] gb|EER96341.1| hypothetical protein SORBIDRAFT_02g011270 [Sorghum bicolor]	99.6094	LOC_Os09g39020.1 protein|N-rich protein, putative, expressed	80.8594
	comp436_c0_seq1	990			sp|Q15751|HERC1_HUMAN Probable E3 ubiquitin-protein ligase HERC1 OS=Homo sapiens GN=HERC1 PE=1 SV=2	76.3636	ref|XP_001861523.1| hect E3 ubiquitin ligase [Culex quinquefasciatus] gb|EDS35783.1| hect E3 ubiquitin ligase [Culex quinquefasciatus]	87.2727	LOC_Os02g34860.1 protein|Regulator of chromosome condensation domain containing protein, expressed	76.6667	AT1G27060.1 | Symbols: | Regulator of chromosome condensation (RCC1) family protein | chr1:9395023-9396673 FORWARD LENGTH=386	81.2121		;IPR000408;IPR009091;
	comp436_c1_seq1	437			sp|Q6P798|RCBT2_RAT RCC1 and BTB domain-containing protein 2 OS=Rattus norvegicus GN=Rcbtb2 PE=2 SV=1	92.6773	ref|WP_002994599.1| hypothetical protein [Sphingobacterium spiritivorum] gb|EFK56233.1| regulator of chromosome condensation (RCC1) [Sphingobacterium spiritivorum ATCC 33861]	92.6773	LOC_Os04g35570.3 protein|Regulator of chromosome condensation domain containing protein, expressed	89.2449	AT5G63860.1 | Symbols: UVR8 | Regulator of chromosome condensation (RCC1) family protein | chr5:25554821-25558587 REVERSE LENGTH=440	88.5584		;IPR000408;IPR009091;
	comp437_c0_seq1	470
	comp437_c1_seq1	353
	comp438_c0_seq1	266	ref|XM_003049814.1| Nectria haematococca mpVI 77-13-4 60S ribosomal protein L20, partial mRNA	88.7218	sp|P0CX24|RL20B_YEAST 60S ribosomal protein L20-B OS=Saccharomyces cerevisiae (strain ATCC 204508 / S288c) GN=RPL20B PE=1 SV=1	45.1128	gb|EWG50353.1| 60S ribosomal protein L20 [Fusarium verticillioides 7600] gb|EWG50354.1| 60S ribosomal protein L20 [Fusarium verticillioides 7600]	47.3684
	comp438_c1_seq1	280	ref|XM_006965592.1| Trichoderma reesei QM6a hypothetical protein (TRIREDRAFT_107784), partial mRNA	97.5	sp|Q8WQI7|RL18A_SPOFR 60S ribosomal protein L18a OS=Spodoptera frugiperda GN=RpL18A PE=2 SV=1	98.5714	ref|XP_006965654.1| hypothetical protein TRIREDRAFT_107784 [Trichoderma reesei QM6a] gb|EGR48227.1| hypothetical protein TRIREDRAFT_107784 [Trichoderma reesei QM6a] gb|ETS07024.1| ribosomal protein L18ae [Trichoderma reesei RUT C-30]	99.6429	LOC_Os01g54870.1 protein|60S ribosomal protein L18a, putative, expressed	99.6429	AT2G34480.1 | Symbols: | Ribosomal protein L18ae/LX family protein | chr2:14532916-14534161 REVERSE LENGTH=178	99.6429		;IPR021138;IPR023573;	GO:0003735;GO:0005840;GO:0006412;
	comp440_c0_seq1	407					gb|EFQ26946.1| phytanoyl-CoA dioxygenase [Colletotrichum graminicola M1.001]	36.1179
	comp440_c1_seq1	466	ref|XM_007280750.1| Colletotrichum gloeosporioides Nara gc5 phytanoyl- dioxygenase family protein (CGGC5_9560), partial mRNA	10.3004	sp|P67773|Y3657_MYCBO Uncharacterized protein Mb3657 OS=Mycobacterium bovis (strain ATCC BAA-935 / AF2122/97) GN=Mb3657 PE=3 SV=1	93.3476	ref|XP_007280812.1| phytanoyl- dioxygenase family protein [Colletotrichum gloeosporioides Nara gc5] gb|ELA30097.1| phytanoyl- dioxygenase family protein [Colletotrichum gloeosporioides Nara gc5]	99.7854						;IPR008775;
	comp441_c0_seq1	260
	comp441_c1_seq1	2420	emb|HF679031.1| Fusarium fujikuroi IMI 58289 draft genome, chromosome FFUJ_chr09	48.8017	sp|Q09925|LCB2_SCHPO Serine palmitoyltransferase 2 OS=Schizosaccharomyces pombe (strain 972 / ATCC 24843) GN=lcb2 PE=3 SV=1	69.5455	gb|KFA61969.1| hypothetical protein S40285_07791 [Stachybotrys chlorohalonata IBT 40285]	83.1818	LOC_Os11g31640.1 protein|serine palmitoyltransferase 2, putative, expressed	58.3884	AT5G23670.2 | Symbols: LCB2 | long chain base2 | chr5:7981889-7985037 FORWARD LENGTH=489	60.2479	ko00600;ko01100;	;IPR015421;IPR015422;IPR015424;IPR004839;	GO:0003824;GO:0009058;GO:0016769;GO:0030170;
	comp442_c0_seq1	298	ref|NM_001127856.1| Xenopus laevis uncharacterized LOC100158417 (LOC100158417), mRNA gb|BC161694.1| Xenopus laevis hypothetical protein LOC100158417, mRNA (cDNA clone MGC:179855 IMAGE:4970491), complete cds	14.7651	sp|P15169|CBPN_HUMAN Carboxypeptidase N catalytic chain OS=Homo sapiens GN=CPN1 PE=1 SV=1	95.6376	gb|EFX89423.1| hypothetical protein DAPPUDRAFT_40462 [Daphnia pulex]	97.651			AT1G71696.2 | Symbols: SOL1 | carboxypeptidase D, putative | chr1:26966996-26970364 FORWARD LENGTH=491	53.3557		;IPR000834;	GO:0004181;GO:0006508;GO:0008270;
	comp442_c1_seq1	1203	dbj|AK388642.1| Dugesia japonica cDNA, clone: Dj_aH_000_00573HH.full, full-insert sequence, expressed in adult head	4.32253			ref|XP_006190876.1| PREDICTED: carboxypeptidase E [Camelus ferus]	95.2618	LOC_Os06g05240.1 protein|zinc carboxypeptidase family protein, putative, expressed	67.581	AT1G71696.1 | Symbols: SOL1 | carboxypeptidase D, putative | chr1:26967637-26970364 FORWARD LENGTH=422	92.7681
	comp443_c0_seq1	595
	comp443_c1_seq1	203
	comp444_c0_seq1	331			sp|O94317|YH5D_SCHPO Uncharacterized serine-rich protein C215.13 OS=Schizosaccharomyces pombe (strain 972 / ATCC 24843) GN=SPBC215.13 PE=1 SV=1	99.6979	emb|CDJ52500.1| hypothetical protein EBH_0050070 [Eimeria brunetti]	99.6979
	comp444_c1_seq1	373
	comp445_c0_seq1	557
	comp445_c0_seq2	298
	comp446_c0_seq1	266
	comp446_c0_seq2	203
	comp447_c0_seq1	280			sp|P42693|PPIA_ACIAD Peptidyl-prolyl cis-trans isomerase OS=Acinetobacter baylyi (strain ATCC 33305 / BD413 / ADP1) GN=rotA PE=3 SV=1	67.5	ref|WP_013630782.1| peptidyl-prolyl cis-trans isomerase [Planctomyces brasiliensis] ref|YP_004272099.1| cyclophilin type peptidyl-prolyl cis-trans isomerase [Planctomyces brasiliensis DSM 5305] gb|ADY62077.1| peptidyl-prolyl cis-trans isomerase cyclophilin type [Planctomyces brasiliensis DSM 5305]	95.3571						;IPR002130;IPR015891;	GO:0003755;GO:0006457;
	comp447_c1_seq1	293					ref|WP_010585887.1| peptidyl-prolyl cis-trans isomerase [Schlesneria paludicola]	96.2457
	comp448_c0_seq1	846	emb|BX908798.1| Parachlamydia-related symbiont UWE25, complete genome	15.4846			ref|WP_009538946.1| Phosphoenolpyruvate carboxykinase [Caenispirillum salinarum] gb|EKV32458.1| Phosphoenolpyruvate carboxykinase [Caenispirillum salinarum AK4]	87.5887
	comp448_c1_seq1	1035	gb|CP003259.1| Clostridium sp. BNL1100, complete genome	4.83092			emb|CCB92058.1| phosphoenolpyruvate carboxykinase [GTP] [Waddlia chondrophila 2032/99]	98.8406
	comp449_c0_seq1	714	gb|AC098729.3| Mus musculus BAC clone RP23-3H23 from X, complete sequence	5.32213	sp|Q4U4T0|CHI2_METAN Endochitinase 2 OS=Metarhizium anisopliae GN=chi2 PE=1 SV=1	31.9328	ref|XP_007817172.1| chitinase [Metarhizium anisopliae ARSEF 23] gb|EFZ03909.1| chitinase [Metarhizium anisopliae ARSEF 23]	31.5126	LOC_Os08g13450.1 protein|expressed protein	47.0588	AT5G14920.2 | Symbols: | Gibberellin-regulated family protein | chr5:4826598-4827517 FORWARD LENGTH=223	44.5378		;IPR000254;	GO:0004553;GO:0005576;GO:0005975;GO:0030248;
	comp449_c1_seq1	878	ref|XM_006670832.1| Cordyceps militaris CM01 class III chitinase, putative (CCM_05688), partial mRNA	12.5285			gb|EXU99126.1| chitinase (glycoside hydrolase family 18) [Metarhizium robertsii]	98.0638	LOC_Os07g19040.1 protein|glycosyl hydrolase, putative, expressed	92.5968	AT5G24090.1 | Symbols: ATCHIA, CHIA | chitinase A | chr5:8143805-8145153 REVERSE LENGTH=302	94.9886	ko00520;ko01110;
	comp450_c0_seq1	759					ref|XP_008320714.1| PREDICTED: WAS/WASL-interacting protein family member 1-like [Cynoglossus semilaevis]	81.8182	LOC_Os05g42340.1 protein|ubiquitin E3 ligase ICP0, putative, expressed	68.3794
	comp450_c1_seq1	474
	comp451_c0_seq1	215
	comp452_c0_seq1	247
	comp452_c0_seq2	231
	comp453_c0_seq1	654			sp|Q02817|MUC2_HUMAN Mucin-2 OS=Homo sapiens GN=MUC2 PE=1 SV=2	49.0826	tpg|DAA33808.1| TPA: intestinal mucin 2.1-like [Bos taurus]	55.5046	LOC_Os01g03180.1 protein|retrotransposon protein, putative, unclassified, expressed	41.7431	AT3G09000.1 | Symbols: | proline-rich family protein | chr3:2746014-2748326 FORWARD LENGTH=541	44.0367		;IPR018247;
	comp453_c1_seq1	1144			sp|Q02817|MUC2_HUMAN Mucin-2 OS=Homo sapiens GN=MUC2 PE=1 SV=2	97.8147	ref|XP_004575186.1| PREDICTED: mucin-2-like [Maylandia zebra]	99.1259	LOC_Os07g01214.1 protein|transposon protein, putative, unclassified, expressed	42.7448	AT4G22505.1 | Symbols: | Bifunctional inhibitor/lipid-transfer protein/seed storage 2S albumin superfamily protein | chr4:11851363-11852955 REVERSE LENGTH=530	97.028		;IPR008922;IPR002227;	GO:0008152;GO:0016491;
	comp455_c0_seq1	581			sp|P24733|MYS_ARGIR Myosin heavy chain, striated muscle OS=Argopecten irradians PE=1 SV=1	98.1067	emb|CAB64663.1| pedal retractor muscle myosin heavy chain [Mytilus galloprovincialis]	98.6231	LOC_Os02g57190.1 protein|Myosin head domain containing protein, expressed	90.3614	AT1G04160.1 | Symbols: XIB, ATXIB, XI-8, XI-B | myosin XI B | chr1:1086495-1096146 FORWARD LENGTH=1500	89.3287		;IPR001609;IPR000048;	GO:0003774;GO:0005515;GO:0005524;GO:0016459;
	comp455_c1_seq1	341			sp|Q29RW1|MYH4_RAT Myosin-4 OS=Rattus norvegicus GN=Myh4 PE=2 SV=1	83.5777	ref|XP_004356736.1| myosin head (motor domain) domain containing protein [Acanthamoeba castellanii str. Neff] gb|ELR24836.1| myosin head (motor domain) domain containing protein [Acanthamoeba castellanii str. Neff]	78.2991						;IPR001609;	GO:0003774;GO:0005524;GO:0016459;
	comp456_c0_seq1	302			sp|Q552X2|MED26_DICDI Putative mediator of RNA polymerase II transcription subunit 26 OS=Dictyostelium discoideum GN=med26 PE=3 SV=2	98.3444	ref|XP_008434649.1| PREDICTED: keratin-associated protein 5-1-like [Poecilia reticulata]	97.351	LOC_Os09g13610.1 protein|PFT1, putative, expressed	96.3576				;IPR001876;IPR001778;	GO:0005622;GO:0008270;GO:0016068;
	comp456_c0_seq2	227
	comp457_c0_seq1	767					ref|XP_007284053.1| ino80 chromatin remodeling complex protein [Colletotrichum gloeosporioides Nara gc5] gb|ELA26885.1| ino80 chromatin remodeling complex protein [Colletotrichum gloeosporioides Nara gc5]	99.7392
	comp457_c1_seq1	2092	ref|XM_007920831.1| Togninia minima UCRPA7 putative ino80 chromatin remodeling complex protein mRNA	7.26577			gb|EFW99767.1| hypothetical protein CMQ_85 [Grosmannia clavigera kw1407]	99.0918	LOC_Os11g31500.1 protein|ATP binding protein, putative, expressed	47.6099	AT4G13750.1 | Symbols: NOV | Histidine kinase-, DNA gyrase B-, and HSP90-like ATPase family protein | chr4:7975191-7987558 FORWARD LENGTH=2729	56.0707
	comp458_c0_seq1	297
	comp458_c1_seq1	427
	comp458_c1_seq2	427
	comp459_c0_seq1	365
	comp459_c1_seq1	216
	comp462_c0_seq1	396
	comp462_c0_seq2	393
	comp463_c0_seq1	256	ref|XM_003009538.1| Verticillium albo-atrum VaMs.102 bifunctional protein GAL10, mRNA	82.0312	sp|Q9HDU3|GAL10_SCHPO Bifunctional protein gal10 OS=Schizosaccharomyces pombe (strain 972 / ATCC 24843) GN=gal10 PE=3 SV=1	73.8281	ref|XP_007285361.1| udp-glucose 4-epimerase [Colletotrichum gloeosporioides Nara gc5] gb|ELA25568.1| udp-glucose 4-epimerase [Colletotrichum gloeosporioides Nara gc5]	91.4062	LOC_Os08g28730.1 protein|NAD dependent epimerase/dehydratase family protein, putative, expressed	72.6562	AT1G12780.1 | Symbols: UGE1, ATUGE1 | UDP-D-glucose/UDP-D-galactose 4-epimerase 1 | chr1:4356124-4358120 REVERSE LENGTH=351	76.1719	ko00052;ko00520;ko01100;ko01110;	;IPR005886;	GO:0003978;GO:0006012;
	comp464_c0_seq1	518
	comp464_c1_seq1	667					ref|WP_028461779.1| PA-phosphatase [Nitrosomonas cryotolerans]	61.6192
	comp465_c0_seq1	532			sp|O34940|YVRE_BACSU Putative sugar lactone lactonase YvrE OS=Bacillus subtilis (strain 168) GN=yvrE PE=3 SV=1	99.812	ref|WP_013490036.1| SMP-30/gluconolaconase/LRE-like region-containing protein [Bacillus cellulosilyticus] ref|YP_004096436.1| SMP-30/gluconolaconase/LRE-like region-containing protein [Bacillus cellulosilyticus DSM 2522] gb|ADU31705.1| SMP-30/Gluconolaconase/LRE-like region-containing protein [Bacillus cellulosilyticus DSM 2522]	99.2481					ko00030;ko00053;ko00930;ko01100;ko01110;ko01120;ko01200;ko01220;	;IPR011042;IPR005511;IPR013658;
	comp465_c1_seq1	781			sp|Q99MG9|KCIP4_RAT Kv channel-interacting protein 4 OS=Rattus norvegicus GN=Kcnip4 PE=1 SV=1	62.9962	ref|XP_003741583.1| PREDICTED: neuronal calcium sensor 1-like [Metaseiulus occidentalis]	85.2753	LOC_Os12g06510.3 protein|calcineurin B, putative, expressed	76.0563	AT4G33000.2 | Symbols: CBL10, SCABP8, ATCBL10 | calcineurin B-like protein 10 | chr4:15924821-15926398 FORWARD LENGTH=246	81.4341		;IPR018249;IPR011992;IPR018247;IPR002048;	GO:0005509;
	comp466_c0_seq1	261					ref|NP_001057661.2| Os06g0484800 [Oryza sativa Japonica Group] gb|EAZ37043.1| hypothetical protein OsJ_21387 [Oryza sativa Japonica Group] dbj|BAF19575.2| Os06g0484800 [Oryza sativa Japonica Group]	55.1724	LOC_Os06g28980.1 protein|retrotransposon protein, putative, unclassified, expressed	55.1724
	comp467_c0_seq1	363
	comp467_c1_seq1	544
	comp468_c0_seq1	536
	comp469_c0_seq1	217
	comp470_c0_seq1	454
	comp470_c0_seq2	421
	comp472_c0_seq1	888
	comp472_c1_seq1	488	dbj|AP004680.3| Oryza sativa Japonica Group genomic DNA, chromosome 6, BAC clone:OSJNBa0029G06	19.6721
	comp474_c0_seq1	1208			sp|Q54I48|CTL2_DICDI Choline transporter-like protein 2 OS=Dictyostelium discoideum GN=slc44a2 PE=3 SV=1	79.2219	ref|XP_004350030.1| solute carrier family 44 protein member 2 [Dictyostelium fasciculatum] gb|EGG13327.1| solute carrier family 44 protein member 2 [Dictyostelium fasciculatum]	73.5099	LOC_Os04g58504.1 protein|choline transporter-related, putative, expressed	56.3742	AT3G15380.1 | Symbols: | Plasma-membrane choline transporter family protein | chr3:5193319-5196435 FORWARD LENGTH=700	56.3742		;IPR007603;
	comp474_c1_seq1	694			sp|Q54I48|CTL2_DICDI Choline transporter-like protein 2 OS=Dictyostelium discoideum GN=slc44a2 PE=3 SV=1	99.4236	ref|XP_004350030.1| solute carrier family 44 protein member 2 [Dictyostelium fasciculatum] gb|EGG13327.1| solute carrier family 44 protein member 2 [Dictyostelium fasciculatum]	98.5591
	comp475_c0_seq1	219
	comp475_c1_seq1	1035	ref|XM_004696367.1| PREDICTED: Echinops telfairi Rh-associated glycoprotein (RHAG), transcript variant X2, mRNA	5.50725	sp|Q7T070|RHBG_DANRE Ammonium transporter Rh type B OS=Danio rerio GN=rhbg PE=2 SV=1	89.5652	ref|XP_004346836.1| Rh type C glycoprotein2b [Capsaspora owczarzaki ATCC 30864] gb|EFW47207.1| Rh type C glycoprotein2b [Capsaspora owczarzaki ATCC 30864]	96.2319	LOC_Os03g62200.1 protein|ammonium transporter protein, putative, expressed	65.5072	AT2G38290.2 | Symbols: ATAMT2, AMT2;1, AMT2 | ammonium transporter 2 | chr2:16039672-16041864 REVERSE LENGTH=359	65.5072		;IPR024041;IPR002229;	GO:0016020;
	comp476_c0_seq1	1610
	comp476_c1_seq1	671					ref|XP_008653833.1| PREDICTED: uncharacterized protein LOC103633960 [Zea mays]	45.1565	LOC_Os03g53570.1 protein|retrotransposon protein, putative, unclassified, expressed	45.6036
	comp477_c0_seq1	961			sp|Q86AF2|Y6864_DICDI Putative uncharacterized protein DDB_G0271606 OS=Dictyostelium discoideum GN=DDB_G0271606 PE=4 SV=1	78.6681	ref|XP_647578.1| hypothetical protein DDB_G0268134 [Dictyostelium discoideum AX4] gb|EAL73520.1| hypothetical protein DDB_G0268134 [Dictyostelium discoideum AX4]	83.0385	LOC_Os09g13610.1 protein|PFT1, putative, expressed	53.0697	AT5G20730.3 | Symbols: NPH4, MSG1, IAA21, ARF7, TIR5, BIP, IAA23, IAA25 | Transcriptional factor B3 family protein / auxin-responsive factor AUX/IAA-related | chr5:7016704-7021504 REVERSE LENGTH=1150	81.7898
	comp477_c1_seq1	578			sp|Q54YF2|AMPKA_DICDI 5'-AMP-activated serine/threonine-protein kinase catalytic subunit alpha OS=Dictyostelium discoideum GN=snfA PE=2 SV=1	77.3356	ref|XP_639900.1| hypothetical protein DDB_G0285093 [Dictyostelium discoideum AX4] gb|EAL65010.1| hypothetical protein DDB_G0285093 [Dictyostelium discoideum AX4]	72.6644
	comp478_c0_seq1	349
	comp479_c0_seq1	683	ref|XM_003051069.1| Nectria haematococca mpVI 77-13-4 predicted protein, mRNA	62.5183	sp|Q05424|GPA2_NEUCR Guanine nucleotide-binding protein alpha-2 subunit OS=Neurospora crassa (strain ATCC 24698 / 74-OR23-1A / CBS 708.71 / DSM 1257 / FGSC 987) GN=gna-2 PE=2 SV=1	62.3719	gb|KFH45264.1| Guanine nucleotide-binding protein alpha-subunit-like protein [Acremonium chrysogenum ATCC 11550]	62.3719	LOC_Os05g26890.1 protein|G-protein alpha subunit, putative, expressed	57.5403	AT2G26300.1 | Symbols: GPA1, GP ALPHA 1, ATGPA1 | G protein alpha subunit 1 | chr2:11198087-11200822 FORWARD LENGTH=383	60.6149		;IPR001019;IPR002975;	GO:0004871;GO:0005525;GO:0007186;GO:0019001;
	comp479_c1_seq1	381
	comp483_c0_seq1	345			sp|P08113|ENPL_MOUSE Endoplasmin OS=Mus musculus GN=Hsp90b1 PE=1 SV=2	74.7826	gb|AER60491.1| heat shock protein gp96 [Apostichopus japonicus]	77.3913	LOC_Os06g50300.1 protein|heat shock protein, putative, expressed	77.3913				;IPR015566;IPR001404;	GO:0005524;GO:0006457;GO:0006950;GO:0051082;
	comp483_c1_seq1	542	ref|XM_001899363.1| Brugia malayi Endoplasmin precursor partial mRNA	19.5572	sp|P08113|ENPL_MOUSE Endoplasmin OS=Mus musculus GN=Hsp90b1 PE=1 SV=2	99.631	gb|ADR79285.1| Hsp90 beta [Brachionus ibericus]	98.524	LOC_Os06g50300.1 protein|heat shock protein, putative, expressed	99.631	AT5G52640.1 | Symbols: HSP81-1, ATHS83, HSP81.1, HSP83, ATHSP90.1, AtHsp90-1, HSP90.1 | heat shock protein 90.1 | chr5:21352542-21355147 FORWARD LENGTH=705	99.0775		;IPR001404;IPR003594;IPR019805;IPR020575;	GO:0005524;GO:0006457;GO:0006950;GO:0051082;
	comp485_c0_seq1	1213	dbj|AP003855.3| Oryza sativa Japonica Group genomic DNA, chromosome 1, PAC clone:P0039G05	9.81039	sp|P20825|POL2_DROME Retrovirus-related Pol polyprotein from transposon 297 OS=Drosophila melanogaster GN=pol PE=4 SV=1	63.3141	ref|XP_008653833.1| PREDICTED: uncharacterized protein LOC103633960 [Zea mays]	99.9176	LOC_Os02g01460.1 protein|retrotransposon protein, putative, unclassified, expressed	86.0676	ATMG00860.1 | Symbols: ORF158 | DNA/RNA polymerases superfamily protein | chrM:235916-236392 FORWARD LENGTH=158	32.1517		;IPR000477;	GO:0003723;GO:0003964;GO:0006278;
	comp485_c1_seq1	371	gb|AC092387.6| Oryza sativa Japonica Group chromosome 10 clone OJ1004_F02 map C8, complete sequence	30.9973	sp|Q99315|YG31B_YEAST Transposon Ty3-G Gag-Pol polyprotein OS=Saccharomyces cerevisiae (strain ATCC 204508 / S288c) GN=TY3B-G PE=1 SV=3	96.2264	emb|CAH66431.1| OSIGBa0096P03.5 [Oryza sativa Indica Group]	99.4609	LOC_Os02g01460.1 protein|retrotransposon protein, putative, unclassified, expressed	99.4609				;IPR001584;IPR012337;	GO:0003676;GO:0003677;GO:0015074;
	comp487_c0_seq1	3915	ref|XM_007810496.1| Metarhizium acridum CQMa 102 PHD-finger & SET domain containing protein partial mRNA	4.26564	sp|Q10362|SET3_SCHPO SET domain-containing protein 3 OS=Schizosaccharomyces pombe (strain 972 / ATCC 24843) GN=set3 PE=1 SV=1	65.8238	gb|EXM02820.1| hypothetical protein FOIG_05810 [Fusarium oxysporum f. sp. cubense tropical race 4 54006]	70.4215	LOC_Os01g60309.1 protein|retrotransposon protein, putative, Ty1-copia subclass, expressed	25.5939				;IPR001214;IPR013083;IPR011011;IPR019787;	GO:0005515;
	comp488_c0_seq1	774					ref|XP_005415511.1| PREDICTED: protein NOXP20 [Geospiza fortis]	83.7209
	comp488_c1_seq1	420	ref|XM_001994423.1| Drosophila grimshawi GH17198 (Dgri\GH17198), mRNA	19.0476	sp|O10341|Y091_NPVOP Uncharacterized 29.3 kDa protein OS=Orgyia pseudotsugata multicapsid polyhedrosis virus GN=ORF92 PE=4 SV=1	85.7143	emb|CDJ65760.1| ribosomal protein L19, putative [Eimeria necatrix]	22.1429	LOC_Os04g42100.1 protein|retrotransposon protein, putative, unclassified, expressed	83.5714	AT2G14890.2 | Symbols: AGP9 | arabinogalactan protein 9 | chr2:6399679-6400209 FORWARD LENGTH=176	85
	comp488_c1_seq2	215
	comp490_c0_seq1	583
	comp490_c1_seq1	331
	comp491_c0_seq1	268
	comp492_c0_seq1	666	ref|XM_007808607.1| Metarhizium acridum CQMa 102 37S ribosomal protein S9 partial mRNA	9.30931	sp|Q7S7R6|RT09_NEUCR 37S ribosomal protein S9, mitochondrial OS=Neurospora crassa (strain ATCC 24698 / 74-OR23-1A / CBS 708.71 / DSM 1257 / FGSC 987) GN=mrp-9 PE=3 SV=2	87.8378	ref|XP_006969138.1| hypothetical protein TRIREDRAFT_123900 [Trichoderma reesei QM6a] gb|EGR44972.1| hypothetical protein TRIREDRAFT_123900 [Trichoderma reesei QM6a] gb|ETR97964.1| 37S ribosomal protein S9 [Trichoderma reesei RUT C-30]	90.5405	LOC_Os07g46440.1 protein|ribosomal protein, putative, expressed	66.6667	AT3G49080.1 | Symbols: | Ribosomal protein S5 domain 2-like superfamily protein | chr3:18194500-18196657 REVERSE LENGTH=430	75.2252	ko03010;	;IPR000754;IPR014721;IPR020574;IPR020568;	GO:0003735;GO:0005622;GO:0005840;GO:0006412;
	comp492_c1_seq1	388					gb|KEY66192.1| hypothetical protein S7711_07649 [Stachybotrys chartarum IBT 7711] gb|KFA47036.1| hypothetical protein S40293_04644 [Stachybotrys chartarum IBT 40293] gb|KFA75451.1| hypothetical protein S40288_01197 [Stachybotrys chartarum IBT 40288]	83.5052
	comp493_c0_seq1	237
	comp494_c0_seq1	285			sp|P07142|CY1_NEUCR Cytochrome c1, heme protein, mitochondrial OS=Neurospora crassa (strain ATCC 24698 / 74-OR23-1A / CBS 708.71 / DSM 1257 / FGSC 987) GN=cyt-1 PE=2 SV=1	88.4211	ref|XP_002495635.1| ZYRO0B16126p [Zygosaccharomyces rouxii] emb|CAR26702.1| ZYRO0B16126p [Zygosaccharomyces rouxii]	89.4737			AT5G40810.1 | Symbols: | Cytochrome C1 family | chr5:16340200-16342327 FORWARD LENGTH=307	65.2632
	comp494_c1_seq1	589			sp|Q9D0M3|CY1_MOUSE Cytochrome c1, heme protein, mitochondrial OS=Mus musculus GN=Cyc1 PE=1 SV=1	99.8302	ref|XP_005829124.1| hypothetical protein GUITHDRAFT_164178 [Guillardia theta CCMP2712] gb|EKX42144.1| hypothetical protein GUITHDRAFT_164178 [Guillardia theta CCMP2712]	95.2462	LOC_Os01g70960.1 protein|cytochrome c1-1, heme protein, mitochondrial precursor, putative, expressed	92.6995	AT3G27240.1 | Symbols: | Cytochrome C1 family | chr3:10056144-10058370 REVERSE LENGTH=307	92.6995		;IPR002326;IPR009056;	GO:0005506;GO:0009055;GO:0020037;
	comp495_c0_seq1	602
	comp497_c0_seq1	244
	comp498_c0_seq1	253	emb|HG975451.1| Solanum pennellii chromosome ch12, complete genome	26.087	sp|Q156A1|ATX8_HUMAN Ataxin-8 OS=Homo sapiens GN=ATXN8 PE=1 SV=1	96.0474	emb|CDJ69205.1| hypothetical protein, conserved [Eimeria necatrix]	98.419	LOC_Os08g29124.1 protein|expressed protein	94.8617	AT1G25540.2 | Symbols: PFT1 | phytochrome and flowering time regulatory protein (PFT1) | chr1:8969392-8973301 REVERSE LENGTH=727	98.419
	comp499_c0_seq1	1209			sp|Q8BZ21|KAT6A_MOUSE Histone acetyltransferase KAT6A OS=Mus musculus GN=Kat6a PE=1 SV=2	13.3995	gb|EPE10463.1| trans-sialidase-like protein [Ophiostoma piceae UAMH 11346]	13.3995	LOC_Os01g41120.1 protein|retrotransposon protein, putative, Ty3-gypsy subclass, expressed	13.3995	AT4G19590.1 | Symbols: | Chaperone DnaJ-domain superfamily protein | chr4:10671199-10672290 FORWARD LENGTH=345	18.1141		;IPR007724;	GO:0004649;GO:0005975;
	comp499_c1_seq1	1089	ref|XM_002667891.1| Naegleria gruberi predicted protein, mRNA	6.51974	sp|Q3UYG8|MACD2_MOUSE O-acetyl-ADP-ribose deacetylase MACROD2 OS=Mus musculus GN=Macrod2 PE=2 SV=1	59.5041	ref|XP_001640681.1| predicted protein [Nematostella vectensis] gb|EDO48618.1| predicted protein [Nematostella vectensis]	49.0358	LOC_Os03g05660.1 protein|appr-1-p processing enzyme family protein, putative, expressed	48.2094	AT1G69340.1 | Symbols: | appr-1-p processing enzyme family protein | chr1:26066298-26069644 FORWARD LENGTH=562	48.2094		;IPR002589;IPR015267;
	comp501_c0_seq1	938	ref|XM_007275837.1| Colletotrichum gloeosporioides Nara gc5 acid phosphatase, putative (CGGC5_5177), partial mRNA	11.8337	sp|Q05534|PHOG_EMENI Protein pacG OS=Emericella nidulans (strain FGSC A4 / ATCC 38163 / CBS 112.46 / NRRL 194 / M139) GN=pacG PE=3 SV=3	82.516	gb|KFA76856.1| hypothetical protein S40288_03002 [Stachybotrys chartarum IBT 40288]	82.516						;IPR024061;IPR008967;	GO:0003677;GO:0003700;GO:0006355;
	comp501_c1_seq1	1072			sp|Q05534|PHOG_EMENI Protein pacG OS=Emericella nidulans (strain FGSC A4 / ATCC 38163 / CBS 112.46 / NRRL 194 / M139) GN=pacG PE=3 SV=3	65.4851	ref|XP_006966820.1| predicted protein [Trichoderma reesei QM6a] gb|EGR47241.1| predicted protein [Trichoderma reesei QM6a] gb|ETS00751.1| p53-like transcription factor [Trichoderma reesei RUT C-30]	75						;IPR024061;IPR008967;	GO:0003677;GO:0003700;GO:0006355;
	comp502_c0_seq1	490
	comp505_c0_seq1	653
	comp505_c1_seq1	392
	comp506_c0_seq1	464
	comp506_c1_seq1	407
	comp507_c0_seq1	232
	comp508_c0_seq1	436
	comp508_c1_seq1	203
	comp509_c0_seq1	225
	comp509_c1_seq1	496
	comp510_c0_seq1	670					ref|WP_007356701.1| MULTISPECIES: hypothetical protein [Kamptonema] emb|CBN57503.1| hypothetical protein OSCI_3460025 [ [[Oscillatoria] sp. PCC 6506]	69.8507			AT5G14380.1 | Symbols: AGP6 | arabinogalactan protein 6 | chr5:4636088-4636540 REVERSE LENGTH=150	29.5522
	comp510_c1_seq1	1298			sp|Q90Y57|JAG1A_DANRE Protein jagged-1a OS=Danio rerio GN=jag1a PE=2 SV=1	57.319	gb|EKC34843.1| Neurogenic locus notch-like protein [Crassostrea gigas]	57.319						;IPR000742;IPR013032;IPR006210;	GO:0005515;
	comp511_c0_seq1	717			sp|Q54YT4|MECR_DICDI Trans-2-enoyl-CoA reductase, mitochondrial OS=Dictyostelium discoideum GN=mecr PE=3 SV=1	62.3431	ref|XP_642118.1| trans-2-enoyl-CoA reductase [Dictyostelium discoideum AX4] sp|Q54YT4.1|MECR_DICDI RecName: Full=Trans-2-enoyl-CoA reductase, mitochondrial; Flags: Precursor [Dictyostelium discoideum] gb|EAL68220.1| trans-2-enoyl-CoA reductase [Dictyostelium discoideum AX4]	62.3431	LOC_Os12g01160.1 protein|dehydrogenase, putative, expressed	61.9247	AT3G45770.2 | Symbols: | Polyketide synthase, enoylreductase family protein | chr3:16805753-16807460 REVERSE LENGTH=297	61.9247	ko00062;ko01100;ko01212;	;IPR002085;IPR016040;IPR013149;	GO:0005488;GO:0008270;GO:0016491;GO:0055114;
	comp511_c0_seq2	934	ref|XM_002731351.2| PREDICTED: Saccoglossus kowalevskii 26S proteasome non-ATPase regulatory subunit 8-like (LOC100372505), mRNA	19.4861	sp|Q3SYT7|PSMD8_BOVIN 26S proteasome non-ATPase regulatory subunit 8 OS=Bos taurus GN=PSMD8 PE=2 SV=3	89.9358	ref|XP_002731397.2| PREDICTED: 26S proteasome non-ATPase regulatory subunit 8-like [Saccoglossus kowalevskii]	84.1542	LOC_Os07g25420.1 protein|26S proteasome non-ATPase regulatory subunit 8, putative, expressed	85.439	AT1G64520.1 | Symbols: RPN12a | regulatory particle non-ATPase 12A | chr1:23956459-23958120 FORWARD LENGTH=267	85.439	ko03050;ko05169;	;IPR006746;IPR011991;IPR005062;	GO:0005838;GO:0006508;
	comp512_c0_seq1	230
	comp514_c0_seq1	376
	comp515_c0_seq1	512	ref|NM_001196050.1| Zea mays uncharacterized LOC100501293 (LOC100501293), mRNA gb|BT084968.1| Zea mays full-length cDNA clone ZM_BFb0217E05 mRNA, complete cds	85.1562	sp|Q8VYZ0|ORTH2_ARATH E3 ubiquitin-protein ligase ORTHRUS 2 OS=Arabidopsis thaliana GN=ORTH2 PE=1 SV=1	99.6094	ref|NP_001170535.1| uncharacterized protein LOC100384551 [Zea mays] gb|ACR33985.1| unknown [Zea mays]	99.6094	LOC_Os05g01230.1 protein|zinc finger, C3HC4 type domain containing protein, expressed	99.6094	AT1G57820.1 | Symbols: VIM1, ORTH2 | Zinc finger (C3HC4-type RING finger) family protein | chr1:21414342-21417902 REVERSE LENGTH=645	99.6094		;IPR003105;	GO:0042393;
	comp515_c1_seq1	426	ref|NM_001060922.1| Oryza sativa Japonica Group Os05g0102600 (Os05g0102600) mRNA, complete cds	22.0657	sp|Q8VYZ0|ORTH2_ARATH E3 ubiquitin-protein ligase ORTHRUS 2 OS=Arabidopsis thaliana GN=ORTH2 PE=1 SV=1	99.2958	gb|EEC78341.1| hypothetical protein OsI_18087 [Oryza sativa Indica Group]	98.5915	LOC_Os05g01230.1 protein|zinc finger, C3HC4 type domain containing protein, expressed	98.5915	AT1G57820.2 | Symbols: VIM1, ORTH2 | Zinc finger (C3HC4-type RING finger) family protein | chr1:21414342-21417902 REVERSE LENGTH=642	99.2958		;IPR001841;IPR013083;IPR017907;IPR018957;	GO:0005515;GO:0008270;
	comp518_c0_seq1	273
	comp519_c0_seq1	630							LOC_Os12g22620.1 protein|endonuclease/Exonuclease/phosphatase family protein, expressed	42.8571	AT5G38560.1 | Symbols: | Protein kinase superfamily protein | chr5:15439844-15443007 FORWARD LENGTH=681	87.1429
	comp519_c1_seq1	512	gb|GQ923581.1| Hyposoter didymator clone BQ IVSPER-1 genomic sequence	23.8281	sp|Q9BYP8|KR171_HUMAN Keratin-associated protein 17-1 OS=Homo sapiens GN=KRTAP17-1 PE=2 SV=1	24.6094	emb|CDJ65250.1| hypothetical protein ENH_00002760, partial [Eimeria necatrix]	25.1953	LOC_Os09g26999.1 protein|keratin-associated protein 5-4, putative, expressed	22.2656	AT1G25540.2 | Symbols: PFT1 | phytochrome and flowering time regulatory protein (PFT1) | chr1:8969392-8973301 REVERSE LENGTH=727	26.3672
	comp521_c0_seq1	297
	comp521_c1_seq1	248
	comp523_c0_seq1	366	ref|XM_004355490.1| Dictyostelium fasciculatum hypothetical protein (DFA_08040) mRNA, complete cds	22.1311	sp|P20730|CHHB2_BOMMO Chorion class high-cysteine HCB protein 13 OS=Bombyx mori PE=3 SV=1	61.4754	gb|KDY50560.1| putative membrane protein [Escherichia coli 2-460-02_S3_C3]	29.5082	LOC_Os01g18080.1 protein|retrotransposon protein, putative, unclassified, expressed	38.5246	AT1G20130.2 | Symbols: | GDSL-like Lipase/Acylhydrolase superfamily protein | chr1:6977781-6980003 FORWARD LENGTH=514	33.6066
	comp523_c1_seq1	229			sp|P20730|CHHB2_BOMMO Chorion class high-cysteine HCB protein 13 OS=Bombyx mori PE=3 SV=1	56.3319	ref|WP_018169166.1| hypothetical protein [Thioalkalivibrio sp. ALMg9]	98.2533	LOC_Os09g28890.2 protein|transposon protein, putative, CACTA, En/Spm sub-class, expressed	53.7118	AT1G44191.1 | Symbols: | ECA1 gametogenesis related family protein | chr1:16813654-16814733 REVERSE LENGTH=359	57.6419
	comp525_c0_seq1	323
	comp527_c0_seq1	222
	comp527_c1_seq1	263
	comp528_c0_seq1	325
	comp528_c0_seq2	314
	comp530_c0_seq1	660
	comp530_c1_seq1	646			sp|Q02817|MUC2_HUMAN Mucin-2 OS=Homo sapiens GN=MUC2 PE=1 SV=2	90.0929	gb|KDB14353.1| hypothetical protein UV8b_4948 [Villosiclava virens]	72.4458	LOC_Os09g07940.1 protein|retrotransposon protein, putative, unclassified, expressed	96.5944	AT3G56590.1 | Symbols: | hydroxyproline-rich glycoprotein family protein | chr3:20965105-20967675 FORWARD LENGTH=477	68.2663
	comp531_c0_seq1	521
	comp532_c0_seq1	638
	comp533_c0_seq1	230	ref|XM_004980943.1| PREDICTED: Setaria italica uncharacterized LOC101767698 (LOC101767698), mRNA	34.7826			ref|XP_005778119.1| hypothetical protein EMIHUDRAFT_463393, partial [Emiliania huxleyi CCMP1516] gb|EOD25690.1| hypothetical protein EMIHUDRAFT_463393, partial [Emiliania huxleyi CCMP1516]	75.6522	LOC_Os03g63740.1 protein|NFD2, putative, expressed	92.6087
	comp534_c0_seq1	306
	comp534_c0_seq2	290
	comp535_c0_seq1	317	gb|BT138069.1| Lotus japonicus clone JCVI-FLLj-11K20 unknown mRNA	26.8139			gb|AFK37864.1| unknown [Lotus japonicus]	88.959
	comp536_c0_seq1	416			sp|Q1HVH9|DEN_EBVA8 Deneddylase OS=Epstein-Barr virus (strain AG876) GN=BPLF1 PE=3 SV=1	60.5769	gb|EFQ32240.1| hypothetical protein GLRG_07384 [Colletotrichum graminicola M1.001]	99.5192	LOC_Os09g27850.1 protein|transcription regulator, putative, expressed	64.1827
	comp536_c1_seq1	284	ref|XM_007916979.1| Togninia minima UCRPA7 putative ankyrin repeat protein mRNA	23.2394	sp|P40578|MGA2_YEAST Protein MGA2 OS=Saccharomyces cerevisiae (strain ATCC 204508 / S288c) GN=MGA2 PE=1 SV=1	99.2958	ref|XP_008598823.1| Immunoglobulin E-set [Beauveria bassiana ARSEF 2860] gb|EJP65635.1| Immunoglobulin E-set [Beauveria bassiana ARSEF 2860]	97.1831
	comp537_c0_seq1	624			sp|Q9ZFG9|ALGE7_AZOVI Poly(beta-D-mannuronate) C5 epimerase 7 OS=Azotobacter vinelandii GN=algE7 PE=1 SV=1	44.7115	ref|WP_009159420.1| rhizobiocin RzcA [Thalassobium sp. R2A62] gb|EET48356.1| rhizobiocin RzcA [Thalassobium sp. R2A62]	86.0577						;IPR011049;
	comp537_c1_seq1	418			sp|P19275|VTP3_TTV1V Viral protein TPX OS=Thermoproteus tenax virus 1 (strain VT3) PE=4 SV=1	73.9234	ref|WP_006633251.1| peptidase C11 clostripain [Microcoleus vaginatus] gb|EGK87695.1| peptidase C11 clostripain [Microcoleus vaginatus FGP-2]	76.0766	LOC_Os01g54700.1 protein|retrotransposon protein, putative, unclassified, expressed	78.2297	AT3G22120.1 | Symbols: CWLP | cell wall-plasma membrane linker protein | chr3:7795283-7796287 REVERSE LENGTH=334	68.8995
	comp538_c0_seq1	720	ref|XM_003560082.1| PREDICTED: Brachypodium distachyon cysteine-rich receptor-like protein kinase 8-like (LOC100827116), mRNA	44.1667	sp|Q9C5S8|CRK5_ARATH Cysteine-rich receptor-like protein kinase 5 OS=Arabidopsis thaliana GN=CRK5 PE=1 SV=1	96.25	ref|XP_003560130.1| PREDICTED: cysteine-rich receptor-like protein kinase 8-like [Brachypodium distachyon]	100	LOC_Os01g26390.1 protein|TKL_IRAK_DUF26-lh.1 - DUF26 kinases have homology to DUF26 containing loci, expressed	96.6667	AT4G23130.2 | Symbols: CRK5, RLK6 | cysteine-rich RLK (RECEPTOR-like protein kinase) 5 | chr4:12117688-12120134 REVERSE LENGTH=663	96.25		;IPR000719;IPR017441;IPR011009;IPR001245;	GO:0004672;GO:0005524;GO:0006468;GO:0016772;
	comp539_c0_seq1	261
	comp540_c0_seq1	921					gb|KEF56361.1| hypothetical protein A1O9_07942 [Exophiala aquamarina CBS 119918]	100
	comp540_c1_seq1	1122			sp|A2QJX5|ARAR_ASPNC Arabinanolytic transcriptional activator araR OS=Aspergillus niger (strain CBS 513.88 / FGSC A1513) GN=araR PE=3 SV=1	47.0588	gb|KEF56361.1| hypothetical protein A1O9_07942 [Exophiala aquamarina CBS 119918]	30.2139						;IPR001138;	GO:0003700;GO:0005634;GO:0006355;GO:0008270;
	comp541_c0_seq1	213
	comp542_c0_seq1	322
	comp542_c1_seq1	398			sp|Q9Z0J0|NPC2_MOUSE Epididymal secretory protein E1 OS=Mus musculus GN=Npc2 PE=1 SV=1	48.2412	gb|EFA02898.1| hypothetical protein TcasGA2_TC008203 [Tribolium castaneum]	61.0553						;IPR003172;IPR014756;
	comp545_c0_seq1	751	gb|KF184703.1| Saccharum hybrid cultivar R570 clone BAC 185C01 complete sequence	12.6498			gb|AAP21414.1| putative polyprotein [Oryza sativa Japonica Group] gb|ABF99446.1| retrotransposon protein, putative, unclassified [Oryza sativa Japonica Group]	23.1691	LOC_Os07g09760.1 protein|retrotransposon protein, putative, unclassified, expressed	23.1691
	comp547_c0_seq1	408	ref|NM_001013218.1| Rattus norvegicus receptor accessory protein 6 (Reep6), mRNA gb|BC083830.1| Rattus norvegicus receptor accessory protein 6, mRNA (cDNA clone MGC:94922 IMAGE:7112359), complete cds	14.2157	sp|Q869W0|HBX2_DICDI Homeobox protein 2 OS=Dictyostelium discoideum GN=hbx2 PE=2 SV=1	100	ref|XP_004993085.1| hypothetical protein PTSG_12412 [Salpingoeca rosetta] gb|EGD74185.1| hypothetical protein PTSG_12412 [Salpingoeca rosetta]	99.2647	LOC_Os08g29500.1 protein|histone-like transcription factor and archaeal histone, putative, expressed	99.2647	AT4G32551.1 | Symbols: LUG, RON2 | LisH dimerisation motif;WD40/YVTN repeat-like-containing domain | chr4:15707863-15713359 FORWARD LENGTH=931	51.4706
	comp548_c0_seq1	899	ref|XM_382981.1| Gibberella zeae PH-1 hypothetical protein partial mRNA	9.56618			gb|EKJ74289.1| hypothetical protein FPSE_05586 [Fusarium pseudograminearum CS3096]	96.4405
	comp548_c1_seq1	1027	ref|XM_003040994.1| Nectria haematococca mpVI 77-13-4 hypothetical protein, mRNA	8.66602	sp|Q9UT46|MOC3_SCHPO Transcriptional regulatory protein moc3 OS=Schizosaccharomyces pombe (strain 972 / ATCC 24843) GN=moc3 PE=1 SV=4	18.4031	gb|EHK42658.1| hypothetical protein TRIATDRAFT_266277 [Trichoderma atroviride IMI 206040]	36.5141						;IPR001138;	GO:0003700;GO:0005634;GO:0006355;GO:0008270;
	comp549_c0_seq1	268
	comp550_c0_seq1	378
	comp550_c0_seq2	373
	comp552_c0_seq1	1451	ref|XM_006964726.1| Trichoderma reesei QM6a predicted protein (TRIREDRAFT_77309), partial mRNA	28.8766	sp|Q9P7E3|DCAM_SCHPO S-adenosylmethionine decarboxylase proenzyme OS=Schizosaccharomyces pombe (strain 972 / ATCC 24843) GN=spe2 PE=2 SV=1	47.3467	gb|KFA63091.1| hypothetical protein S40285_05913 [Stachybotrys chlorohalonata IBT 40285]	64.0937	LOC_Os02g39790.2 protein|CPuORF9 - conserved peptide uORF-containing transcript, expressed	50.2412	AT5G15950.2 | Symbols: | Adenosylmethionine decarboxylase family protein | chr5:5206706-5207794 FORWARD LENGTH=362	49.2074	ko00270;ko00330;ko01100;	;IPR001985;IPR016067;IPR020557;IPR018166;	GO:0003824;GO:0004014;GO:0006597;GO:0008295;
	comp552_c1_seq1	272
	comp554_c0_seq1	1376			sp|Q94AH6|CUL1_ARATH Cullin-1 OS=Arabidopsis thaliana GN=CUL1 PE=1 SV=1	78.4884	ref|XP_004338595.1| cullin family protein [Acanthamoeba castellanii str. Neff] gb|ELR16582.1| cullin family protein [Acanthamoeba castellanii str. Neff]	99.6366	LOC_Os01g27150.2 protein|cullin, putative, expressed	76.3081	AT4G02570.4 | Symbols: CUL1 | cullin 1 | chr4:1129315-1133435 FORWARD LENGTH=738	78.4884		;IPR016158;IPR011991;IPR016159;IPR001373;	GO:0006511;GO:0031461;GO:0031625;
	comp554_c1_seq1	251			sp|Q17391|CUL3_CAEEL Cullin-3 OS=Caenorhabditis elegans GN=cul-3 PE=1 SV=2	94.4223	ref|XP_002680364.1| predicted protein [Naegleria gruberi] gb|EFC47620.1| predicted protein [Naegleria gruberi]	84.8606	LOC_Os08g07400.1 protein|cullin, putative, expressed	94.4223	AT1G26830.1 | Symbols: CUL3A, ATCUL3A, ATCUL3, CUL3 | cullin 3 | chr1:9296063-9298374 FORWARD LENGTH=732	94.4223		;IPR011991;IPR019559;	GO:0006511;GO:0031461;GO:0031625;
	comp556_c0_seq1	218
	comp556_c0_seq2	329
	comp558_c0_seq1	564	gb|EU850439.1| Adineta vaga dihydrogenpyrimidine dehydrogenase gene, partial cds; and translation initiation factor eIF-4E, rho GTPase activating protein, 7 transmembrane protein 66, histone H4, histone H3, histone H2B, osteopetrosis associated transmembrane protein, cleft lip and palate associated transmembrane, ribosomal protein s15a, and hypothetical protein 20 genes, complete cds	29.6099	sp|Q6NYG8|DPYD_DANRE Dihydropyrimidine dehydrogenase [NADP(+)] OS=Danio rerio GN=dpyd PE=2 SV=1	97.8723	gb|ACD37553.1| dihydrogenpyrimidine dehydrogenase [Adineta vaga]	100	LOC_Os02g50350.2 protein|dihydroorotate dihydrogenase protein, putative, expressed	84.0426	AT3G17810.1 | Symbols: PYD1 | pyrimidine 1 | chr3:6094279-6096289 FORWARD LENGTH=426	65.4255		;IPR013785;IPR012135;	GO:0003824;GO:0004152;GO:0006222;GO:0008152;GO:0055114;
	comp558_c1_seq1	568	gb|EU652316.1| Adineta vaga dihydrogenpyrimidine dehydrogenase gene, partial cds; and translation initiation factor eIF-4E, Rho GTPase activating protein, 7TM protein 66, histone H4, histone H3, histone H2B, osteopetrosis associated transmembrane protein, cleft lip and palate associated transmembrane protein, ribosomal protein s15a, hypothetical protein 20, and START domain containing protein gen…	37.5	sp|Q18164|DPYD_CAEEL Dihydropyrimidine dehydrogenase [NADP(+)] OS=Caenorhabditis elegans GN=dpyd-1 PE=3 SV=2	71.831	ref|XP_786042.2| PREDICTED: dihydropyrimidine dehydrogenase [NADP(+)]-like [Strongylocentrotus purpuratus]	71.831						;IPR017896;IPR017900;	GO:0009055;GO:0051536;
	comp559_c0_seq1	226	gb|AC240794.1| Oryza officinalis clone OO__Ba0105N09, complete sequence	98.2301	sp|P92523|M860_ARATH Uncharacterized mitochondrial protein AtMg00860 OS=Arabidopsis thaliana GN=AtMg00860 PE=4 SV=1	99.5575	gb|AAM94350.1| gag-pol polyprotein [Zea mays]	99.5575	LOC_Os09g03870.1 protein|retrotransposon protein, putative, unclassified, expressed	99.5575	ATMG00860.1 | Symbols: ORF158 | DNA/RNA polymerases superfamily protein | chrM:235916-236392 FORWARD LENGTH=158	99.5575
	comp559_c1_seq1	347	gb|GQ183504.1| Coix lacryma-jobi retrotransposon CRC, complete sequence	99.7118	sp|P20825|POL2_DROME Retrovirus-related Pol polyprotein from transposon 297 OS=Drosophila melanogaster GN=pol PE=4 SV=1	85.5908	gb|ADB27474.1| gag-pol polyprotein [Melinis minutiflora]	73.487	LOC_Os12g19810.1 protein|retrotransposon protein, putative, unclassified, expressed	73.487				;IPR000477;	GO:0003723;GO:0003964;GO:0006278;
	comp560_c0_seq1	291
	comp560_c0_seq2	291					ref|WP_011470552.1| membrane protein [Rhodopseudomonas palustris] ref|YP_529963.1| OmpA/MotB [Rhodopseudomonas palustris BisB18] gb|ABD85644.1| OmpA/MotB [Rhodopseudomonas palustris BisB18]	92.7835			AT4G27520.1 | Symbols: ENODL2, AtENODL2 | early nodulin-like protein 2 | chr4:13750668-13751819 REVERSE LENGTH=349	93.8144
	comp562_c0_seq1	2080	ref|XM_007287681.1| Colletotrichum gloeosporioides Nara gc5 hypothetical protein (CGGC5_14984), partial mRNA	4.03846	sp|A2R9H9|INO80_ASPNC Putative DNA helicase ino80 OS=Aspergillus niger (strain CBS 513.88 / FGSC A1513) GN=ino80 PE=3 SV=1	31.5865	gb|KFH42265.1| hypothetical protein ACRE_070170 [Acremonium chrysogenum ATCC 11550]	62.4519
	comp562_c1_seq1	646	ref|XM_003346308.1| Sordaria macrospora k-hell hypothetical protein (SMAC_07833), mRNA	10.9907			ref|XP_007808941.1| hypothetical protein MAC_02601 [Metarhizium acridum CQMa 102] gb|EFY91438.1| hypothetical protein MAC_02601 [Metarhizium acridum CQMa 102]	99.8452
	comp563_c0_seq1	337
	comp565_c0_seq1	2712	ref|XM_382914.1| Gibberella zeae PH-1 hypothetical protein partial mRNA	19.2478	sp|O74798|ALY2_SCHPO Putative arrestin-related trafficking adapter C2D10.04 OS=Schizosaccharomyces pombe (strain 972 / ATCC 24843) GN=SPBC2D10.04 PE=1 SV=1	80.4204	gb|KFG82489.1| arrestin domain containing protein [Metarhizium anisopliae]	96.1283						;IPR011022;
	comp565_c1_seq1	262
	comp569_c0_seq1	527	ref|XM_007273028.1| Colletotrichum gloeosporioides Nara gc5 AAA family ATPase (CGGC5_2883), partial mRNA	29.6015	sp|Q4ICA8|RUVB1_GIBZE RuvB-like helicase 1 OS=Gibberella zeae (strain PH-1 / ATCC MYA-4620 / FGSC 9075 / NRRL 31084) GN=RVB1 PE=3 SV=1	51.2334	gb|KFH44816.1| RuvB-like helicase-like protein [Acremonium chrysogenum ATCC 11550]	51.2334	LOC_Os07g08170.1 protein|ruvB-like, putative, expressed	47.8178	AT5G22330.1 | Symbols: ATTIP49A, RIN1 | P-loop containing nucleoside triphosphate hydrolases superfamily protein | chr5:7391026-7394071 REVERSE LENGTH=458	44.4023		;IPR010339;	GO:0003678;GO:0005524;
	comp569_c1_seq1	1284	ref|XM_007815379.1| Metarhizium acridum CQMa 102 AAA family ATPase Pontin partial mRNA	84.9688	sp|Q4ICA8|RUVB1_GIBZE RuvB-like helicase 1 OS=Gibberella zeae (strain PH-1 / ATCC MYA-4620 / FGSC 9075 / NRRL 31084) GN=RVB1 PE=3 SV=1	87.6168	gb|KFA81853.1| hypothetical protein S40288_01673 [Stachybotrys chartarum IBT 40288]	87.6168	LOC_Os07g08170.1 protein|ruvB-like, putative, expressed	87.3832	AT5G22330.1 | Symbols: ATTIP49A, RIN1 | P-loop containing nucleoside triphosphate hydrolases superfamily protein | chr5:7391026-7394071 REVERSE LENGTH=458	87.3832	ko04310;	;IPR003593;IPR016027;IPR010339;	GO:0000166;GO:0003678;GO:0005524;GO:0017111;
	comp570_c0_seq1	447			sp|P50887|RL22_DROME 60S ribosomal protein L22 OS=Drosophila melanogaster GN=RpL22 PE=1 SV=2	93.9597	ref|WP_022373711.1| hypothetical protein [Sutterella sp. CAG:397] emb|CDD70764.1| unknown [Sutterella sp. CAG:397]	95.9732	LOC_Os03g58470.1 protein|retrotransposon protein, putative, Ty3-gypsy subclass, expressed	90.604	AT1G06760.1 | Symbols: | winged-helix DNA-binding transcription factor family protein | chr1:2076687-2077616 REVERSE LENGTH=274	84.5638
	comp570_c1_seq1	473	ref|XM_558423.2| Anopheles gambiae str. PEST AGAP005046-PA (AgaP_AGAP005046) mRNA, complete cds	39.7463	sp|P50887|RL22_DROME 60S ribosomal protein L22 OS=Drosophila melanogaster GN=RpL22 PE=1 SV=2	94.5032	ref|XP_004530481.1| PREDICTED: 60S ribosomal protein L22-like [Ceratitis capitata]	96.4059	LOC_Os03g22340.1 protein|60S ribosomal protein L22-2, putative, expressed	88.7949	AT3G05560.3 | Symbols: | Ribosomal L22e protein family | chr3:1614641-1615204 FORWARD LENGTH=124	71.6702		;IPR002671;	GO:0003735;GO:0005622;GO:0005840;GO:0006412;
	comp571_c0_seq1	380
	comp571_c1_seq1	761					gb|ESZ93228.1| hypothetical protein SBOR_6384 [Sclerotinia borealis F-4157]	80.8147
	comp572_c0_seq1	417			sp|Q0J3D9|COPA3_ORYSJ Coatomer subunit alpha-3 OS=Oryza sativa subsp. japonica GN=Os09g0127800 PE=2 SV=1	95.6835	ref|XP_006999002.1| PREDICTED: coatomer subunit alpha-like, partial [Peromyscus maniculatus bairdii]	95.6835	LOC_Os09g04110.2 protein|coatomer alpha subunit, putative, expressed	95.6835	AT2G21390.1 | Symbols: | Coatomer, alpha subunit | chr2:9152428-9156577 FORWARD LENGTH=1218	95.6835		;IPR006692;	GO:0005198;GO:0006886;GO:0016192;GO:0030117;
	comp572_c1_seq1	377			sp|Q8CIE6|COPA_MOUSE Coatomer subunit alpha OS=Mus musculus GN=Copa PE=1 SV=2	95.4907	ref|XP_005840278.1| coatomer subunit alpha [Guillardia theta CCMP2712] gb|EKX53298.1| coatomer subunit alpha [Guillardia theta CCMP2712]	95.4907	LOC_Os09g04110.2 protein|coatomer alpha subunit, putative, expressed	96.2865	AT2G21390.1 | Symbols: | Coatomer, alpha subunit | chr2:9152428-9156577 FORWARD LENGTH=1218	96.2865		;IPR006692;	GO:0005198;GO:0006886;GO:0016192;GO:0030117;
	comp573_c0_seq1	1397					ref|XP_003051998.1| hypothetical protein NECHADRAFT_38392 [Nectria haematococca mpVI 77-13-4] gb|EEU46285.1| hypothetical protein NECHADRAFT_38392 [Nectria haematococca mpVI 77-13-4]	76.02
	comp573_c1_seq1	699					gb|KFH48722.1| hypothetical protein ACRE_004820 [Acremonium chrysogenum ATCC 11550]	56.2232
	comp574_c0_seq1	248
	comp575_c0_seq1	1026	ref|XM_002999791.1| Verticillium albo-atrum VaMs.102 conserved hypothetical protein, mRNA	28.2651			gb|EWG54232.1| hypothetical protein FVEG_12496 [Fusarium verticillioides 7600]	100
	comp575_c1_seq1	627	ref|XM_007586067.1| Neofusicoccum parvum UCRNP2 hypothetical protein mRNA	7.01754			gb|EXM20747.1| hypothetical protein FOTG_11391 [Fusarium oxysporum f. sp. vasinfectum 25433]	97.1292
	comp576_c0_seq1	389
	comp577_c0_seq1	368
	comp577_c1_seq1	247					ref|WP_014137243.1| hypothetical protein [Kitasatospora setae] ref|YP_004905894.1| hypothetical protein KSE_41520 [Kitasatospora setae KM-6054] dbj|BAJ29938.1| hypothetical protein KSE_41520 [Kitasatospora setae KM-6054]	89.8785
	comp578_c0_seq1	252
	comp579_c0_seq1	310
	comp579_c0_seq2	311
	comp580_c0_seq1	1260			sp|Q54DV3|Y2016_DICDI von Willebrand factor A domain-containing protein DDB_G0292016 OS=Dictyostelium discoideum GN=DDB_G0292016 PE=4 SV=1	96.6667	ref|XP_004338794.1| von Willebrand factor type A domain containing protein [Acanthamoeba castellanii str. Neff] gb|ELR16781.1| von Willebrand factor type A domain containing protein [Acanthamoeba castellanii str. Neff]	96.6667						;IPR002652;	GO:0005634;GO:0005643;GO:0005737;GO:0006606;GO:0006886;GO:0008565;
	comp580_c1_seq1	810			sp|Q54DU5|Y2028_DICDI von Willebrand factor A domain-containing protein DDB_G0292028 OS=Dictyostelium discoideum GN=DDB_G0292028 PE=4 SV=1	71.8519	ref|XP_004367670.1| von Willebrand factor type A domain containing protein [Acanthamoeba castellanii str. Neff] gb|ELR22414.1| von Willebrand factor type A domain containing protein [Acanthamoeba castellanii str. Neff]	62.963	LOC_Os03g29350.4 protein|von Willebrand factor type A domain containing protein, expressed	60.7407	AT1G19110.1 | Symbols: | inter-alpha-trypsin inhibitor heavy chain-related | chr1:6602270-6605766 FORWARD LENGTH=754	58.5185		;IPR002035;	GO:0005515;
	comp581_c0_seq1	512					gb|AFW82104.1| putative wall-associated receptor protein kinase family protein [Zea mays]	29.2969
	comp581_c1_seq1	286
	comp582_c0_seq1	707	ref|XM_003053575.1| Nectria haematococca mpVI 77-13-4 hypothetical protein, mRNA	58.9816	sp|A4RME3|TVP23_MAGO7 Golgi apparatus membrane protein TVP23 OS=Magnaporthe oryzae (strain 70-15 / ATCC MYA-4617 / FGSC 8958) GN=TVP23 PE=3 SV=2	61.5276	gb|EWY93565.1| golgi apparatus membrane protein TVP23 [Fusarium oxysporum FOSC 3-a] gb|EWZ51126.1| golgi apparatus membrane protein TVP23 [Fusarium oxysporum Fo47] gb|EWZ91405.1| golgi apparatus membrane protein TVP23 [Fusarium oxysporum f. sp. lycopersici MN25] gb|EXA52657.1| golgi apparatus membrane protein TVP23 [Fusarium oxysporum f. sp. pisi HDV247] gb|EXK48381.1| golgi apparatus membrane pr…	61.5276	LOC_Os01g22870.1 protein|expressed protein	47.9491	AT1G09330.1 | Symbols: | unknown protein; FUNCTIONS IN: molecular_function unknown; INVOLVED IN: biological_process unknown; LOCATED IN: integral to membrane; EXPRESSED IN: 24 plant structures; EXPRESSED DURING: 15 growth stages; CONTAINS InterPro DOMAIN/s: Protein of unknown function DUF846, eukaryotic (InterPro:IPR008564); Has 518 Blast hits to 518 proteins in 206 species: Archae - 0; Bacteria …	47.9491		;IPR008564;	GO:0016021;
	comp582_c0_seq2	980	ref|XM_003053575.1| Nectria haematococca mpVI 77-13-4 hypothetical protein, mRNA	43.0612			gb|ESU05623.1| hypothetical protein FGSG_00439 [Fusarium graminearum PH-1] gb|EYB30743.1| hypothetical protein FG05_00439 [Fusarium graminearum]	59.3878	LOC_Os05g06700.2 protein|expressed protein	43.7755	AT1G09330.1 | Symbols: | unknown protein; FUNCTIONS IN: molecular_function unknown; INVOLVED IN: biological_process unknown; LOCATED IN: integral to membrane; EXPRESSED IN: 24 plant structures; EXPRESSED DURING: 15 growth stages; CONTAINS InterPro DOMAIN/s: Protein of unknown function DUF846, eukaryotic (InterPro:IPR008564); Has 518 Blast hits to 518 proteins in 206 species: Archae - 0; Bacteria …	43.7755
	comp583_c0_seq1	765
	comp583_c0_seq2	606
	comp584_c0_seq1	431	gb|BT064213.1| Zea mays full-length cDNA clone ZM_BFc0149H24 mRNA, complete cds	37.123	sp|Q75HB1|IRT1_ORYSJ Fe(2+) transport protein 1 OS=Oryza sativa subsp. japonica GN=IRT1 PE=2 SV=1	45.2436	ref|XP_002464108.1| hypothetical protein SORBIDRAFT_01g012430 [Sorghum bicolor] gb|EER91106.1| hypothetical protein SORBIDRAFT_01g012430 [Sorghum bicolor]	45.2436	LOC_Os03g46470.1 protein|metal cation transporter, putative, expressed	45.2436	AT4G19690.2 | Symbols: IRT1 | iron-regulated transporter 1 | chr4:10707487-10708723 FORWARD LENGTH=347	45.2436
	comp587_c0_seq1	297
	comp587_c1_seq1	601
	comp588_c0_seq1	202
	comp589_c0_seq1	353
	comp593_c0_seq1	1554	ref|XM_006962603.1| Trichoderma reesei QM6a predicted protein (TRIREDRAFT_75258), partial mRNA	37.3874	sp|O13612|NEP2_SCHPO NEDD8-specific protease 2 OS=Schizosaccharomyces pombe (strain 972 / ATCC 24843) GN=nep2 PE=1 SV=1	41.8919	gb|EWG45054.1| hypothetical protein FVEG_05995 [Fusarium verticillioides 7600] gb|EWG45055.1| hypothetical protein FVEG_05995 [Fusarium verticillioides 7600]	48.6486	LOC_Os12g01180.2 protein|WRKY57, expressed	34.749	AT5G60190.1 | Symbols: | Cysteine proteinases superfamily protein | chr5:24235319-24235999 FORWARD LENGTH=226	41.5058		;IPR003653;	GO:0006508;GO:0008234;
	comp593_c1_seq1	546
	comp596_c0_seq1	241
	comp597_c1_seq1	282					ref|XP_004962773.1| PREDICTED: uncharacterized protein LOC101771851 [Setaria italica]	67.0213	LOC_Os11g43060.1 protein|transposon protein, putative, unclassified, expressed	86.1702
	comp598_c0_seq1	277
	comp599_c0_seq1	318
	comp600_c0_seq1	564			sp|P56567|CYTA_MOUSE Cystatin-A OS=Mus musculus GN=Csta PE=2 SV=1	52.1277	gb|ESO11041.1| hypothetical protein HELRODRAFT_167561 [Helobdella robusta]	52.1277						;IPR018073;IPR001713;	GO:0004866;GO:0005622;
	comp605_c0_seq1	666					dbj|BAJ99140.1| predicted protein [Hordeum vulgare subsp. vulgare]	95.9459
	comp605_c1_seq1	563			sp|P9WI79|PKND_MYCTU Serine/threonine-protein kinase PknD OS=Mycobacterium tuberculosis (strain ATCC 25618 / H37Rv) GN=pknD PE=1 SV=1	94.3162	gb|ACD54679.1| NHL repeat protein-like protein [Adineta vaga]	73.5346						;IPR011042;
	comp606_c0_seq1	1192			sp|G5EB30|CHIA1_EMENI Endochitinase A OS=Emericella nidulans (strain FGSC A4 / ATCC 38163 / CBS 112.46 / NRRL 194 / M139) GN=chiA PE=1 SV=1	92.8691	ref|XP_007916650.1| putative integral membrane protein [Togninia minima UCRPA7] gb|EON98575.1| putative integral membrane protein [Togninia minima UCRPA7]	77.2651						;IPR009571;
	comp606_c1_seq1	525	ref|XM_001220260.1| Chaetomium globosum CBS 148.51 hypothetical protein (CHGG_01040) partial mRNA	9.90476			gb|EKJ68156.1| hypothetical protein FPSE_11623 [Fusarium pseudograminearum CS3096]	54.2857
	comp607_c0_seq1	395
	comp607_c1_seq1	331
	comp608_c0_seq1	558	dbj|AK251080.1| Hordeum vulgare subsp. vulgare cDNA clone: FLbaf102a21, mRNA sequence	14.8746			gb|EHK19695.1| hypothetical protein TRIVIDRAFT_216550 [Trichoderma virens Gv29-8]	96.7742
	comp608_c1_seq1	595					gb|ETR99510.1| hypothetical protein M419DRAFT_86179 [Trichoderma reesei RUT C-30]	79.6639
	comp609_c0_seq1	1325	ref|XM_007917930.1| Togninia minima UCRPA7 putative myosin class ii heavy chain protein mRNA	7.39623	sp|Q62812|MYH9_RAT Myosin-9 OS=Rattus norvegicus GN=Myh9 PE=1 SV=3	92.8302	gb|KFH47068.1| hypothetical protein ACRE_021770 [Acremonium chrysogenum ATCC 11550]	98.717	LOC_Os04g52460.1 protein|retrotransposon protein, putative, unclassified, expressed	91.4717	AT5G66030.2 | Symbols: ATGRIP, GRIP | Golgi-localized GRIP domain-containing protein | chr5:26405133-26409888 REVERSE LENGTH=765	93.7358
	comp609_c1_seq1	1074	ref|XM_008604848.1| Beauveria bassiana ARSEF 2860 myosin class II heavy chain partial mRNA	7.5419			ref|XP_007814705.1| myosin class II heavy chain [Metarhizium acridum CQMa 102] gb|EFY85585.1| myosin class II heavy chain [Metarhizium acridum CQMa 102]	46.9274
	comp610_c0_seq1	338
	comp611_c0_seq1	461	ref|XR_215362.1| PREDICTED: Setaria italica DEAD-box ATP-dependent RNA helicase 42-like (LOC101756394), transcript variant X3, misc_RNA	14.7505	sp|Q84UQ1|RH42_ORYSJ DEAD-box ATP-dependent RNA helicase 42 OS=Oryza sativa subsp. japonica GN=Os08g0159900 PE=2 SV=1	99.5662	ref|XP_002445101.1| hypothetical protein SORBIDRAFT_07g004090 [Sorghum bicolor] gb|EES14596.1| hypothetical protein SORBIDRAFT_07g004090 [Sorghum bicolor]	99.5662	LOC_Os08g06344.3 protein|transposon protein, putative, CACTA, En/Spm sub-class, expressed	99.5662	AT3G09620.1 | Symbols: | P-loop containing nucleoside triphosphate hydrolases superfamily protein | chr3:2949152-2952205 REVERSE LENGTH=989	98.9154
	comp613_c0_seq1	344
	comp613_c1_seq1	323
	comp614_c0_seq1	1671	ref|XM_007273118.1| Colletotrichum gloeosporioides Nara gc5 protein o-mannosyl transferase (CGGC5_2922), partial mRNA	68.1029			ref|XP_007815774.1| putative dolichyl-phosphate-mannose--protein mannosyltransferase [Metarhizium acridum CQMa 102] gb|EFY84523.1| putative dolichyl-phosphate-mannose--protein mannosyltransferase [Metarhizium acridum CQMa 102]	83.842	LOC_Os08g34190.1 protein|stromal cell-derived factor 2-like protein precursor, putative, expressed	39.4973	AT2G25110.1 | Symbols: SDF2, ATSDL, AtSDF2 | stromal cell-derived factor 2-like protein precursor | chr2:10684428-10685838 FORWARD LENGTH=218	27.6481
	comp614_c1_seq1	1167	ref|XM_006674039.1| Cordyceps militaris CM01 dolichyl-phosphate-mannose-protein mannosyltransferase 2 (CCM_08903), partial mRNA	51.671	sp|P31382|PMT2_YEAST Dolichyl-phosphate-mannose--protein mannosyltransferase 2 OS=Saccharomyces cerevisiae (strain ATCC 204508 / S288c) GN=PMT2 PE=1 SV=2	61.1825	ref|XP_008600827.1| dolichyl-phosphate-mannose-protein mannosyltransferase [Beauveria bassiana ARSEF 2860] gb|EJP63582.1| dolichyl-phosphate-mannose-protein mannosyltransferase [Beauveria bassiana ARSEF 2860]	70.437					ko00514;	;IPR003342;	GO:0000030;GO:0006493;GO:0016020;
	comp615_c0_seq1	229					gb|EFA82004.1| hypothetical protein PPL_05239 [Polysphondylium pallidum PN500]	99.5633
	comp615_c1_seq1	510			sp|O62515|PAHX_CAEEL Probable phytanoyl-CoA dioxygenase OS=Caenorhabditis elegans GN=ZK550.6 PE=3 SV=2	60	gb|EFA82004.1| hypothetical protein PPL_05239 [Polysphondylium pallidum PN500]	93.5294	LOC_Os05g39650.1 protein|phytanoyl-CoA dioxygenase, putative, expressed	62.9412				;IPR008775;
	comp616_c0_seq1	286	ref|XM_004976237.1| PREDICTED: Setaria italica transcription factor TCP7-like (LOC101776549), mRNA	50.3497	sp|P49918|CDN1C_HUMAN Cyclin-dependent kinase inhibitor 1C OS=Homo sapiens GN=CDKN1C PE=1 SV=1	84.965	ref|XP_004976294.1| PREDICTED: transcription factor TCP7-like [Setaria italica]	56.6434	LOC_Os04g44440.1 protein|TCP family transcription factor, putative, expressed	56.6434	AT5G10430.1 | Symbols: AGP4, ATAGP4 | arabinogalactan protein 4 | chr5:3277828-3278235 REVERSE LENGTH=135	86.014
	comp620_c0_seq1	563	ref|XM_001224891.1| Chaetomium globosum CBS 148.51 hypothetical protein (CHGG_07236) partial mRNA	16.1634	sp|Q9HGN2|YO48_SCHPO Putative nucleosome assembly protein C36B7.08c OS=Schizosaccharomyces pombe (strain 972 / ATCC 24843) GN=SPBC36B7.08c PE=1 SV=1	74.0675	gb|EHK50580.1| hypothetical protein TRIATDRAFT_145306 [Trichoderma atroviride IMI 206040]	77.2647	LOC_Os05g13420.1 protein|large tegument protein, putative, expressed	81.5275				;IPR002164;	GO:0005634;GO:0006334;
	comp620_c1_seq1	608	ref|XM_003050322.1| Nectria haematococca mpVI 77-13-4 hypothetical protein (NFA2102), mRNA	17.5987	sp|O94317|YH5D_SCHPO Uncharacterized serine-rich protein C215.13 OS=Schizosaccharomyces pombe (strain 972 / ATCC 24843) GN=SPBC215.13 PE=1 SV=1	81.9079	gb|EHK27408.1| hypothetical protein TRIVIDRAFT_215132 [Trichoderma virens Gv29-8]	79.4408			AT1G16610.1 | Symbols: SR45, RNPS1 | arginine/serine-rich 45 | chr1:5675925-5678686 REVERSE LENGTH=414	83.3882		;IPR002164;	GO:0005634;GO:0006334;
	comp621_c0_seq1	232	ref|XM_003657766.1| Thielavia terrestris NRRL 8126 40S ribosomal protein S8, partial mRNA	99.1379	sp|P0CX40|RS8B_YEAST 40S ribosomal protein S8-B OS=Saccharomyces cerevisiae (strain ATCC 204508 / S288c) GN=RPS8B PE=1 SV=1	99.569	ref|XP_001909578.1| hypothetical protein [Podospora anserina S mat+] emb|CAP70711.1| unnamed protein product [Podospora anserina S mat+]	99.569	LOC_Os04g28180.1 protein|ribosomal protein, putative, expressed	99.569	AT5G59240.1 | Symbols: | Ribosomal protein S8e family protein | chr5:23902626-23903670 REVERSE LENGTH=210	99.569
	comp622_c0_seq1	420
	comp623_c0_seq1	291
	comp624_c0_seq1	378					ref|XP_002461833.1| hypothetical protein SORBIDRAFT_02g008940 [Sorghum bicolor] gb|EER98354.1| hypothetical protein SORBIDRAFT_02g008940 [Sorghum bicolor]	76.1905	LOC_Os12g31340.1 protein|OsFBD15 - F-box and FBD domain containing protein, expressed	76.9841
	comp624_c1_seq1	212					ref|XP_002453650.1| hypothetical protein SORBIDRAFT_04g009856 [Sorghum bicolor] gb|EES06626.1| hypothetical protein SORBIDRAFT_04g009856 [Sorghum bicolor]	76.4151	LOC_Os12g37130.1 protein|OsFBD17 - F-box and FBD domain containing protein	76.4151
	comp626_c0_seq1	1288	ref|XM_006138536.1| PREDICTED: Pelodiscus sinensis protein disulfide isomerase family A, member 6 (PDIA6), mRNA	8.92857			gb|EKC19533.1| Protein disulfide-isomerase A6 [Crassostrea gigas]	98.059	LOC_Os09g27830.1 protein|OsPDIL2-3 protein disulfide isomerase PDIL2-3, expressed	97.8261	AT1G04980.1 | Symbols: ATPDIL2-2, ATPDI10, PDI10, PDIL2-2 | PDI-like 2-2 | chr1:1413869-1416120 REVERSE LENGTH=447	97.8261	ko04141;
	comp627_c0_seq1	298
	comp628_c0_seq1	854			sp|O13912|YDW6_SCHPO Uncharacterized protein C23C11.06c OS=Schizosaccharomyces pombe (strain 972 / ATCC 24843) GN=SPAC23C11.06c PE=4 SV=1	72.7166	gb|ENH60668.1| hypothetical protein FOC1_g10015469 [Fusarium oxysporum f. sp. cubense race 1]	73.0679
	comp628_c1_seq1	1131	ref|XM_007825206.1| Metarhizium anisopliae ARSEF 23 integral membrane protein partial mRNA	12.0248	sp|O13912|YDW6_SCHPO Uncharacterized protein C23C11.06c OS=Schizosaccharomyces pombe (strain 972 / ATCC 24843) GN=SPAC23C11.06c PE=4 SV=1	79.5756	gb|KFA64439.1| hypothetical protein S40285_01024 [Stachybotrys chlorohalonata IBT 40285]	83.5544						;IPR019431;
	comp629_c0_seq1	509
	comp631_c0_seq1	1225					ref|XP_003288217.1| hypothetical protein DICPUDRAFT_152431 [Dictyostelium purpureum] gb|EGC35230.1| hypothetical protein DICPUDRAFT_152431 [Dictyostelium purpureum]	92.0816	LOC_Os03g21620.1 protein|AGC_AGC_other_RS6K_like.1 - ACG kinases include homologs to PKA, PKG and PKC, expressed	87.1837	AT3G08730.1 | Symbols: ATPK1, ATPK6, ATS6K1, PK6, PK1, S6K1 | protein-serine kinase 1 | chr3:2651581-2653363 REVERSE LENGTH=465	82.0408	ko04012;ko04066;ko04150;ko04151;ko04152;ko04350;ko04666;ko04910;ko05205;ko05221;
	comp631_c1_seq1	239			sp|Q552C1|Y9957_DICDI Probable serine/threonine-protein kinase DDB_G0276181 OS=Dictyostelium discoideum GN=DDB_G0276181 PE=3 SV=1	51.4644	ref|XP_635981.1| hypothetical protein DDB_G0289979 [Dictyostelium discoideum AX4] gb|EAL62502.1| hypothetical protein DDB_G0289979 [Dictyostelium discoideum AX4]	69.0377	LOC_Os01g63800.1 protein|pleckstrin homology domain-containing protein, putative, expressed	51.4644	AT2G29700.1 | Symbols: ATPH1, PH1 | pleckstrin homologue 1 | chr2:12697571-12698008 FORWARD LENGTH=145	67.7824		;IPR001849;IPR011993;	GO:0005515;
	comp633_c0_seq1	371			sp|G3UZ78|ADGB_MOUSE Androglobin OS=Mus musculus GN=Adgb PE=2 SV=1	62.2642	gb|EMC90097.1| Collagen alpha-1(XXVII) chain [Columba livia]	70.3504	LOC_Os07g07040.1 protein|erythrocyte binding protein 3, putative, expressed	63.8814	AT2G20760.1 | Symbols: | Clathrin light chain protein | chr2:8943279-8945108 REVERSE LENGTH=338	44.4744
	comp633_c0_seq2	324			sp|A5E4P1|PXR1_LODEL Protein PXR1 OS=Lodderomyces elongisporus (strain ATCC 11503 / CBS 2605 / JCM 1781 / NBRC 1676 / NRRL YB-4239) GN=PXR1 PE=3 SV=1	98.1481	gb|EMC90097.1| Collagen alpha-1(XXVII) chain [Columba livia]	98.1481	LOC_Os11g38920.1 protein|HVA22, putative, expressed	95.3704	AT5G67320.1 | Symbols: HOS15 | WD-40 repeat family protein | chr5:26857268-26860974 FORWARD LENGTH=613	98.1481
	comp633_c0_seq3	353	ref|XM_004346151.1| Capsaspora owczarzaki ATCC 30864 protein kinase (CAOG_05528) mRNA, complete cds	18.4136	sp|Q5T200|ZC3HD_HUMAN Zinc finger CCCH domain-containing protein 13 OS=Homo sapiens GN=ZC3H13 PE=1 SV=1	92.6346	gb|EMC88720.1| Dynein heavy chain-like protein [Columba livia]	80.7365	LOC_Os01g46710.1 protein|transposon protein, putative, CACTA, En/Spm sub-class, expressed	86.6856	AT1G20920.1 | Symbols: | P-loop containing nucleoside triphosphate hydrolases superfamily protein | chr1:7285342-7288842 FORWARD LENGTH=1166	97.7337
	comp634_c0_seq1	629					gb|ELQ43081.1| hypothetical protein OOU_Y34scaffold00174g46 [Magnaporthe oryzae Y34]	78.2194	LOC_Os02g05610.1 protein|ZOS2-03 - C2H2 zinc finger protein, expressed	62.4801
	comp637_c0_seq1	443
	comp637_c1_seq1	3629	ref|XM_003051647.1| Nectria haematococca mpVI 77-13-4 hypothetical protein, mRNA	37.7514	sp|P53326|YG5L_YEAST Uncharacterized protein YGR266W OS=Saccharomyces cerevisiae (strain ATCC 204508 / S288c) GN=YGR266W PE=1 SV=1	46.2111	gb|EWY99021.1| hypothetical protein FOYG_03254 [Fusarium oxysporum FOSC 3-a]	96.3902	LOC_Os01g52690.1 protein|retrotransposon protein, putative, unclassified, expressed	39.1843	AT4G18670.1 | Symbols: | Leucine-rich repeat (LRR) family protein | chr4:10275918-10278491 REVERSE LENGTH=857	40.9204		;IPR001202;	GO:0005515;
	comp638_c0_seq1	601
	comp638_c1_seq1	656
	comp639_c0_seq1	659			sp|A0S5W0|DPP5_ARTOT Dipeptidyl-peptidase 5 OS=Arthroderma otae GN=DPP5 PE=3 SV=1	91.9575	ref|WP_002633270.1| peptidase S9 [Myxococcus sp. (contaminant ex DSM 436)] gb|ERK87307.1| Alanyl dipeptidyl peptidase [Myxococcus sp. (contaminant ex DSM 436)]	92.4127
	comp639_c1_seq1	926			sp|Q9P778|DPP5_SCHPO Dipeptidyl-peptidase 5 OS=Schizosaccharomyces pombe (strain 972 / ATCC 24843) GN=SPBC1711.12 PE=3 SV=1	88.121	ref|WP_031446528.1| peptidase S9 [Caulobacteraceae bacterium PMMR1]	96.5443	LOC_Os10g28020.3 protein|OsPOP21 - Putative Prolyl Oligopeptidase homologue, expressed	76.4579	AT4G14570.1 | Symbols: | acylaminoacyl-peptidase-related | chr4:8362586-8366525 FORWARD LENGTH=764	80.0216		;IPR001375;	GO:0006508;GO:0008236;
	comp641_c0_seq1	612	ref|XM_004986367.1| PREDICTED: Setaria italica atherin-like (LOC101781220), mRNA	9.96732	sp|C1B313|IF2_RHOOB Translation initiation factor IF-2 OS=Rhodococcus opacus (strain B4) GN=infB PE=3 SV=1	59.8039	ref|XP_002466920.1| hypothetical protein SORBIDRAFT_01g016680 [Sorghum bicolor] gb|EER93918.1| hypothetical protein SORBIDRAFT_01g016680 [Sorghum bicolor]	57.3529	LOC_Os03g36160.1 protein|DNAJ heat shock N-terminal domain-containing protein, putative, expressed	29.902	AT1G44191.1 | Symbols: | ECA1 gametogenesis related family protein | chr1:16813654-16814733 REVERSE LENGTH=359	39.7059
	comp642_c0_seq1	275	gb|AC138382.10| Mus musculus chromosome 1, clone RP24-400E14, complete sequence	11.2727	sp|Q54G21|FKBP5_DICDI FK506-binding protein 5 OS=Dictyostelium discoideum GN=fkbp5 PE=1 SV=1	55.6364	gb|EGW00309.1| hypothetical protein I79_011083 [Cricetulus griseus]	68.7273	LOC_Os01g48470.1 protein|RUNX1 protein, putative, expressed	49.0909	AT5G03710.1 | Symbols: | unknown protein; Has 416500 Blast hits to 48146 proteins in 2280 species: Archae - 1297; Bacteria - 27453; Metazoa - 153504; Fungi - 46991; Plants - 20421; Viruses - 6609; Other Eukaryotes - 160225 (source: NCBI BLink). | chr5:971107-971627 FORWARD LENGTH=81	65.4545
	comp642_c1_seq1	761			sp|A7M7B9|NTH_CHICK Endonuclease III-like protein 1 OS=Gallus gallus GN=NTHL1 PE=2 SV=1	93.4297	ref|XP_001949525.2| PREDICTED: endonuclease III-like protein 1 [Acyrthosiphon pisum]	89.4875	LOC_Os11g16580.1 protein|endonuclease III-like protein 1, putative, expressed	93.8239	AT2G31450.2 | Symbols: ATNTH1 | DNA glycosylase superfamily protein | chr2:13401318-13404134 REVERSE LENGTH=377	84.7569	ko03410;	;IPR011257;IPR023170;IPR004036;IPR003265;IPR000445;	GO:0003677;GO:0003824;GO:0004519;GO:0006281;GO:0006284;
	comp643_c0_seq1	602			sp|Q16974|KPC1_APLCA Calcium-dependent protein kinase C OS=Aplysia californica GN=PRKC1 PE=1 SV=2	82.7243	ref|XP_008803167.1| PREDICTED: C2 and GRAM domain-containing protein At1g03370-like [Phoenix dactylifera]	72.2591	LOC_Os06g19400.1 protein|GRAM and C2 domains containing protein, putative, expressed	78.2392	AT5G11100.1 | Symbols: SYTD, ATSYTD, NTMC2TYPE2.2, NTMC2T2.2, SYT4 | Calcium-dependent lipid-binding (CaLB domain) family protein | chr5:3532402-3535221 FORWARD LENGTH=569	75.2492		;IPR018029;IPR020477;IPR000008;IPR008973;	GO:0005515;
	comp643_c1_seq1	880			sp|P25323|MYLKA_DICDI Myosin light chain kinase A OS=Dictyostelium discoideum GN=mlkA PE=1 SV=2	81.8182	ref|XP_004361333.1| myosin light chain kinase [Dictyostelium fasciculatum] gb|EGG23482.1| myosin light chain kinase [Dictyostelium fasciculatum]	86.5909	LOC_Os03g25070.1 protein|CAMK_CAMK_like.18 - CAMK includes calcium/calmodulin depedent protein kinases, expressed	79.4318	AT4G04720.1 | Symbols: CPK21 | calcium-dependent protein kinase 21 | chr4:2394817-2397631 REVERSE LENGTH=531	83.5227	ko04626;ko05145;	;IPR000719;IPR008271;IPR002290;IPR020635;IPR011009;IPR017442;	GO:0004672;GO:0004674;GO:0004713;GO:0005524;GO:0006468;GO:0016772;
	comp645_c0_seq1	366
	comp645_c1_seq1	412
	comp647_c0_seq1	565					ref|XP_002449122.1| hypothetical protein SORBIDRAFT_05g005410 [Sorghum bicolor] gb|EES08110.1| hypothetical protein SORBIDRAFT_05g005410 [Sorghum bicolor]	48.3186
	comp647_c1_seq1	814	ref|XM_004980182.1| PREDICTED: Setaria italica aspartic proteinase Asp1-like (LOC101761992), mRNA	9.09091
	comp649_c0_seq1	1259					ref|XP_004347138.1| RAC family serine/threonineprotein kinase, putative [Acanthamoeba castellanii str. Neff] gb|ELR21756.1| RAC family serine/threonineprotein kinase, putative [Acanthamoeba castellanii str. Neff]	96.5052	LOC_Os07g48290.2 protein|AGC_AGC_other_RS6K_like.2 - ACG kinases include homologs to PKA, PKG and PKC, expressed	82.2081	AT3G08720.2 | Symbols: ATPK19, ATPK2 | serine/threonine protein kinase 2 | chr3:2648625-2650407 REVERSE LENGTH=471	78.6338	ko04012;ko04066;ko04150;ko04151;ko04152;ko04350;ko04666;ko04910;ko05205;ko05221;
	comp650_c0_seq1	298	ref|XM_004983139.1| PREDICTED: Setaria italica BTB/POZ and MATH domain-containing protein 2-like (LOC101755675), mRNA	46.6443	sp|Q9M8J9|BPM2_ARATH BTB/POZ and MATH domain-containing protein 2 OS=Arabidopsis thaliana GN=BPM2 PE=1 SV=1	86.5772	gb|EAY78563.1| hypothetical protein OsI_33663 [Oryza sativa Indica Group]	87.5839	LOC_Os10g28975.1 protein|BTB/POZ domain containing protein, putative, expressed	85.5705	AT3G06190.1 | Symbols: ATBPM2, BPM2 | BTB-POZ and MATH domain 2 | chr3:1874577-1876575 REVERSE LENGTH=406	86.5772
	comp650_c1_seq1	209
	comp651_c0_seq1	285
	comp651_c1_seq1	243
	comp652_c0_seq1	1287	ref|XM_007824838.1| Metarhizium anisopliae ARSEF 23 putative non-canonical ubiquitin conjugating enzyme 1 partial mRNA	13.9083	sp|Q9JJZ4|UB2J1_MOUSE Ubiquitin-conjugating enzyme E2 J1 OS=Mus musculus GN=Ube2j1 PE=1 SV=2	70.6294	gb|KFH46259.1| Ubiquitin-conjugating enzyme E2 J1-like protein [Acremonium chrysogenum ATCC 11550]	72.7273	LOC_Os03g19500.1 protein|ubiquitin-conjugating enzyme, putative, expressed	57.3427	AT3G17000.1 | Symbols: UBC32 | ubiquitin-conjugating enzyme 32 | chr3:5797296-5799467 FORWARD LENGTH=309	69.9301	ko04120;ko04141;ko05012;	;IPR000608;IPR016135;	GO:0016881;
	comp653_c0_seq1	202	gb|GU145382.1| Strongylocentrotus nudus clone HD-65 microsatellite sequence	16.8317
	comp654_c0_seq1	850			sp|Q7Y0F2|NRX12_ORYSJ Probable nucleoredoxin 1-2 OS=Oryza sativa subsp. japonica GN=Os03g0405900 PE=2 SV=1	94.5882	ref|XP_002965590.1| hypothetical protein SELMODRAFT_143457 [Selaginella moellendorffii] gb|EFJ33010.1| hypothetical protein SELMODRAFT_143457 [Selaginella moellendorffii]	99.5294	LOC_Os03g29240.1 protein|PDI, putative, expressed	94.5882	AT1G60420.1 | Symbols: | DC1 domain-containing protein | chr1:22261978-22264243 FORWARD LENGTH=578	94.9412		;IPR012336;IPR000866;	GO:0016209;GO:0016491;GO:0055114;
	comp654_c1_seq1	379			sp|Q7Y0E8|NRX11_ORYSJ Probable nucleoredoxin 1-1 OS=Oryza sativa subsp. japonica GN=Os03g0405500 PE=2 SV=1	99.7361	ref|XP_002968070.1| hypothetical protein SELMODRAFT_440252 [Selaginella moellendorffii] gb|EFJ30324.1| hypothetical protein SELMODRAFT_440252 [Selaginella moellendorffii]	87.8628	LOC_Os03g29190.2 protein|PDI, putative, expressed	99.7361	AT1G60420.1 | Symbols: | DC1 domain-containing protein | chr1:22261978-22264243 FORWARD LENGTH=578	90.2375		;IPR012336;
	comp655_c0_seq1	237
	comp656_c0_seq1	371
	comp656_c1_seq1	1675			sp|Q75JP5|Y2471_DICDI Calponin homology domain-containing protein DDB_G0272472 OS=Dictyostelium discoideum GN=DDB_G0272472 PE=4 SV=1	95.4627	ref|XP_312188.5| AGAP002737-PA [Anopheles gambiae str. PEST] gb|EAA07771.5| AGAP002737-PA [Anopheles gambiae str. PEST]	96.5373	LOC_Os02g48010.1 protein|nuclear matrix constituent protein 1-like, putative, expressed	94.5672	AT2G18540.1 | Symbols: | RmlC-like cupins superfamily protein | chr2:8042382-8045008 REVERSE LENGTH=707	56.4179
	comp658_c0_seq1	348			sp|Q0S219|IF2_RHOSR Translation initiation factor IF-2 OS=Rhodococcus sp. (strain RHA1) GN=infB PE=3 SV=1	87.069	ref|WP_027575613.1| caspase-like domain-containing protein [Bradyrhizobium sp. WSM1743]	83.6207	LOC_Os07g32210.1 protein|precollagen-D, putative, expressed	98.2759
	comp658_c1_seq1	229
	comp659_c0_seq1	269
	comp660_c0_seq1	330	ref|XM_002453643.1| Sorghum bicolor hypothetical protein, mRNA	13.9394
	comp660_c1_seq1	306
	comp661_c0_seq1	455
	comp662_c0_seq1	222	ref|XM_004977947.1| PREDICTED: Setaria italica uncharacterized LOC101770495 (LOC101770495), mRNA	66.6667			ref|XP_004978004.1| PREDICTED: uncharacterized protein LOC101770495 [Setaria italica]	78.3784
	comp663_c0_seq1	607			sp|Q13572|ITPK1_HUMAN Inositol-tetrakisphosphate 1-kinase OS=Homo sapiens GN=ITPK1 PE=1 SV=2	76.112	ref|XP_646244.1| inositol 1,3,4-triphosphate 5/6 kinase [Dictyostelium discoideum AX4] gb|EAL72223.1| inositol 1,3,4-triphosphate 5/6 kinase [Dictyostelium discoideum AX4]	82.0428	LOC_Os10g42550.1 protein|Inositol 1, 3, 4-trisphosphate 5/6-kinase, putative, expressed	70.6755	AT5G16760.1 | Symbols: | Inositol 1,3,4-trisphosphate 5/6-kinase family protein | chr5:5509890-5510849 FORWARD LENGTH=319	81.0544	ko00562;ko01100;ko04070;	;IPR008656;	GO:0000287;GO:0005524;GO:0005622;GO:0032957;GO:0035300;GO:0047325;
	comp663_c1_seq1	356			sp|Q5F480|ITPK1_CHICK Inositol-tetrakisphosphate 1-kinase OS=Gallus gallus GN=ITPK1 PE=2 SV=1	92.6966	ref|XP_646244.1| inositol 1,3,4-triphosphate 5/6 kinase [Dictyostelium discoideum AX4] gb|EAL72223.1| inositol 1,3,4-triphosphate 5/6 kinase [Dictyostelium discoideum AX4]	90.1685						;IPR008656;	GO:0000287;GO:0005524;GO:0005622;GO:0032957;GO:0035300;GO:0047325;
	comp664_c0_seq1	691
	comp664_c0_seq2	670
	comp665_c0_seq1	729	ref|XM_006963184.1| Trichoderma reesei QM6a catalytic subunit of cAMP dependent protein kinase (TRIREDRAFT_57399), partial mRNA	45.1303	sp|P06245|KAPB_YEAST cAMP-dependent protein kinase type 2 OS=Saccharomyces cerevisiae (strain ATCC 204508 / S288c) GN=TPK2 PE=1 SV=2	60.9053	ref|XP_007796667.1| putative camp-dependent protein kinase catalytic subunit protein [Eutypa lata UCREL1] gb|EMR64238.1| putative camp-dependent protein kinase catalytic subunit protein [Eutypa lata UCREL1]	60.9053	LOC_Os03g21620.1 protein|AGC_AGC_other_RS6K_like.1 - ACG kinases include homologs to PKA, PKG and PKC, expressed	51.0288	AT3G08720.2 | Symbols: ATPK19, ATPK2 | serine/threonine protein kinase 2 | chr3:2648625-2650407 REVERSE LENGTH=471	51.0288		;IPR000719;IPR000961;IPR011009;IPR017442;	GO:0004672;GO:0004674;GO:0005524;GO:0006468;GO:0016772;
	comp665_c1_seq1	1475	ref|XM_006963184.1| Trichoderma reesei QM6a catalytic subunit of cAMP dependent protein kinase (TRIREDRAFT_57399), partial mRNA	35.661			ref|XP_003052298.1| hypothetical protein NECHADRAFT_68629 [Nectria haematococca mpVI 77-13-4] gb|EEU46585.1| hypothetical protein NECHADRAFT_68629 [Nectria haematococca mpVI 77-13-4]	88.4746	LOC_Os03g21620.1 protein|AGC_AGC_other_RS6K_like.1 - ACG kinases include homologs to PKA, PKG and PKC, expressed	40.2712	AT3G08720.2 | Symbols: ATPK19, ATPK2 | serine/threonine protein kinase 2 | chr3:2648625-2650407 REVERSE LENGTH=471	37.2203
	comp666_c0_seq1	242
	comp667_c0_seq1	357
	comp669_c0_seq1	456
	comp669_c1_seq1	428			sp|P13466|GELA_DICDI Gelation factor OS=Dictyostelium discoideum GN=abpC PE=1 SV=1	93.9252	ref|XP_004356583.1| gelation factor, putative [Acanthamoeba castellanii str. Neff] gb|ELR24683.1| gelation factor, putative [Acanthamoeba castellanii str. Neff]	93.9252						;IPR017868;IPR013783;IPR001298;IPR014756;	GO:0005515;
	comp670_c0_seq1	244
	comp671_c0_seq1	265	ref|XM_005420177.1| PREDICTED: Geospiza fortis leiomodin 3 (fetal) (LMOD3), mRNA	13.2075	sp|Q54V77|PYRG_DICDI CTP synthase OS=Dictyostelium discoideum GN=ctps PE=3 SV=1	44.1509	ref|XP_003575430.1| PREDICTED: CTP synthase-like [Brachypodium distachyon]	74.717	LOC_Os12g36950.3 protein|CTP synthase, putative, expressed	56.6038	AT1G30820.1 | Symbols: | CTP synthase family protein | chr1:10945251-10948825 REVERSE LENGTH=600	82.6415
	comp671_c1_seq1	1280	gb|CP002009.1| Methanocaldococcus infernus ME, complete genome	7.65625			gb|AIF15826.1| CTP synthase (pyrG) [uncultured marine group II/III euryarchaeote KM3_71_G06]	77.1094	LOC_Os01g43020.1 protein|CTP synthase, putative, expressed	76.6406	AT4G20320.2 | Symbols: | CTP synthase family protein | chr4:10974980-10978998 FORWARD LENGTH=597	76.1719	ko00240;ko01100;
	comp673_c0_seq1	274	gb|KF184967.1| Saccharum hybrid cultivar R570 clone BAC 022O03 complete sequence	62.0438			ref|XP_008652406.1| PREDICTED: craniofacial development protein 2-like [Zea mays]	86.4964
	comp674_c0_seq1	255
	comp674_c1_seq1	307
	comp675_c0_seq1	254
	comp676_c0_seq1	342	gb|EU963652.1| Zea mays clone 265151 mRNA sequence	67.2515	sp|B6SJQ0|CNR13_MAIZE Cell number regulator 13 OS=Zea mays GN=CNR13 PE=2 SV=1	71.0526	ref|XP_002438909.1| hypothetical protein SORBIDRAFT_10g028036 [Sorghum bicolor] gb|EER90276.1| hypothetical protein SORBIDRAFT_10g028036 [Sorghum bicolor]	80.7018	LOC_Os06g47470.1 protein|TKL_IRAK_DUF26-lh.2 - DUF26 kinases have homology to DUF26 containing loci, expressed	74.5614	AT4G35920.2 | Symbols: MCA1 | PLAC8 family protein | chr4:17012106-17014192 REVERSE LENGTH=421	71.0526
	comp679_c0_seq1	1552	ref|XM_638572.1| Dictyostelium discoideum AX4 hypothetical protein (DDB_G0275401) mRNA, complete cds	3.28608	sp|P51566|AFC1_ARATH Serine/threonine-protein kinase AFC1 OS=Arabidopsis thaliana GN=AFC1 PE=2 SV=2	66.8814	ref|XP_002979896.1| hypothetical protein SELMODRAFT_111885 [Selaginella moellendorffii] ref|XP_002987374.1| hypothetical protein SELMODRAFT_126153 [Selaginella moellendorffii] gb|EFJ11461.1| hypothetical protein SELMODRAFT_126153 [Selaginella moellendorffii] gb|EFJ18766.1| hypothetical protein SELMODRAFT_111885 [Selaginella moellendorffii]	66.8814	LOC_Os01g62080.1 protein|serine/threonine-protein kinase AFC1, putative, expressed	70.7474	AT3G53570.3 | Symbols: AFC1, AME2, FC1 | FUS3-complementing gene 1 | chr3:19861449-19864083 REVERSE LENGTH=453	66.8814		;IPR000719;IPR017441;IPR008271;IPR002290;IPR011009;IPR017442;	GO:0004672;GO:0004674;GO:0005524;GO:0006468;GO:0016772;
	comp679_c0_seq2	1888	ref|XM_638572.1| Dictyostelium discoideum AX4 hypothetical protein (DDB_G0275401) mRNA, complete cds	2.17161	sp|P51566|AFC1_ARATH Serine/threonine-protein kinase AFC1 OS=Arabidopsis thaliana GN=AFC1 PE=2 SV=2	54.9788	ref|XP_002979896.1| hypothetical protein SELMODRAFT_111885 [Selaginella moellendorffii] ref|XP_002987374.1| hypothetical protein SELMODRAFT_126153 [Selaginella moellendorffii] gb|EFJ11461.1| hypothetical protein SELMODRAFT_126153 [Selaginella moellendorffii] gb|EFJ18766.1| hypothetical protein SELMODRAFT_111885 [Selaginella moellendorffii]	54.9788	LOC_Os01g62080.1 protein|serine/threonine-protein kinase AFC1, putative, expressed	58.1568	AT3G53570.3 | Symbols: AFC1, AME2, FC1 | FUS3-complementing gene 1 | chr3:19861449-19864083 REVERSE LENGTH=453	54.9788		;IPR000719;IPR017441;IPR008271;IPR002290;IPR011009;IPR017442;	GO:0004672;GO:0004674;GO:0005524;GO:0006468;GO:0016772;
	comp680_c0_seq1	371
	comp680_c1_seq1	272
	comp685_c0_seq1	237	ref|XM_004523945.1| PREDICTED: Ceratitis capitata nephrin-like (LOC101462514), mRNA	18.1435			emb|CDJ64520.1| hypothetical protein ENH_00071050 [Eimeria necatrix]	24.0506
	comp685_c1_seq1	242	ref|XM_002642056.1| Caenorhabditis briggsae Hypothetical protein CBG18043 (CBG18043) mRNA, complete cds	14.0496	sp|Q9I7T7|Y1505_DROME La-related protein CG11505 OS=Drosophila melanogaster GN=CG11505 PE=1 SV=2	99.1736	ref|XP_001956829.1| GF10124 [Drosophila ananassae] gb|EDV39635.1| GF10124 [Drosophila ananassae]	99.1736
	comp686_c0_seq1	734
	comp686_c1_seq1	280
	comp687_c0_seq1	769	ref|XM_007514925.1| Bathycoccus prasinos glutathione-independent formaldehyde dehydrogenase (Bathy02g02860) mRNA, complete cds	13.9142			ref|WP_031496526.1| aldehyde dismutase [Bryobacter aggregatus]	90.5072	LOC_Os10g07229.1 protein|dehydrogenase, putative, expressed	74.9025	AT5G24760.3 | Symbols: | GroES-like zinc-binding dehydrogenase family protein | chr5:8495035-8497090 REVERSE LENGTH=352	74.9025
	comp687_c1_seq1	437			sp|P46154|FADH_PSEPU Glutathione-independent formaldehyde dehydrogenase OS=Pseudomonas putida GN=fdhA PE=1 SV=3	96.7963	gb|EXJ13126.1| Glutathione-independent formaldehyde dehydrogenase [Nitrincola sp. AK23]	96.7963						;IPR002085;IPR016040;	GO:0005488;GO:0008270;GO:0016491;GO:0055114;
	comp688_c0_seq1	286
	comp689_c0_seq1	638	ref|XM_004350982.1| Dictyostelium fasciculatum Ras GTPase (rapA) mRNA, complete cds	47.8056	sp|Q94694|RAP1_PHYPO Ras-related protein Rap-1 OS=Physarum polycephalum GN=RAP1 PE=2 SV=1	74.2947	gb|AAB58345.1| Pprap1 protein [Physarum polycephalum]	74.2947	LOC_Os07g09680.1 protein|ras-related protein, putative, expressed	65.3605	AT1G43890.3 | Symbols: ATRAB18, ATRABC1, RAB18-1, RABC1, ATRAB-C1, RAB18 | RAB GTPASE HOMOLOG B18 | chr1:16646934-16648395 FORWARD LENGTH=212	68.652		;IPR020849;IPR001806;IPR005225;IPR003579;IPR003578;	GO:0003924;GO:0005525;GO:0005622;GO:0006184;GO:0007165;GO:0007264;GO:0015031;GO:0016020;
	comp691_c0_seq1	646
	comp691_c0_seq2	872							LOC_Os01g02040.2 protein|retrotransposon protein, putative, unclassified, expressed	61.5826
	comp692_c0_seq1	218
	comp693_c0_seq1	281
	comp694_c0_seq1	603			sp|Q54Y55|SHKC_DICDI Dual specificity protein kinase shkC OS=Dictyostelium discoideum GN=shkC PE=3 SV=1	82.5871	ref|XP_004366244.1| hypothetical protein DFA_03834 [Dictyostelium fasciculatum] gb|EGG18340.1| hypothetical protein DFA_03834 [Dictyostelium fasciculatum]	93.0348	LOC_Os09g37230.1 protein|protein kinase family protein, putative, expressed	41.2935	AT5G58950.1 | Symbols: | Protein kinase superfamily protein | chr5:23801136-23803025 REVERSE LENGTH=525	41.2935		;IPR000719;IPR011009;IPR001245;	GO:0004672;GO:0005524;GO:0006468;GO:0016772;
	comp694_c1_seq1	522
	comp695_c0_seq1	465
	comp696_c0_seq1	236
	comp697_c0_seq1	371			sp|Q55E58|PATS1_DICDI Probable serine/threonine-protein kinase pats1 OS=Dictyostelium discoideum GN=pats1 PE=3 SV=1	93.8005	ref|XP_004335119.1| leucine rich repeat-containing protein [Acanthamoeba castellanii str. Neff] gb|ELR13106.1| leucine rich repeat-containing protein [Acanthamoeba castellanii str. Neff]	96.2264
	comp697_c1_seq1	1956			sp|Q55E58|PATS1_DICDI Probable serine/threonine-protein kinase pats1 OS=Dictyostelium discoideum GN=pats1 PE=3 SV=1	77.7607	ref|XP_004354025.1| protein kinase domain containing protein [Acanthamoeba castellanii str. Neff] gb|ELR24328.1| protein kinase domain containing protein [Acanthamoeba castellanii str. Neff]	84.3558	LOC_Os02g12810.1 protein|protein kinase domain containing protein, expressed	47.546	AT2G24360.1 | Symbols: | Protein kinase superfamily protein | chr2:10364742-10366075 REVERSE LENGTH=411	46.1656		;IPR000719;IPR017441;IPR008271;IPR001245;IPR002290;IPR020635;IPR011009;	GO:0004672;GO:0004674;GO:0004713;GO:0005524;GO:0006468;GO:0016772;
	comp700_c0_seq1	455
	comp701_c0_seq1	223
	comp701_c1_seq1	363
	comp703_c0_seq1	292	gb|JN401913.1| Eudocima salaminia voucher RZ338 ribosomal protein S5 (RpS5) gene, partial cds	24.6575	sp|O65731|RS5_CICAR 40S ribosomal protein S5 (Fragment) OS=Cicer arietinum GN=RPS5 PE=2 SV=1	99.6575	ref|XP_001695400.1| ribosomal protein S5, component of cytosolic 80S ribosome and 40S small subunit [Chlamydomonas reinhardtii] gb|EDP01658.1| ribosomal protein S5 [Chlamydomonas reinhardtii]	99.6575	LOC_Os11g29190.3 protein|40S ribosomal protein S5, putative, expressed	99.6575	AT3G11940.2 | Symbols: ATRPS5A, AML1, RPS5A | ribosomal protein 5A | chr3:3778175-3779354 REVERSE LENGTH=207	99.6575		;IPR005716;IPR000235;IPR023798;	GO:0003735;GO:0005622;GO:0005840;GO:0006412;GO:0015935;
	comp705_c0_seq1	1216	dbj|AK362498.1| Hordeum vulgare subsp. vulgare mRNA for predicted protein, complete cds, clone: NIASHv2006D16	26.8092	sp|O23755|EF2_BETVU Elongation factor 2 OS=Beta vulgaris PE=2 SV=1	99.6711	dbj|BAJ93702.1| predicted protein [Hordeum vulgare subsp. vulgare]	99.6711	LOC_Os04g02820.3 protein|elongation factor, putative, expressed	99.6711	AT1G56070.1 | Symbols: LOS1 | Ribosomal protein S5/Elongation factor G/III/V family protein | chr1:20968245-20971077 REVERSE LENGTH=843	99.6711		;IPR009000;IPR009022;IPR000795;IPR004161;	GO:0003924;GO:0005525;
	comp706_c0_seq1	281
	comp708_c0_seq1	755					emb|CBK23644.2| unnamed protein product [Blastocystis hominis]	52.053
	comp708_c1_seq1	798
	comp709_c0_seq1	335
	comp710_c0_seq1	257			sp|P21997|SSGP_VOLCA Sulfated surface glycoprotein 185 OS=Volvox carteri PE=1 SV=1	79.3774	ref|XP_007357896.1| hypothetical protein AURDEDRAFT_176933 [Auricularia delicata TFB-10046 SS5] gb|EJD34009.1| hypothetical protein AURDEDRAFT_176933 [Auricularia delicata TFB-10046 SS5]	75.8755	LOC_Os01g08470.1 protein|retrotransposon protein, putative, unclassified, expressed	78.2101	AT1G62333.1 | Symbols: | unknown protein; FUNCTIONS IN: molecular_function unknown; INVOLVED IN: biological_process unknown; LOCATED IN: chloroplast; Has 30201 Blast hits to 17322 proteins in 780 species: Archae - 12; Bacteria - 1396; Metazoa - 17338; Fungi - 3422; Plants - 5037; Viruses - 0; Other Eukaryotes - 2996 (source: NCBI BLink). | chr1:23050466-23050678 FORWARD LENGTH=70	54.8638
	comp710_c1_seq1	303					ref|WP_011905333.1| hypothetical protein [Salinispora tropica] ref|YP_001158279.1| hypothetical protein Strop_1435 [Salinispora tropica CNB-440] gb|ABP53901.1| hypothetical protein Strop_1435 [Salinispora tropica CNB-440]	82.1782
	comp711_c0_seq1	266
	comp712_c0_seq1	281
	comp713_c0_seq1	1468			sp|Q8BJ64|CHDH_MOUSE Choline dehydrogenase, mitochondrial OS=Mus musculus GN=Chdh PE=1 SV=1	70.0954	gb|KFH43515.1| Oxygen-dependent choline dehydrogenase-like protein [Acremonium chrysogenum ATCC 11550]	94.0054	LOC_Os04g48400.1 protein|HOTHEAD precursor, putative, expressed	67.2343	AT5G51950.2 | Symbols: | Glucose-methanol-choline (GMC) oxidoreductase family protein | chr5:21106093-21108348 REVERSE LENGTH=553	66.8256		;IPR000172;IPR012132;IPR007867;	GO:0006066;GO:0008812;GO:0016614;GO:0050660;GO:0055114;
	comp713_c1_seq1	900	ref|XM_008030732.1| Setosphaeria turcica Et28A hypothetical protein partial mRNA	7.33333	sp|Q6LGH5|BETA_PHOPR Oxygen-dependent choline dehydrogenase OS=Photobacterium profundum GN=betA PE=3 SV=1	53.6667	gb|KFH43515.1| Oxygen-dependent choline dehydrogenase-like protein [Acremonium chrysogenum ATCC 11550]	73
	comp715_c0_seq1	420	ref|NM_001064631.1| Oryza sativa Japonica Group Os06g0622000 (Os06g0622000) mRNA, complete cds	88.8095	sp|Q8TE76|MORC4_HUMAN MORC family CW-type zinc finger protein 4 OS=Homo sapiens GN=MORC4 PE=1 SV=2	51.4286	ref|XP_002438687.1| hypothetical protein SORBIDRAFT_10g024390 [Sorghum bicolor] gb|EER90054.1| hypothetical protein SORBIDRAFT_10g024390 [Sorghum bicolor]	65.7143	LOC_Os06g41710.1 protein|CW-type Zinc Finger, putative, expressed	70.7143	AT4G15730.1 | Symbols: | CW-type Zinc Finger | chr4:8951887-8957214 REVERSE LENGTH=1059	35		;IPR011124;	GO:0008270;
	comp715_c1_seq1	528	ref|XM_004965808.1| PREDICTED: Setaria italica MORC family CW-type zinc finger protein 3-like (LOC101765406), transcript variant X3, mRNA	9.4697			ref|XP_004965863.1| PREDICTED: MORC family CW-type zinc finger protein 3-like isoform X1 [Setaria italica] ref|XP_004965864.1| PREDICTED: MORC family CW-type zinc finger protein 3-like isoform X2 [Setaria italica] ref|XP_004965865.1| PREDICTED: MORC family CW-type zinc finger protein 3-like isoform X3 [Setaria italica]	48.8636	LOC_Os06g41710.1 protein|CW-type Zinc Finger, putative, expressed	38.0682
	comp716_c0_seq1	2210	ref|XM_003353077.1| Sordaria macrospora k-hell hypothetical protein (SMAC_03442), mRNA	9.68326	sp|P87132|YFK5_SCHPO Uncharacterized protein C167.05 OS=Schizosaccharomyces pombe (strain 972 / ATCC 24843) GN=SPAC167.05 PE=1 SV=2	50.362	gb|KFH46401.1| hypothetical protein ACRE_027920 [Acremonium chrysogenum ATCC 11550]	88.2353			AT3G58450.1 | Symbols: | Adenine nucleotide alpha hydrolases-like superfamily protein | chr3:21622032-21623057 FORWARD LENGTH=204	28.2353		;IPR014729;IPR006015;IPR006016;	GO:0006950;
	comp716_c1_seq1	267
	comp718_c0_seq1	228
	comp719_c0_seq1	279			sp|P62752|RL23A_RAT 60S ribosomal protein L23a OS=Rattus norvegicus GN=Rpl23a PE=2 SV=1	93.5484	gb|ABW23178.1| ribosomal protein rpl23a [Arenicola marina]	93.5484	LOC_Os04g42270.2 protein|60S ribosomal protein L23A, putative, expressed	82.7957	AT3G55280.2 | Symbols: RPL23AB | ribosomal protein L23AB | chr3:20500667-20501519 FORWARD LENGTH=154	90.3226		;IPR005633;
	comp719_c1_seq1	219	emb|HG975522.1| Solanum lycopersicum chromosome ch10, complete genome	30.5936	sp|P62752|RL23A_RAT 60S ribosomal protein L23a OS=Rattus norvegicus GN=Rpl23a PE=2 SV=1	98.6301	emb|CCL99478.1| predicted protein [Fibroporia radiculosa]	98.6301	LOC_Os01g24690.3 protein|60S ribosomal protein L23A, putative, expressed	98.6301	AT3G55280.3 | Symbols: RPL23AB | ribosomal protein L23AB | chr3:20500667-20501519 FORWARD LENGTH=148	98.6301		;IPR012677;IPR001014;IPR012678;IPR013025;	GO:0000166;GO:0003723;GO:0003735;GO:0005622;GO:0005840;GO:0006412;
	comp721_c0_seq1	3331			sp|Q8IYB3|SRRM1_HUMAN Serine/arginine repetitive matrix protein 1 OS=Homo sapiens GN=SRRM1 PE=1 SV=2	42.3296	ref|XP_003046451.1| hypothetical protein NECHADRAFT_57965 [Nectria haematococca mpVI 77-13-4] gb|EEU40738.1| hypothetical protein NECHADRAFT_57965 [Nectria haematococca mpVI 77-13-4]	76.1933
	comp721_c1_seq1	343
	comp722_c0_seq1	225
	comp723_c0_seq1	774	ref|XM_003674870.1| Naumovozyma castellii CBS 4309 hypothetical protein (NCAS0B04620) mRNA, complete cds	6.84755	sp|Q54RB9|CMC_DICDI Calcium-binding mitochondrial carrier protein OS=Dictyostelium discoideum GN=mcfO PE=3 SV=1	96.8992	gb|EFA86232.1| EF-hand domain-containing protein [Polysphondylium pallidum PN500]	97.6744	LOC_Os01g04990.1 protein|mitochondrial carrier protein, putative, expressed	48.062	AT1G25380.1 | Symbols: ATNDT2, NDT2 | NAD+ transporter 2 | chr1:8903726-8905818 FORWARD LENGTH=363	54.2636		;IPR018249;IPR018108;IPR011992;IPR023395;IPR018247;IPR002067;IPR002048;IPR018248;	GO:0005488;GO:0005509;GO:0005743;GO:0006810;GO:0055085;
	comp723_c1_seq1	833			sp|Q54RB9|CMC_DICDI Calcium-binding mitochondrial carrier protein OS=Dictyostelium discoideum GN=mcfO PE=3 SV=1	61.2245	gb|EPB90455.1| hypothetical protein HMPREF1544_02663 [Mucor circinelloides f. circinelloides 1006PhL]	59.7839	LOC_Os02g39950.1 protein|EF hand family protein, putative, expressed	43.5774	AT4G32060.2 | Symbols: | calcium-binding EF hand family protein | chr4:15501134-15503302 FORWARD LENGTH=454	43.5774		;IPR018249;IPR011992;IPR018247;IPR002048;IPR018248;	GO:0005509;
	comp725_c0_seq1	1371	gb|AC145383.3| Oryza sativa chromosome 3 BAC OSJNBa0038E17 genomic sequence, complete sequence	6.92925
	comp727_c0_seq1	1030	ref|XM_007592950.1| Colletotrichum fioriniae PJ7 hypothetical protein mRNA	4.36893	sp|Q06466|TDA6_YEAST Putative vacuolar protein sorting-associated protein TDA6 OS=Saccharomyces cerevisiae (strain ATCC 204508 / S288c) GN=TDA6 PE=2 SV=1	53.8835	gb|EFQ35885.1| vacuolar protein sorting-associated protein 62 [Colletotrichum graminicola M1.001]	87.0874	LOC_Os03g51150.1 protein|expressed protein	46.8932	AT5G18490.1 | Symbols: | Plant protein of unknown function (DUF946) | chr5:6134275-6136554 REVERSE LENGTH=553	38.1553		;IPR009291;
	comp727_c1_seq1	540					emb|CCF45029.1| vacuolar protein sorting-associated protein 62, partial [Colletotrichum higginsianum]	76.6667
	comp729_c0_seq1	438
	comp729_c1_seq1	315
	comp730_c0_seq1	1044					ref|XP_005099281.1| PREDICTED: uncharacterized protein LOC101862874 isoform X3 [Aplysia californica]	95.6897
	comp730_c1_seq1	438					gb|ESP00219.1| hypothetical protein LOTGIDRAFT_238660 [Lottia gigantea]	48.6301
	comp731_c0_seq1	303	ref|XM_007291112.1| Marssonina brunnea f. sp. 'multigermtubi' MB_m1 DnaJ domain-containing protein (MBM_03285), mRNA	42.2442	sp|O74746|SPF31_SCHPO J domain-containing protein spf31 OS=Schizosaccharomyces pombe (strain 972 / ATCC 24843) GN=spf31 PE=4 SV=1	58.4158	ref|XP_389943.1| hypothetical protein FG09767.1 [Fusarium graminearum PH-1] gb|EKJ77544.1| hypothetical protein FPSE_02294 [Fusarium pseudograminearum CS3096] gb|ESU16387.1| hypothetical protein FGSG_09767 [Fusarium graminearum PH-1] gb|EYB29820.1| hypothetical protein FG05_09767 [Fusarium graminearum]	68.3168	LOC_Os03g15480.1 protein|heat shock protein DnaJ, putative, expressed	69.3069	AT5G22080.2 | Symbols: | Chaperone DnaJ-domain superfamily protein | chr5:7310600-7313540 REVERSE LENGTH=228	66.3366		;IPR001623;	GO:0031072;
	comp731_c1_seq1	475	ref|XM_007594016.1| Colletotrichum fioriniae PJ7 DnaJ domain-containing protein mRNA	85.0526	sp|O74746|SPF31_SCHPO J domain-containing protein spf31 OS=Schizosaccharomyces pombe (strain 972 / ATCC 24843) GN=spf31 PE=4 SV=1	86.5263	gb|KDN60533.1| putative DnaJ domain-containing protein [Colletotrichum sublineola]	89.6842	LOC_Os03g15480.1 protein|heat shock protein DnaJ, putative, expressed	88.4211	AT5G22080.1 | Symbols: | Chaperone DnaJ-domain superfamily protein | chr5:7310600-7313540 REVERSE LENGTH=246	88.4211
	comp732_c0_seq1	231	ref|XM_006675049.1| Batrachochytrium dendrobatidis JAM81 hypothetical protein (BATDEDRAFT_15341), mRNA	20.3463	sp|Q9M573|RL31_PERFR 60S ribosomal protein L31 OS=Perilla frutescens GN=RPL31 PE=2 SV=1	81.8182	gb|ABK94536.1| unknown [Populus trichocarpa]	92.2078	LOC_Os06g21480.1 protein|60S ribosomal protein L31, putative, expressed	89.6104	AT4G26230.1 | Symbols: | Ribosomal protein L31e family protein | chr4:13286026-13286553 FORWARD LENGTH=119	84.4156		;IPR000054;IPR023621;IPR020052;	GO:0003735;GO:0005622;GO:0005840;GO:0006412;
	comp733_c0_seq1	232	ref|NM_001155936.1| Zea mays F-box protein GID2 (LOC100283034), mRNA gb|EU963234.1| Zea mays clone 259577 F-box protein GID2 mRNA, complete cds	20.6897
	comp733_c1_seq1	320									AT4G24210.1 | Symbols: SLY1 | F-box family protein | chr4:12563658-12564113 FORWARD LENGTH=151	38.4375
	comp734_c0_seq1	298					ref|XP_007810401.1| Mitochondrial outer membrane protein, putative [Metarhizium acridum CQMa 102] gb|EFY89852.1| Mitochondrial outer membrane protein, putative [Metarhizium acridum CQMa 102]	30.2013
	comp734_c1_seq1	357	ref|XM_003050580.1| Nectria haematococca mpVI 77-13-4 hypothetical protein, mRNA	26.6106	sp|Q8X0G8|MIM1_NEUCR Mitochondrial import protein 1 OS=Neurospora crassa (strain ATCC 24698 / 74-OR23-1A / CBS 708.71 / DSM 1257 / FGSC 987) GN=B13O8.080 PE=3 SV=1	78.9916	gb|KEY68058.1| hypothetical protein S7711_06968 [Stachybotrys chartarum IBT 7711] gb|KFA46504.1| hypothetical protein S40293_04234 [Stachybotrys chartarum IBT 40293] gb|KFA61017.1| hypothetical protein S40285_02732 [Stachybotrys chlorohalonata IBT 40285] gb|KFA77748.1| hypothetical protein S40288_00538 [Stachybotrys chartarum IBT 40288]	78.9916						;IPR013262;	GO:0005741;
	comp735_c0_seq1	277
	comp735_c1_seq1	252
	comp736_c0_seq1	771
	comp737_c0_seq1	330
	comp738_c0_seq1	405
	comp738_c1_seq1	666
	comp739_c0_seq1	245
	comp741_c0_seq1	819	gb|AC120989.2| Oryza sativa Japonica Group chromosome 5 clone OSJNBa0032D15, complete sequence	6.71551	sp|P14328|SP96_DICDI Spore coat protein SP96 OS=Dictyostelium discoideum GN=cotA PE=1 SV=2	53.8462	ref|XP_004961789.1| PREDICTED: uncharacterized protein LOC101760376 [Setaria italica]	54.5788	LOC_Os05g16110.1 protein|expressed protein	52.381	AT2G40070.2 | Symbols: | FUNCTIONS IN: molecular_function unknown; INVOLVED IN: biological_process unknown; LOCATED IN: cellular_component unknown; EXPRESSED IN: 17 plant structures; EXPRESSED DURING: 7 growth stages; BEST Arabidopsis thaliana protein match is: proline-rich family protein (TAIR:AT3G09000.1); Has 108635 Blast hits to 60786 proteins in 2176 species: Archae - 287; Bacteria - 15142; …	58.6081
	comp742_c0_seq1	583	ref|XM_004358276.1| Dictyostelium fasciculatum Rab GTPase (rab14) mRNA, complete cds	9.43396	sp|P61018|RAB4B_HUMAN Ras-related protein Rab-4B OS=Homo sapiens GN=RAB4B PE=1 SV=1	75.1286	ref|XP_001635110.1| predicted protein [Nematostella vectensis] gb|EDO43047.1| predicted protein [Nematostella vectensis]	78.7307	LOC_Os02g37420.1 protein|ras-related protein, putative, expressed	64.837	AT4G17170.1 | Symbols: AT-RAB2, ATRABB1C, ATRAB2A, RAB2A, RABB1C, ATRAB-B1B, RAB-B1B | RAB GTPase homolog B1C | chr4:9644908-9646220 REVERSE LENGTH=211	64.837		;IPR001806;IPR005225;IPR003578;IPR020849;IPR003579;	GO:0003924;GO:0005525;GO:0005622;GO:0006184;GO:0007165;GO:0007264;GO:0015031;GO:0016020;
	comp742_c1_seq1	254			sp|Q68EK7|RAB4B_DANRE Ras-related protein Rab-4B OS=Danio rerio GN=rab4b PE=2 SV=1	81.4961	ref|XP_002762188.1| PREDICTED: ras-related protein Rab-4B [Callithrix jacchus]	81.4961	LOC_Os05g20050.3 protein|ras-related protein, putative, expressed	81.4961	AT1G09630.1 | Symbols: ATRAB11C, ATRABA2A, ATRAB-A2A, RAB-A2A, RAB11c | RAB GTPase 11C | chr1:3118350-3119571 REVERSE LENGTH=217	80.315		;IPR001806;IPR005225;IPR003579;	GO:0005525;GO:0007264;GO:0015031;
	comp744_c0_seq1	307	dbj|AP004666.4| Oryza sativa Japonica Group genomic DNA, chromosome 8, PAC clone:P0431A03	10.4235
	comp745_c0_seq1	360
	comp745_c1_seq1	231
	comp746_c0_seq1	358			sp|Q10337|BRC1_SCHPO BRCT-containing protein 1 OS=Schizosaccharomyces pombe (strain 972 / ATCC 24843) GN=brc1 PE=1 SV=1	83.7989	gb|EHK44265.1| hypothetical protein TRIATDRAFT_245434 [Trichoderma atroviride IMI 206040]	90.5028			AT2G41450.2 | Symbols: | N-acetyltransferases;N-acetyltransferases | chr2:17278670-17281637 FORWARD LENGTH=549	79.6089		;IPR001357;	GO:0005622;
	comp746_c1_seq1	1157	ref|XM_952444.2| Neurospora crassa OR74A hypothetical protein partial mRNA	9.68021	sp|Q6AX45|VPS25_XENLA Vacuolar protein-sorting-associated protein 25 OS=Xenopus laevis GN=vps25 PE=2 SV=1	44.8574	gb|EXM09335.1| hypothetical protein FOIG_02195 [Fusarium oxysporum f. sp. cubense tropical race 4 54006] gb|EXM09336.1| hypothetical protein FOIG_02195 [Fusarium oxysporum f. sp. cubense tropical race 4 54006]	46.4131	LOC_Os01g46932.1 protein|vacuolar protein-sorting-associated protein 25, putative, expressed	44.5981	AT4G19003.1 | Symbols: VPS25 | E2F/DP family winged-helix DNA-binding domain | chr4:10407571-10408582 REVERSE LENGTH=179	44.5981	ko04144;	;IPR008570;IPR014041;IPR014040;
	comp747_c0_seq1	342	ref|XM_004973752.1| PREDICTED: Setaria italica tricin synthase 1-like (LOC101753568), mRNA	100	sp|Q9XGP7|OMT15_ORYSJ Tricin synthase 1 OS=Oryza sativa subsp. japonica GN=ROMT-15 PE=1 SV=1	99.1228	ref|XP_002444817.1| hypothetical protein SORBIDRAFT_07g028520 [Sorghum bicolor] gb|EES14312.1| hypothetical protein SORBIDRAFT_07g028520 [Sorghum bicolor]	99.1228	LOC_Os08g38900.3 protein|caffeoyl-CoA O-methyltransferase, putative, expressed	99.1228	AT4G34050.2 | Symbols: CCoAOMT1 | S-adenosyl-L-methionine-dependent methyltransferases superfamily protein | chr4:16310844-16311973 FORWARD LENGTH=148	99.1228	ko00360;ko00940;ko00941;ko00945;ko01100;ko01110;	;IPR002935;	GO:0008171;
	comp747_c1_seq1	260
	comp748_c0_seq1	203			sp|P34689|GLH1_CAEEL ATP-dependent RNA helicase glh-1 OS=Caenorhabditis elegans GN=glh-1 PE=1 SV=3	88.67	ref|XP_002432277.1| heavy-chain filboin, putative [Pediculus humanus corporis] gb|EEB19539.1| heavy-chain filboin, putative [Pediculus humanus corporis]	94.5813	LOC_Os10g31320.1 protein|retrotransposon protein, putative, unclassified, expressed	85.7143	AT4G30460.1 | Symbols: | glycine-rich protein | chr4:14889246-14889734 REVERSE LENGTH=162	97.5369
	comp749_c0_seq1	398
	comp749_c1_seq1	433
	comp750_c0_seq1	463
	comp750_c1_seq1	542
	comp751_c0_seq1	506	ref|XM_003045062.1| Nectria haematococca mpVI 77-13-4 predicted protein, mRNA	19.7628	sp|O13994|KEI1_SCHPO Inositol phoshorylceramide synthase regulatory subunit kei1 OS=Schizosaccharomyces pombe (strain 972 / ATCC 24843) GN=kei1 PE=3 SV=1	58.6957	gb|KFG78868.1| hypothetical protein MANI_026655 [Metarhizium anisopliae]	65.2174						;IPR013862;
	comp751_c1_seq1	683					ref|XP_006962451.1| predicted protein [Trichoderma reesei QM6a] gb|EGR52095.1| predicted protein [Trichoderma reesei QM6a] gb|ETS05172.1| DUF1753-domain-containing protein [Trichoderma reesei RUT C-30]	54.9048
	comp753_c0_seq1	380			sp|Q54D06|UBE2V_DICDI Probable ubiquitin-conjugating enzyme E2 variant OS=Dictyostelium discoideum GN=ube2v PE=3 SV=1	91.5789	ref|XP_796666.3| PREDICTED: ubiquitin-conjugating enzyme E2 variant 1-like [Strongylocentrotus purpuratus]	78.9474	LOC_Os03g50440.1 protein|ubiquitin-conjugating enzyme, putative, expressed	82.8947	AT1G70660.2 | Symbols: MMZ2 | MMS ZWEI homologue 2 | chr1:26640755-26641981 FORWARD LENGTH=148	96.3158		;IPR000608;IPR016135;	GO:0016881;
	comp755_c0_seq1	306			sp|Q24940|CATLL_FASHE Cathepsin L-like proteinase OS=Fasciola hepatica GN=Cat-1 PE=1 SV=1	51.9608	gb|AFK42829.1| unknown [Lotus japonicus]	57.8431						;IPR013128;IPR013201;	GO:0008234;
	comp755_c1_seq1	229			sp|P25777|ORYB_ORYSJ Oryzain beta chain OS=Oryza sativa subsp. japonica GN=Os04g0670200 PE=1 SV=2	98.2533	ref|XP_007258141.1| PREDICTED: cathepsin L1-like isoform X1 [Astyanax mexicanus] ref|XP_007258142.1| PREDICTED: cathepsin L1-like isoform X2 [Astyanax mexicanus]	98.2533	LOC_Os04g57440.2 protein|oryzain beta chain precursor, putative, expressed	98.2533	AT4G35350.2 | Symbols: XCP1 | xylem cysteine peptidase 1 | chr4:16810529-16811578 FORWARD LENGTH=288	98.2533		;IPR013128;IPR000668;	GO:0006508;GO:0008234;
	comp756_c0_seq1	257
	comp757_c0_seq1	223
	comp759_c0_seq1	743	gb|AC182810.1| Gasterosteus aculeatus clone VMRC28-119K03, complete sequence	6.4603	sp|Q95JC9|PRP_PIG Basic proline-rich protein OS=Sus scrofa PE=1 SV=2	50.4711	ref|XP_002945771.1| pathogenesis-related protein 1-like protein [Volvox carteri f. nagariensis] gb|EFJ52766.1| pathogenesis-related protein 1-like protein [Volvox carteri f. nagariensis]	46.8371	LOC_Os07g40510.1 protein|retrotransposon protein, putative, unclassified, expressed	46.0296	AT4G13340.1 | Symbols: | Leucine-rich repeat (LRR) family protein | chr4:7758610-7760892 FORWARD LENGTH=760	23.4186		;IPR001878;IPR013084;	GO:0003676;GO:0008270;
	comp759_c0_seq2	782			sp|P21260|YPRO_OWEFU Uncharacterized proline-rich protein (Fragment) OS=Owenia fusiformis PE=4 SV=1	27.2379	ref|XP_002945771.1| pathogenesis-related protein 1-like protein [Volvox carteri f. nagariensis] gb|EFJ52766.1| pathogenesis-related protein 1-like protein [Volvox carteri f. nagariensis]	44.5013	LOC_Os10g02010.1 protein|transposon protein, putative, CACTA, En/Spm sub-class, expressed	26.4706	AT1G31810.1 | Symbols: AFH14 | Formin Homology 14 | chr1:11399922-11405761 REVERSE LENGTH=1230	46.0358
	comp760_c0_seq1	285
	comp761_c0_seq1	250
	comp762_c0_seq1	453					ref|WP_010109005.1| taurine catabolism dioxygenase TauD, TfdA family protein [Burkholderia oklahomensis]	75.4967
	comp762_c1_seq1	430					ref|WP_017313238.1| hypothetical protein [Fischerella sp. PCC 9339]	97.6744
	comp763_c0_seq1	568	ref|XM_005839101.1| Guillardia theta CCMP2712 hypothetical protein (GUITHDRAFT_102080) mRNA, complete cds	5.45775	sp|Q96DH6|MSI2H_HUMAN RNA-binding protein Musashi homolog 2 OS=Homo sapiens GN=MSI2 PE=1 SV=1	42.2535	ref|XP_002428048.1| conserved hypothetical protein [Pediculus humanus corporis] gb|EEB15310.1| conserved hypothetical protein [Pediculus humanus corporis]	44.8944	LOC_Os10g33230.1 protein|RNA recognition motif containing protein, putative, expressed	49.6479	AT4G14300.1 | Symbols: | RNA-binding (RRM/RBD/RNP motifs) family protein | chr4:8231179-8232785 FORWARD LENGTH=411	52.2887	ko03015;	;IPR000504;IPR012677;	GO:0000166;GO:0003676;
	comp763_c1_seq1	417	ref|XM_004982599.1| PREDICTED: Setaria italica protein YABBY 3-like (LOC101783214), mRNA	28.5372			ref|XP_004982656.1| PREDICTED: protein YABBY 3-like [Setaria italica]	30.2158	LOC_Os10g36420.1 protein|YABBY domain containing protein, putative, expressed	21.5827
	comp764_c0_seq1	226
	comp765_c0_seq1	973	gb|JQ001217.1| Platyacarus sp. n. AD1155 signal recognition particle protein 54k (Srp54k) gene, partial cds	9.14697	sp|Q5R4R6|SRP54_PONAB Signal recognition particle 54 kDa protein OS=Pongo abelii GN=SRP54 PE=2 SV=1	92.4974	ref|XP_004321073.1| PREDICTED: signal recognition particle 54 kDa protein-like [Tursiops truncatus]	92.4974	LOC_Os01g56600.1 protein|signal recognition particle 54 kDa protein, putative, expressed	92.8058	AT1G48900.1 | Symbols: | Signal recognition particle, SRP54 subunit protein | chr1:18084972-18087743 REVERSE LENGTH=495	92.8058	ko03060;ko03070;	;IPR004125;IPR000897;	GO:0005525;GO:0006614;GO:0008312;GO:0048500;
	comp765_c1_seq1	515			sp|Q5R4R6|SRP54_PONAB Signal recognition particle 54 kDa protein OS=Pongo abelii GN=SRP54 PE=2 SV=1	96.1165	gb|ESA21942.1| hypothetical protein GLOINDRAFT_117267 [Rhizophagus irregularis DAOM 181602]	96.1165	LOC_Os01g56600.1 protein|signal recognition particle 54 kDa protein, putative, expressed	96.1165	AT1G48900.2 | Symbols: | Signal recognition particle, SRP54 subunit protein | chr1:18085031-18087743 REVERSE LENGTH=431	96.1165		;IPR013822;IPR000897;	GO:0005525;GO:0006614;
	comp766_c0_seq1	283			sp|Q54K36|Y7557_DICDI Uncharacterized protein DDB_G0287625 OS=Dictyostelium discoideum GN=DDB_G0287625 PE=4 SV=1	87.9859	ref|XP_001894520.1| hypothetical protein Bm1_15300 [Brugia malayi] gb|EDP36636.1| hypothetical protein Bm1_15300 [Brugia malayi]	47.7032
	comp766_c1_seq1	738			sp|Q18GW3|SYI_HALWD Isoleucine--tRNA ligase OS=Haloquadratum walsbyi (strain DSM 16790 / HBSQ001) GN=ileS PE=3 SV=1	82.1138	gb|ERH14044.1| isoleucyl-tRNA synthetase, partial [halophilic archaeon J07HB67]	81.7073	LOC_Os02g53770.1 protein|tRNA synthetase class I, putative, expressed	82.5203	AT4G10320.1 | Symbols: | tRNA synthetase class I (I, L, M and V) family protein | chr4:6397526-6404509 REVERSE LENGTH=1190	83.7398		;IPR014729;IPR001412;IPR002300;	GO:0000166;GO:0004812;GO:0005524;GO:0005737;GO:0006418;
	comp768_c0_seq1	465
	comp768_c1_seq1	419
	comp769_c0_seq1	287
	comp769_c1_seq1	859					ref|NP_001154113.1| CCAAT/enhancer-binding protein delta [Oncorhynchus mykiss] gb|ACO07900.1| CCAAT/enhancer-binding protein delta [Oncorhynchus mykiss]	33.5274
	comp770_c0_seq1	290
	comp770_c1_seq1	344
	comp771_c0_seq1	303
	comp773_c0_seq1	305
	comp775_c0_seq1	374	ref|XM_008216064.1| PREDICTED: Nasonia vitripennis valine--tRNA ligase, mitochondrial-like (LOC103317533), mRNA	12.0321	sp|Q9Z1Q9|SYVC_MOUSE Valine--tRNA ligase OS=Mus musculus GN=Vars PE=2 SV=1	99.4652	ref|XP_004353366.1| valine-tRNA ligase [Acanthamoeba castellanii str. Neff] gb|ELR23838.1| valine-tRNA ligase [Acanthamoeba castellanii str. Neff]	94.6524	LOC_Os03g48850.2 protein|valyl-tRNA synthetase, putative, expressed	91.4439	AT1G14610.1 | Symbols: TWN2, VALRS | valyl-tRNA synthetase / valine--tRNA ligase (VALRS) | chr1:5008502-5014486 REVERSE LENGTH=1108	98.6631		;IPR002303;IPR014729;IPR001412;IPR002300;	GO:0000166;GO:0004812;GO:0004832;GO:0005524;GO:0005737;GO:0006418;GO:0006438;
	comp776_c0_seq1	322
	comp776_c1_seq1	366			sp|Q8NHS0|DNJB8_HUMAN DnaJ homolog subfamily B member 8 OS=Homo sapiens GN=DNAJB8 PE=1 SV=1	68.0328	ref|WP_029689506.1| molecular chaperone DnaJ, partial [Variovorax sp. JGI 0001013-L10]	62.2951	LOC_Os08g06460.1 protein|dnaJ domain containing protein, expressed	65.5738	AT3G62600.1 | Symbols: ATERDJ3B, ERDJ3B | DNAJ heat shock family protein | chr3:23151038-23153346 REVERSE LENGTH=346	58.1967		;IPR001623;IPR003095;	GO:0006457;GO:0031072;GO:0051082;
	comp777_c0_seq1	1714			sp|A2PYH4|HFM1_HUMAN Probable ATP-dependent DNA helicase HFM1 OS=Homo sapiens GN=HFM1 PE=2 SV=2	71.937	ref|XP_001178485.2| PREDICTED: probable ATP-dependent DNA helicase HFM1-like, partial [Strongylocentrotus purpuratus]	76.1377	LOC_Os02g40450.1 protein|DEAD/DEAH box helicase domain containing protein, expressed	72.112	AT3G27730.1 | Symbols: RCK, MER3 | ATP binding;ATP-dependent helicases;DNA helicases | chr3:10273952-10280213 REVERSE LENGTH=1133	72.112		;IPR004179;
	comp777_c1_seq1	579
	comp778_c0_seq1	226
	comp779_c0_seq1	861					ref|XP_002447968.1| hypothetical protein SORBIDRAFT_06g019043 [Sorghum bicolor] gb|EES12296.1| hypothetical protein SORBIDRAFT_06g019043 [Sorghum bicolor]	25.0871	LOC_Os03g30510.1 protein|expressed protein	27.1777
	comp779_c1_seq1	836			sp|P41809|HKR1_YEAST Signaling mucin HKR1 OS=Saccharomyces cerevisiae (strain ATCC 204508 / S288c) GN=HKR1 PE=1 SV=2	65.311	ref|XP_003195016.1| GPI-anchored cell surface glycoprotein; Muc1p [Cryptococcus gattii WM276] gb|ADV23229.1| GPI-anchored cell surface glycoprotein, putative; Muc1p [Cryptococcus gattii WM276]	61.0048	LOC_Os09g39920.1 protein|retrotransposon protein, putative, unclassified, expressed	54.1866
	comp780_c0_seq1	1007					ref|XP_001751023.1| hypothetical protein [Monosiga brevicollis MX1] gb|EDQ84169.1| predicted protein [Monosiga brevicollis MX1]	99.8014
	comp780_c1_seq1	839			sp|Q7XSZ4|PAS2A_ORYSJ Very-long-chain (3R)-3-hydroxyacyl-CoA dehydratase PASTICCINO 2A OS=Oryza sativa subsp. japonica GN=PAS2A PE=2 SV=2	26.1025	ref|XP_001751023.1| hypothetical protein [Monosiga brevicollis MX1] gb|EDQ84169.1| predicted protein [Monosiga brevicollis MX1]	96.5435	LOC_Os04g20280.1 protein|expressed protein	26.1025	AT5G10480.2 | Symbols: PAS2, PEP | Protein-tyrosine phosphatase-like, PTPLA | chr5:3298047-3299980 REVERSE LENGTH=196	25.0298		;IPR007482;
	comp781_c0_seq1	447	ref|XM_006659844.1| PREDICTED: Oryza brachyantha uncharacterized LOC102718017 (LOC102718017), mRNA	82.774			ref|XP_006659907.1| PREDICTED: uncharacterized protein LOC102718017 [Oryza brachyantha]	90.604	LOC_Os08g09570.1 protein|expressed protein	90.604	AT5G45540.1 | Symbols: | Protein of unknown function (DUF594) | chr5:18458294-18460705 REVERSE LENGTH=803	79.8658
	comp781_c1_seq1	1871	ref|XM_004977667.1| PREDICTED: Setaria italica uncharacterized LOC101782233 (LOC101782233), mRNA	3.20684			ref|XP_004977724.1| PREDICTED: uncharacterized protein LOC101782233 [Setaria italica]	86.264	LOC_Os08g09570.1 protein|expressed protein	86.7451	AT5G45480.1 | Symbols: | Protein of unknown function (DUF594) | chr5:18426296-18428929 REVERSE LENGTH=877	30.6253
	comp782_c0_seq1	1664			sp|Q9JKS6|PCLO_RAT Protein piccolo OS=Rattus norvegicus GN=Pclo PE=1 SV=1	77.3438	gb|EWC47855.1| hypothetical protein DRE_02737 [Drechslerella stenobrocha 248]	69.5913						;IPR001876;	GO:0005622;GO:0008270;
	comp782_c1_seq1	712
	comp783_c0_seq1	1262	ref|XM_002505485.1| Micromonas sp. RCC299 chromosome 13 predicted protein (MICPUN_103835) mRNA, complete cds	3.64501	sp|P16675|PPGB_MOUSE Lysosomal protective protein OS=Mus musculus GN=Ctsa PE=1 SV=1	95.8003	ref|XP_001747631.1| hypothetical protein [Monosiga brevicollis MX1] gb|EDQ87711.1| predicted protein [Monosiga brevicollis MX1]	98.8906	LOC_Os12g15470.2 protein|OsSCP65 - Putative Serine Carboxypeptidase homologue, expressed	95.3249	AT4G12910.1 | Symbols: scpl20 | serine carboxypeptidase-like 20 | chr4:7550576-7553051 REVERSE LENGTH=497	99.3661	ko04142;ko04614;	;IPR001563;IPR018202;	GO:0004185;GO:0006508;
	comp784_c0_seq1	262
	comp784_c1_seq1	217
	comp785_c0_seq1	631
	comp785_c1_seq1	236
	comp786_c0_seq1	431	dbj|AP004792.3| Oryza sativa Japonica Group genomic DNA, chromosome 6, PAC clone:P0505A04	10.9049			gb|AAV25284.1| hypothetical protein [Oryza sativa Japonica Group]	51.5081	LOC_Os05g12740.1 protein|transposon protein, putative, unclassified, expressed	51.5081
	comp786_c1_seq1	240					gb|ABF94638.1| transposon protein, putative, Mutator sub-class [Oryza sativa Japonica Group]	97.5	LOC_Os03g11630.1 protein|transposon protein, putative, Mutator sub-class, expressed	97.5
	comp788_c0_seq1	432			sp|Q9SEH3|RAD2C_ARATH Ras-related protein RABD2c OS=Arabidopsis thaliana GN=RABD2C PE=2 SV=1	65.2778	ref|XP_002778264.1| RAS small GTpases RIC1/ypt1, putative [Perkinsus marinus ATCC 50983] gb|EER10059.1| RAS small GTpases RIC1/ypt1, putative [Perkinsus marinus ATCC 50983]	65.2778	LOC_Os05g01490.1 protein|ras-related protein, putative, expressed	66.6667	AT4G17530.1 | Symbols: RAB1C, ATRAB1C, ATRABD2C | RAB GTPase homolog 1C | chr4:9773721-9775424 REVERSE LENGTH=202	65.2778		;IPR001806;IPR020849;IPR003579;IPR003578;	GO:0003924;GO:0005525;GO:0005622;GO:0006184;GO:0007165;GO:0007264;GO:0015031;GO:0016020;
	comp788_c1_seq1	557	ref|NM_001252945.1| Glycine max ras-related protein RABD1-like (RAB7P), mRNA gb|L14929.1|SOYRAB1P Glycine max (Rab1p) mRNA, complete cds	12.9264	sp|Q01890|YPT1_PHYIN Ras-like GTP-binding protein YPT1 OS=Phytophthora infestans GN=YPT1 PE=3 SV=1	82.9443	ref|XP_002290315.1| ypt1-like rab-type small G protein [Thalassiosira pseudonana CCMP1335] gb|EED92067.1| ypt1-like rab-type small G protein [Thalassiosira pseudonana CCMP1335]	82.9443	LOC_Os01g37800.1 protein|ras-related protein, putative, expressed	82.9443	AT5G47200.1 | Symbols: ATRABD2B, ATRAB1A, RAB1A | RAB GTPase homolog 1A | chr5:19167029-19168718 FORWARD LENGTH=202	82.9443		;IPR001806;IPR005225;IPR020849;IPR003579;IPR003578;IPR002041;	GO:0003924;GO:0005525;GO:0005622;GO:0006184;GO:0006886;GO:0006913;GO:0007165;GO:0007264;GO:0015031;GO:0016020;
	comp790_c0_seq1	274
	comp793_c0_seq1	851	ref|XM_003652918.1| Thielavia terrestris NRRL 8126 hypothetical protein (THITE_2114842) mRNA, complete cds	12.3384	sp|Q99L13|3HIDH_MOUSE 3-hydroxyisobutyrate dehydrogenase, mitochondrial OS=Mus musculus GN=Hibadh PE=1 SV=1	68.3901	gb|KFH44263.1| putative oxidoreductase-like protein [Acremonium chrysogenum ATCC 11550]	68.0376	LOC_Os06g14740.1 protein|NAD binding domain of 6-phosphogluconate dehydrogenase containing protein, expressed	70.5053	AT1G18270.1 | Symbols: | ketose-bisphosphate aldolase class-II family protein | chr1:6283634-6293772 REVERSE LENGTH=1373	65.5699		;IPR015815;IPR016040;IPR002204;IPR006115;	GO:0004616;GO:0005488;GO:0006098;GO:0006573;GO:0008442;GO:0016491;GO:0055114;
	comp793_c1_seq1	891	ref|XM_003720528.1| Magnaporthe oryzae 70-15 oxidoreductase (MGG_03097) mRNA, complete cds	6.06061	sp|Q46888|YGBJ_ECOLI Uncharacterized oxidoreductase YgbJ OS=Escherichia coli (strain K12) GN=ygbJ PE=3 SV=1	34.3434	ref|XP_007917812.1| putative 3-hydroxyisobutyrate dehydrogenase protein [Togninia minima UCRPA7] gb|EON97513.1| putative 3-hydroxyisobutyrate dehydrogenase protein [Togninia minima UCRPA7]	83.5017	LOC_Os06g14740.1 protein|NAD binding domain of 6-phosphogluconate dehydrogenase containing protein, expressed	34.0067	AT1G18270.1 | Symbols: | ketose-bisphosphate aldolase class-II family protein | chr1:6283634-6293772 REVERSE LENGTH=1373	34.0067		;IPR015815;IPR013328;IPR008927;	GO:0016491;GO:0016616;GO:0050662;GO:0055114;
	comp794_c0_seq1	244
	comp794_c1_seq1	277
	comp795_c0_seq1	705	ref|XM_001227490.1| Chaetomium globosum CBS 148.51 hypothetical protein (CHGG_09564) partial mRNA	46.383	sp|Q02817|MUC2_HUMAN Mucin-2 OS=Homo sapiens GN=MUC2 PE=1 SV=2	85.9574	ref|XP_001227491.1| hypothetical protein CHGG_09564 [Chaetomium globosum CBS 148.51] gb|EAQ85550.1| hypothetical protein CHGG_09564 [Chaetomium globosum CBS 148.51]	99.5745	LOC_Os07g01214.1 protein|transposon protein, putative, unclassified, expressed	77.0213	AT3G08670.1 | Symbols: | unknown protein; BEST Arabidopsis thaliana protein match is: unknown protein (TAIR:AT3G51540.1); Has 48380 Blast hits to 29827 proteins in 1356 species: Archae - 46; Bacteria - 5589; Metazoa - 17361; Fungi - 13192; Plants - 2237; Viruses - 905; Other Eukaryotes - 9050 (source: NCBI BLink). | chr3:2633946-2636536 FORWARD LENGTH=567	64.2553
	comp795_c1_seq1	480					ref|XP_003650087.1| hypothetical protein THITE_2109342 [Thielavia terrestris NRRL 8126] gb|AEO63751.1| hypothetical protein THITE_2109342 [Thielavia terrestris NRRL 8126]	91.875
	comp796_c0_seq1	285
	comp796_c1_seq1	353
	comp797_c0_seq1	1542			sp|Q9VH19|LMLN_DROME Leishmanolysin-like peptidase OS=Drosophila melanogaster GN=Invadolysin PE=2 SV=2	61.0895	ref|XP_003292086.1| hypothetical protein DICPUDRAFT_57749 [Dictyostelium purpureum] gb|EGC31388.1| hypothetical protein DICPUDRAFT_57749 [Dictyostelium purpureum]	99.6109	LOC_Os03g52150.1 protein|metalloendopeptidase/ metallopeptidase/ zinc ion binding protein, putative, expressed	91.6342	AT5G42620.1 | Symbols: | metalloendopeptidases;zinc ion binding | chr5:17066630-17071045 FORWARD LENGTH=841	91.8288	ko05140;ko05143;	;IPR001577;	GO:0004222;GO:0006508;GO:0007155;GO:0008270;GO:0016020;
	comp797_c1_seq1	516
	comp798_c0_seq1	447
	comp799_c0_seq1	347					ref|XP_007820087.1| putative long-chain-fatty-acid--CoA ligase FAA2 [Metarhizium anisopliae ARSEF 23] gb|EFZ00121.1| putative long-chain-fatty-acid--CoA ligase FAA2 [Metarhizium anisopliae ARSEF 23]	69.1643
	comp799_c1_seq1	532			sp|Q9CAP8|LACS9_ARATH Long chain acyl-CoA synthetase 9, chloroplastic OS=Arabidopsis thaliana GN=LACS9 PE=2 SV=1	99.2481	ref|XP_001775100.1| predicted protein [Physcomitrella patens] gb|EDQ60072.1| predicted protein [Physcomitrella patens]	96.4286	LOC_Os12g07110.2 protein|acyl-CoA synthetase protein, putative, expressed	96.4286	AT1G77590.1 | Symbols: LACS9 | long chain acyl-CoA synthetase 9 | chr1:29148501-29151776 REVERSE LENGTH=691	99.2481		;IPR020845;IPR000873;	GO:0003824;GO:0008152;
	comp800_c0_seq1	503
	comp801_c0_seq1	652
	comp801_c1_seq1	265	gb|EF057278.1| Panicum virgatum microsatellite PVSSR170 and microsatellite PVSSR171 sequences	25.6604
	comp802_c0_seq1	1299	ref|XM_007815955.1| Metarhizium acridum CQMa 102 cyclin-dependent protein kinase complex component partial mRNA	12.3941	sp|P40038|PCL6_YEAST PHO85 cyclin-6 OS=Saccharomyces cerevisiae (strain ATCC 204508 / S288c) GN=PCL6 PE=1 SV=1	40.6467	emb|CCT71184.1| probable PCL7-cyclin like protein interacting with Pho85p [Fusarium fujikuroi IMI 58289]	96.7667			AT5G53870.1 | Symbols: ENODL1, AtENODL1 | early nodulin-like protein 1 | chr5:21870033-21871228 REVERSE LENGTH=370	39.9538		;IPR013922;	GO:0000079;GO:0019901;
	comp802_c1_seq1	925	ref|XM_003048666.1| Nectria haematococca mpVI 77-13-4 hypothetical protein, mRNA	27.3514	sp|O42979|PSL1_SCHPO PHO85 cyclin-like protein psl1 OS=Schizosaccharomyces pombe (strain 972 / ATCC 24843) GN=psl1 PE=3 SV=1	24.3243	gb|ENH70603.1| PHO85 cyclin-6 [Fusarium oxysporum f. sp. cubense race 1]	40.5405	LOC_Os02g03294.1 protein|cyclin, putative, expressed	28.8649	AT2G44740.1 | Symbols: CYCP4;1 | cyclin p4;1 | chr2:18442287-18443304 REVERSE LENGTH=202	23.027		;IPR013922;	GO:0000079;GO:0019901;
	comp804_c0_seq1	342	gb|AF119387.1|AF119387 Stomoxys calcitrans ribosomal protein S14 mRNA, complete cds	85.6725	sp|P14130|RS14_DROME 40S ribosomal protein S14 OS=Drosophila melanogaster GN=RpS14a PE=1 SV=1	90.3509	ref|XP_001992480.1| GH24178 [Drosophila grimshawi] ref|XP_002010214.1| GI15807 [Drosophila mojavensis] ref|XP_002055663.1| GJ18661 [Drosophila virilis] gb|EDV92187.1| GH24178 [Drosophila grimshawi] gb|EDW07531.1| GI15807 [Drosophila mojavensis] gb|EDW65864.1| GJ18661 [Drosophila virilis]	90.3509	LOC_Os02g06700.2 protein|ribosomal protein, putative, expressed	90.3509	AT2G36160.1 | Symbols: | Ribosomal protein S11 family protein | chr2:15169925-15171159 FORWARD LENGTH=150	90.3509		;IPR001971;	GO:0003735;GO:0005622;GO:0005840;GO:0006412;
	comp805_c0_seq1	1338			sp|P52959|CTF1B_FUSSO Cutinase transcription factor 1 beta OS=Fusarium solani subsp. pisi GN=CTF1-BETA PE=2 SV=1	93.4978	gb|EGY23520.1| hypothetical protein VDAG_04958 [Verticillium dahliae VdLs.17]	93.4978						;IPR001138;IPR007219;	GO:0003677;GO:0003700;GO:0005634;GO:0006351;GO:0006355;GO:0008270;
	comp805_c1_seq1	966					ref|XP_003002854.1| conserved hypothetical protein [Verticillium alfalfae VaMs.102] gb|EEY20306.1| conserved hypothetical protein [Verticillium alfalfae VaMs.102]	88.8199
	comp806_c0_seq1	1528					emb|CBJ33594.1| FAD linked oxidase domain-containing protein [Ectocarpus siliculosus]	93.4555
	comp806_c1_seq1	300
	comp807_c0_seq1	347
	comp807_c1_seq1	251
	comp808_c0_seq1	835			sp|Q54JT7|NICA_DICDI Nicastrin OS=Dictyostelium discoideum GN=ncstn PE=3 SV=2	96.2874	gb|EPB83012.1| hypothetical protein HMPREF1544_10242 [Mucor circinelloides f. circinelloides 1006PhL]	85.8683	LOC_Os02g50360.1 protein|nicalin, putative, expressed	85.8683	AT3G52640.3 | Symbols: | Zn-dependent exopeptidases superfamily protein | chr3:19515625-19520290 REVERSE LENGTH=618	87.3054	ko04330;ko05010;	;IPR008710;	GO:0016021;GO:0016485;
	comp808_c1_seq1	580			sp|Q8GUM5|NICA_ARATH Nicastrin OS=Arabidopsis thaliana GN=At3g52640/At3g52650 PE=2 SV=1	91.5517	gb|EFA79122.1| nicastrin [Polysphondylium pallidum PN500]	97.2414			AT3G52640.1 | Symbols: | Zn-dependent exopeptidases superfamily protein | chr3:19515078-19520290 REVERSE LENGTH=676	91.5517		;IPR008710;	GO:0016021;GO:0016485;
	comp809_c0_seq1	256	gb|JX963787.1| Gossypium hirsutum clone NBRI_TRANS-1015 microsatellite sequence	14.8438			ref|WP_013287717.1| splicing factor PWI domain-containing protein [Micromonospora aurantiaca] ref|YP_003837677.1| splicing factor PWI domain-containing protein [Micromonospora aurantiaca ATCC 27029] gb|ADL48101.1| splicing factor PWI domain-containing protein [Micromonospora aurantiaca ATCC 27029]	18.75
	comp809_c1_seq1	1093			sp|Q9FPQ6|GP1_CHLRE Vegetative cell wall protein gp1 OS=Chlamydomonas reinhardtii GN=GP1 PE=1 SV=1	27.1729	dbj|BAK02721.1| predicted protein [Hordeum vulgare subsp. vulgare]	43.0924	LOC_Os12g11330.1 protein|transposon protein, putative, CACTA, En/Spm sub-class, expressed	25.8005	AT1G44191.1 | Symbols: | ECA1 gametogenesis related family protein | chr1:16813654-16814733 REVERSE LENGTH=359	39.5242		;IPR018247;
	comp810_c0_seq1	205	ref|XM_007913860.1| Togninia minima UCRPA7 hypothetical protein mRNA	28.7805			ref|XP_007912051.1| hypothetical protein UCRPA7_1265 [Togninia minima UCRPA7] gb|EOO03217.1| hypothetical protein UCRPA7_1265 [Togninia minima UCRPA7]	99.5122
	comp811_c0_seq1	1138			sp|Q2TBI0|LBP_BOVIN Lipopolysaccharide-binding protein OS=Bos taurus GN=LBP PE=2 SV=1	87.2583	ref|XP_003388284.1| PREDICTED: bactericidal permeability-increasing protein-like [Amphimedon queenslandica]	86.9947	LOC_Os06g20430.2 protein|BPI/LBP family protein At3g20270 precursor, putative, expressed	86.9947	AT1G04970.2 | Symbols: | lipid-binding serum glycoprotein family protein | chr1:1411924-1413431 FORWARD LENGTH=349	87.2583	ko04064;ko04620;ko05132;ko05152;	;IPR001124;IPR017943;	GO:0008289;
	comp811_c1_seq1	470			sp|P17213|BPI_HUMAN Bactericidal permeability-increasing protein OS=Homo sapiens GN=BPI PE=1 SV=4	94.4681	ref|XP_001629157.1| predicted protein [Nematostella vectensis] gb|EDO37094.1| predicted protein [Nematostella vectensis]	83.617	LOC_Os09g30474.1 protein|BPI/LBP family protein At3g20270 precursor, putative, expressed	85.5319	AT1G04970.1 | Symbols: | lipid-binding serum glycoprotein family protein | chr1:1411216-1413431 FORWARD LENGTH=488	90		;IPR017943;IPR017942;	GO:0008289;
	comp812_c0_seq1	347	ref|XM_007260862.1| PREDICTED: Astyanax mexicanus fibronectin type III domain containing 1 (fndc1), transcript variant X2, mRNA	11.5274			ref|XP_008198008.1| PREDICTED: U2 small nuclear ribonucleoprotein A' isoform X2 [Tribolium castaneum]	40.634
	comp812_c1_seq1	544			sp|P43333|RU2A_ARATH U2 small nuclear ribonucleoprotein A' OS=Arabidopsis thaliana GN=At1g09760 PE=2 SV=2	92.6471	gb|ENN75675.1| hypothetical protein YQE_07773, partial [Dendroctonus ponderosae] gb|ERL93012.1| hypothetical protein D910_10314 [Dendroctonus ponderosae]	95.9559	LOC_Os02g13990.1 protein|U2 small nuclear ribonucleoprotein A, putative, expressed	89.3382	AT1G09760.1 | Symbols: U2A' | U2 small nuclear ribonucleoprotein A | chr1:3159476-3161603 REVERSE LENGTH=249	92.6471	ko03040;	;IPR001611;IPR003603;	GO:0005515;
	comp813_c0_seq1	790	ref|XM_008211890.1| PREDICTED: Nasonia vitripennis elongation factor 1-gamma (LOC103316711), mRNA	7.08861			ref|XP_001954706.1| GF18406 [Drosophila ananassae] gb|EDV43267.1| GF18406 [Drosophila ananassae]	99.4937	LOC_Os02g12800.2 protein|elongation factor 1-gamma, putative, expressed	99.4937	AT1G09640.1 | Symbols: | Translation elongation factor EF1B, gamma chain | chr1:3120162-3122152 FORWARD LENGTH=414	99.4937	ko05134;
	comp813_c1_seq1	616	ref|XM_001661520.1| Aedes aegypti elongation factor 1 gamma partial mRNA	61.526	sp|Q9NJH0|EF1G_DROME Elongation factor 1-gamma OS=Drosophila melanogaster GN=Ef1gamma PE=2 SV=2	78.4091	ref|XP_005178105.1| PREDICTED: elongation factor 1-gamma-like [Musca domestica]	78.4091	LOC_Os02g12794.3 protein|elongation factor 1-gamma, putative, expressed	67.2078	AT1G57720.2 | Symbols: | Translation elongation factor EF1B, gamma chain | chr1:21377873-21380114 FORWARD LENGTH=413	68.1818		;IPR001662;	GO:0003746;GO:0005853;GO:0006414;
	comp814_c0_seq1	206	ref|XM_004981698.1| PREDICTED: Setaria italica protein TORNADO 1-like (LOC101758493), transcript variant X5, mRNA	31.5534
	comp816_c0_seq1	1043			sp|Q8WQ86|EB1_DICDI Microtubule-associated protein RP/EB family member 1 OS=Dictyostelium discoideum GN=eb1 PE=1 SV=1	87.7277	ref|XP_002061448.1| GK20714 [Drosophila willistoni] gb|EDW72434.1| GK20714 [Drosophila willistoni]	50.0479
	comp816_c1_seq1	373
	comp817_c0_seq1	371
	comp817_c1_seq1	368
	comp818_c0_seq1	242	ref|XM_002419497.1| Candida dubliniensis CD36 nuclear pore complex subunit, putative (CD36_86410) mRNA, complete cds	13.2231
	comp822_c0_seq1	450	ref|XM_002259359.1| Plasmodium knowlesi strain H RNA binding protein (PKH_093670) mRNA, complete cds	7.33333
	comp822_c0_seq2	526
	comp824_c0_seq1	203
	comp825_c0_seq1	319
	comp826_c0_seq1	1848	ref|XM_003047950.1| Nectria haematococca mpVI 77-13-4 hypothetical protein, mRNA	5.19481	sp|Q5ZLK7|HYOU1_CHICK Hypoxia up-regulated protein 1 OS=Gallus gallus GN=HYOU1 PE=2 SV=1	68.9935	ref|XP_003047996.1| hypothetical protein NECHADRAFT_104346 [Nectria haematococca mpVI 77-13-4] gb|EEU42283.1| hypothetical protein NECHADRAFT_104346 [Nectria haematococca mpVI 77-13-4]	85.8766	LOC_Os02g48110.1 protein|DnaK family protein, putative, expressed	51.1364	AT4G16660.1 | Symbols: | heat shock protein 70 (Hsp 70) family protein | chr4:9377225-9381232 FORWARD LENGTH=867	47.0779		;IPR001023;	GO:0005524;
	comp826_c1_seq1	1653	ref|XM_003047950.1| Nectria haematococca mpVI 77-13-4 hypothetical protein, mRNA	30.0665	sp|Q10061|LHS1_SCHPO Heat shock protein 70 homolog lhs1 OS=Schizosaccharomyces pombe (strain 972 / ATCC 24843) GN=SPAC1F5.06 PE=3 SV=1	82.9401	gb|EHK15787.1| hypothetical protein TRIVIDRAFT_80028 [Trichoderma virens Gv29-8]	90.5626	LOC_Os02g48110.1 protein|DnaK family protein, putative, expressed	89.1107	AT4G16660.1 | Symbols: | heat shock protein 70 (Hsp 70) family protein | chr4:9377225-9381232 FORWARD LENGTH=867	83.6661	ko04141;	;IPR001023;IPR013126;	GO:0005524;
	comp830_c0_seq1	220	ref|XM_003657896.1| Thielavia terrestris NRRL 8126 histone H4-like protein (THITE_109486) mRNA, complete cds	40.4545	sp|P02309|H4_YEAST Histone H4 OS=Saccharomyces cerevisiae (strain ATCC 204508 / S288c) GN=HHF1 PE=1 SV=2	38.1818	ref|XP_001539097.1| hypothetical protein HCAG_06702 [Ajellomyces capsulatus NAm1] gb|EDN09535.1| hypothetical protein HCAG_06702 [Ajellomyces capsulatus NAm1]	38.1818	LOC_Os10g39410.1 protein|Core histone H2A/H2B/H3/H4 domain containing protein, putative, expressed	38.1818	AT1G07660.2 | Symbols: | Histone superfamily protein | chr1:2369212-2369523 FORWARD LENGTH=86	38.1818
	comp833_c0_seq1	302
	comp834_c0_seq1	498			sp|Q8UZB3|ORF4_GFKVM Uncharacterized protein ORF4 OS=Grapevine fleck virus (isolate Italy/MT48) GN=ORF4 PE=4 SV=1	77.7108	ref|XP_005786773.1| hypothetical protein EMIHUDRAFT_415154 [Emiliania huxleyi CCMP1516] gb|EOD34344.1| hypothetical protein EMIHUDRAFT_415154 [Emiliania huxleyi CCMP1516]	77.7108	LOC_Os03g14615.1 protein|LTPL117 - Protease inhibitor/seed storage/LTP family protein precursor, expressed	77.1084
	comp834_c1_seq1	407	ref|XM_006654594.1| PREDICTED: Oryza brachyantha periodic tryptophan protein 2-like (LOC102708522), mRNA	12.7764					LOC_Os05g37700.1 protein|periplasmic beta-glucosidase precursor, putative, expressed	45.7002	AT3G47000.1 | Symbols: | Glycosyl hydrolase family protein | chr3:17313811-17316539 REVERSE LENGTH=608	41.2776
	comp835_c0_seq1	355			sp|Q9Y5K5|UCHL5_HUMAN Ubiquitin carboxyl-terminal hydrolase isozyme L5 OS=Homo sapiens GN=UCHL5 PE=1 SV=3	67.6056	gb|AFW74095.1| hypothetical protein ZEAMMB73_281354 [Zea mays]	58.3099	LOC_Os02g57630.4 protein|ubiquitin carboxyl-terminal hydrolase, family 1, putative, expressed	56.6197	AT1G65650.1 | Symbols: UCH2 | Peptidase C12, ubiquitin carboxyl-terminal hydrolase 1 | chr1:24415172-24417466 REVERSE LENGTH=330	49.8592		;IPR001578;	GO:0004221;GO:0005622;GO:0006511;
	comp835_c1_seq1	712	ref|NM_001292172.1| Callorhinchus milii ubiquitin carboxyl-terminal hydrolase L5 (uchl5), mRNA gb|JX053328.1| Callorhinchus milii clone P04J04.Testis.t16 mRNA sequence	7.02247	sp|Q54N38|UCHL5_DICDI Ubiquitin carboxyl-terminal hydrolase isozyme L5 OS=Dictyostelium discoideum GN=uch2 PE=3 SV=1	97.3315	ref|XP_001754802.1| predicted protein [Physcomitrella patens] gb|EDQ80256.1| predicted protein [Physcomitrella patens]	95.2247	LOC_Os02g57630.1 protein|ubiquitin carboxyl-terminal hydrolase, family 1, putative, expressed	95.2247	AT1G65650.1 | Symbols: UCH2 | Peptidase C12, ubiquitin carboxyl-terminal hydrolase 1 | chr1:24415172-24417466 REVERSE LENGTH=330	95.2247		;IPR001578;	GO:0004221;GO:0005622;GO:0006511;
	comp836_c0_seq1	256	dbj|AP013107.1| Aegilops speltoides mitochondrial DNA, complete sequence	92.1875
	comp836_c1_seq1	292	gb|JN120789.1| Ferrocalamus rimosivaginus mitochondrion, partial genome	100			ref|XP_002531742.1| ATP synthase alpha subunit mitochondrial, putative [Ricinus communis] gb|EEF30662.1| ATP synthase alpha subunit mitochondrial, putative [Ricinus communis]	26.7123
	comp837_c0_seq1	224
	comp839_c0_seq1	417
	comp840_c0_seq1	381	gb|KC831576.2| Sudhausia crassa small subunit ribosomal protein 27 (rps-27) gene, complete cds	44.8819	sp|Q71TY3|RS27_RAT 40S ribosomal protein S27 OS=Rattus norvegicus GN=Rps27 PE=2 SV=3	62.2047	ref|XP_008636394.1| PREDICTED: 40S ribosomal protein S27, partial [Corvus brachyrhynchos]	66.1417	LOC_Os04g27860.1 protein|40S ribosomal protein S27, putative, expressed	62.2047	AT5G47930.1 | Symbols: | Zinc-binding ribosomal protein family protein | chr5:19406423-19407329 REVERSE LENGTH=84	62.2047	ko03010;	;IPR000592;IPR023407;IPR011332;	GO:0003735;GO:0005622;GO:0005840;GO:0006412;
	comp841_c0_seq1	1206	gb|GQ906871.1| Shannoniana fluviatilis catalase gene, partial cds	4.56053			gb|EFA82574.1| catalase [Polysphondylium pallidum PN500]	97.5124	LOC_Os06g51150.2 protein|catalase isozyme B, putative, expressed	83.8308	AT4G35090.2 | Symbols: CAT2 | catalase 2 | chr4:16701105-16703215 REVERSE LENGTH=474	73.3831	ko00380;ko00630;ko01110;ko04068;ko04146;ko05014;
	comp841_c1_seq1	228			sp|O93662|CATA_METBF Catalase OS=Methanosarcina barkeri (strain Fusaro / DSM 804) GN=kat PE=3 SV=1	100	ref|XP_004337981.1| catalase [Acanthamoeba castellanii str. Neff] gb|ELR15968.1| catalase [Acanthamoeba castellanii str. Neff]	100	LOC_Os03g03910.1 protein|catalase domain containing protein, expressed	98.6842	AT1G20630.1 | Symbols: CAT1 | catalase 1 | chr1:7146812-7149609 FORWARD LENGTH=492	96.0526		;IPR011614;IPR002226;IPR020835;IPR018028;	GO:0004096;GO:0006979;GO:0055114;
	comp842_c0_seq1	272
	comp844_c0_seq1	485
	comp844_c0_seq2	1004
	comp845_c0_seq1	1437	ref|XM_001909068.1| Podospora anserina S mat+ hypothetical protein (PODANSg6138) partial mRNA	14.3354	sp|Q02817|MUC2_HUMAN Mucin-2 OS=Homo sapiens GN=MUC2 PE=1 SV=2	49.8956	gb|KEY66016.1| hypothetical protein S7711_06924 [Stachybotrys chartarum IBT 7711]	99.7912	LOC_Os08g05940.1 protein|retrotransposon protein, putative, unclassified, expressed	50.1044	AT4G35800.1 | Symbols: NRPB1, RPB1, RNA_POL_II_LSRNA_POL_II_LS, RNA_POL_II_LS | RNA polymerase II large subunit | chr4:16961115-16967892 REVERSE LENGTH=1839	58.0376		;IPR022124;
	comp845_c1_seq1	1043			sp|P13934|LEA76_BRANA Late embryogenesis abundant protein 76 OS=Brassica napus PE=2 SV=2	62.9914	gb|KFA70554.1| hypothetical protein S40285_08368 [Stachybotrys chlorohalonata IBT 40285]	85.139	LOC_Os03g07180.1 protein|embryonic protein DC-8, putative, expressed	78.2359	AT3G53040.1 | Symbols: | late embryogenesis abundant protein, putative / LEA protein, putative | chr3:19664797-19666405 REVERSE LENGTH=479	72.4832		;IPR022124;
	comp846_c0_seq1	283
	comp847_c0_seq1	1119	ref|XM_003008918.1| Verticillium albo-atrum VaMs.102 mannan endo-1,6-alpha-mannosidase DCW1, mRNA	7.68543	sp|P36091|DCW1_YEAST Mannan endo-1,6-alpha-mannosidase DCW1 OS=Saccharomyces cerevisiae (strain ATCC 204508 / S288c) GN=DCW1 PE=1 SV=1	48.5255	gb|KFA67957.1| hypothetical protein S40285_03564 [Stachybotrys chlorohalonata IBT 40285]	55.496						;IPR008928;IPR007087;IPR005198;IPR012341;	GO:0003824;GO:0005622;GO:0008270;
	comp847_c1_seq1	765	ref|XM_007913625.1| Togninia minima UCRPA7 putative glycoside hydrolase family 76 protein mRNA	10.4575	sp|Q05031|DFG5_YEAST Mannan endo-1,6-alpha-mannosidase DFG5 OS=Saccharomyces cerevisiae (strain ATCC 204508 / S288c) GN=DFG5 PE=1 SV=1	93.7255	ref|XP_006968966.1| glycoside hydrolase family 76 [Trichoderma reesei QM6a] gb|EGR45054.1| glycoside hydrolase family 76 [Trichoderma reesei QM6a]	94.902						;IPR022413;IPR008928;IPR005198;	GO:0003824;GO:0016301;GO:0016772;
	comp848_c0_seq1	286			sp|Q6SPF0|SAMD1_HUMAN Atherin OS=Homo sapiens GN=SAMD1 PE=1 SV=1	81.8182			LOC_Os08g01690.1 protein|retrotransposon protein, putative, unclassified, expressed	90.2098
	comp849_c0_seq1	1568	ref|XM_003051614.1| Nectria haematococca mpVI 77-13-4 hypothetical protein, mRNA	13.7117			gb|KFA62022.1| hypothetical protein S40285_02114 [Stachybotrys chlorohalonata IBT 40285]	64.2857
	comp849_c1_seq1	783
	comp850_c0_seq1	722			sp|Q17RH7|TPRXL_HUMAN Putative protein TPRXL OS=Homo sapiens GN=TPRXL PE=5 SV=2	82.2715	ref|XP_007833348.1| hypothetical protein PFICI_06576 [Pestalotiopsis fici W106-1] gb|ETS81574.1| hypothetical protein PFICI_06576 [Pestalotiopsis fici W106-1]	98.0609
	comp850_c1_seq1	323					gb|KFA69302.1| hypothetical protein S40285_08613 [Stachybotrys chlorohalonata IBT 40285]	99.3808
	comp851_c0_seq1	205
	comp851_c0_seq2	217
	comp854_c0_seq1	242
	comp856_c0_seq1	946			sp|Q4LAB0|MCO_STAHJ Multicopper oxidase mco OS=Staphylococcus haemolyticus (strain JCSC1435) GN=mco PE=3 SV=2	95.7717	ref|XP_002896335.1| conserved hypothetical protein [Phytophthora infestans T30-4] gb|EEY67672.1| conserved hypothetical protein [Phytophthora infestans T30-4]	99.26	LOC_Os01g03640.1 protein|multicopper oxidase domain containing protein, expressed	82.4524	AT1G23010.1 | Symbols: LPR1 | Cupredoxin superfamily protein | chr1:8147353-8149580 FORWARD LENGTH=581	99.5772		;IPR008972;IPR011707;IPR001117;	GO:0005507;GO:0016491;GO:0055114;
	comp856_c1_seq1	1549			sp|Q14DK5|HIPL1_MOUSE HHIP-like protein 1 OS=Mus musculus GN=Hhipl1 PE=2 SV=1	65.2679	ref|WP_031529324.1| glucose sorbosone dehydrogenase [Dyadobacter crusticola]	61.5881	LOC_Os07g09520.1 protein|expressed protein	70.3034	AT5G39970.1 | Symbols: | catalytics | chr5:15998155-16000751 FORWARD LENGTH=690	92.5759		;IPR011041;IPR012938;IPR011042;	GO:0003824;GO:0005975;GO:0016901;GO:0048038;
	comp857_c0_seq1	515					ref|XP_004954672.1| PREDICTED: uncharacterized protein LOC101772341 [Setaria italica]	87.9612	LOC_Os08g23950.1 protein|expressed protein	66.4078	AT2G29210.1 | Symbols: | splicing factor PWI domain-containing protein | chr2:12558156-12562168 FORWARD LENGTH=878	78.0583
	comp857_c1_seq1	854			sp|Q17RH7|TPRXL_HUMAN Putative protein TPRXL OS=Homo sapiens GN=TPRXL PE=5 SV=2	89.2272	emb|CDM84216.1| unnamed protein product [Triticum aestivum] emb|CDM85483.1| unnamed protein product [Triticum aestivum]	81.1475	LOC_Os12g07940.1 protein|expressed protein	72.7166				;IPR011676;
	comp858_c0_seq1	814					ref|XP_004998635.1| hypothetical protein PTSG_00082 [Salpingoeca rosetta] gb|EGD72063.1| hypothetical protein PTSG_00082 [Salpingoeca rosetta]	77.7641
	comp858_c1_seq1	1053			sp|Q5RJF7|CA2D4_MOUSE Voltage-dependent calcium channel subunit alpha-2/delta-4 OS=Mus musculus GN=Cacna2d4 PE=2 SV=1	69.5157	gb|EJK76792.1| hypothetical protein THAOC_01427 [Thalassiosira oceanica]	81.1966						;IPR002035;IPR013608;	GO:0005515;
	comp859_c0_seq1	378			sp|B8NPT0|FAEB2_ASPFN Probable feruloyl esterase B-2 OS=Aspergillus flavus (strain ATCC 200026 / FGSC A1120 / NRRL 3357 / JCM 12722 / SRRC 167) GN=faeB-2 PE=3 SV=1	86.5079	gb|KDN66354.1| putative tannase and feruloyl esterase [Colletotrichum sublineola]	86.5079						;IPR011118;
	comp859_c1_seq1	1250	ref|XM_007596449.1| Colletotrichum fioriniae PJ7 tannase and feruloyl esterase mRNA	8.08			gb|EQB49046.1| tannase and feruloyl esterase [Colletotrichum gloeosporioides Cg-14]	98.64	LOC_Os05g40220.1 protein|transposon protein, putative, unclassified, expressed	72	AT2G45000.1 | Symbols: EMB2766 | structural constituent of nuclear pore | chr2:18564156-18567632 FORWARD LENGTH=739	88.08
	comp861_c0_seq1	864			sp|P25792|CYSP_SCHMA Cathepsin B-like cysteine proteinase OS=Schistosoma mansoni PE=2 SV=1	36.8056	ref|XP_001626688.1| predicted protein [Nematostella vectensis] gb|EDO34588.1| predicted protein [Nematostella vectensis]	41.3194	LOC_Os05g24550.5 protein|Papain family cysteine protease domain containing protein, expressed	38.1944	AT4G01610.2 | Symbols: | Cysteine proteinases superfamily protein | chr4:694857-696937 FORWARD LENGTH=359	43.0556		;IPR013128;IPR000169;IPR000668;	GO:0004197;GO:0006508;GO:0008234;
	comp861_c1_seq1	522			sp|Q26534|CATL_SCHMA Cathepsin L OS=Schistosoma mansoni GN=CL1 PE=2 SV=1	56.8966	ref|XP_001020178.1| Papain family cysteine protease containing protein [Tetrahymena thermophila] gb|EAR99933.1| papain family cysteine protease [Tetrahymena thermophila SB210]	59.7701	LOC_Os09g38920.1 protein|thiol protease SEN102 precursor, putative, expressed	46.5517	AT3G54940.2 | Symbols: | Papain family cysteine protease | chr3:20354402-20356127 FORWARD LENGTH=367	53.4483		;IPR013128;IPR000169;IPR000668;	GO:0004197;GO:0006508;GO:0008234;
	comp862_c0_seq1	218
	comp863_c0_seq1	787
	comp863_c1_seq1	214
	comp864_c0_seq1	227
	comp865_c0_seq1	457
	comp866_c0_seq1	213
	comp867_c0_seq1	415
	comp868_c0_seq1	458
	comp869_c0_seq1	625
	comp872_c0_seq1	474	ref|XM_004955137.1| PREDICTED: Setaria italica pentatricopeptide repeat-containing protein At3g22690-like (LOC101757490), mRNA	100	sp|O22137|PP202_ARATH Pentatricopeptide repeat-containing protein At2g45350, chloroplastic OS=Arabidopsis thaliana GN=CRR4 PE=3 SV=2	97.4684	ref|XP_006649015.1| PREDICTED: pentatricopeptide repeat-containing protein At3g22690-like [Oryza brachyantha]	99.3671	LOC_Os02g49830.1 protein|pentatricopeptide, putative, expressed	99.3671	AT2G45350.1 | Symbols: CRR4 | Pentatricopeptide repeat (PPR) superfamily protein | chr2:18694816-18696657 REVERSE LENGTH=613	97.4684		;IPR002885;
	comp876_c0_seq1	356
	comp877_c0_seq1	232
	comp878_c0_seq1	780	ref|XM_007006599.1| Tremella mesenterica DSM 1558 hypothetical protein (TREMEDRAFT_33604), partial mRNA	4.61538	sp|Q9P6J4|YHD6_SCHPO Uncharacterized protein C1683.06c OS=Schizosaccharomyces pombe (strain 972 / ATCC 24843) GN=SPBC1683.06c PE=3 SV=1	80.3846	emb|CCE34557.1| uncharacterized protein CPUR_08490 [Claviceps purpurea 20.1]	81.9231	LOC_Os08g44370.1 protein|inosine-uridine preferring nucleoside hydrolase family protein, putative, expressed	80.3846	AT2G36310.1 | Symbols: URH1 | uridine-ribohydrolase 1 | chr2:15224692-15226633 REVERSE LENGTH=336	80.3846	ko00240;ko00760;	;IPR001910;IPR023186;
	comp878_c1_seq1	1451	emb|HF679023.1| Fusarium fujikuroi IMI 58289 draft genome, chromosome FFUJ_chr01	7.99449	sp|O74483|LSM8_SCHPO U6 snRNA-associated Sm-like protein LSm8 OS=Schizosaccharomyces pombe (strain 972 / ATCC 24843) GN=lsm8 PE=3 SV=1	19.8484	ref|XP_007810112.1| nucleoside hydrolase, putative [Metarhizium acridum CQMa 102] gb|EFY90257.1| nucleoside hydrolase, putative [Metarhizium acridum CQMa 102]	46.5196	LOC_Os04g36810.1 protein|LSM domain containing protein, expressed	16.3336	AT3G14080.2 | Symbols: | Small nuclear ribonucleoprotein family protein | chr3:4667717-4668989 FORWARD LENGTH=128	16.3336	ko03018;	;IPR006649;IPR001910;IPR010920;IPR023186;IPR001163;
	comp880_c0_seq1	833			sp|P97499|TEP1_MOUSE Telomerase protein component 1 OS=Mus musculus GN=Tep1 PE=1 SV=1	98.3193	ref|XP_004338615.1| NACHT domain containing protein [Acanthamoeba castellanii str. Neff] gb|ELR16602.1| NACHT domain containing protein [Acanthamoeba castellanii str. Neff]	98.6795
	comp880_c1_seq1	2142			sp|Q8YTC2|Y2800_NOSS1 Uncharacterized WD repeat-containing protein alr2800 OS=Nostoc sp. (strain PCC 7120 / UTEX 2576) GN=alr2800 PE=4 SV=1	72.549	ref|XP_004338615.1| NACHT domain containing protein [Acanthamoeba castellanii str. Neff] gb|ELR16602.1| NACHT domain containing protein [Acanthamoeba castellanii str. Neff]	92.437	LOC_Os10g01540.1 protein|notchless protein, putative, expressed	52.6611	AT5G52820.1 | Symbols: | WD-40 repeat family protein / notchless protein, putative | chr5:21401423-21404203 FORWARD LENGTH=473	52.8011		;IPR020472;IPR019782;IPR017986;IPR001680;IPR011046;IPR019775;IPR019781;IPR015943;	GO:0005515;
	comp881_c0_seq1	372
	comp882_c0_seq1	440
	comp882_c1_seq1	715	ref|XM_001912029.1| Podospora anserina S mat+ hypothetical protein (PODANSg9110) partial mRNA	44.8951	sp|C0ZYA5|IF2_RHOE4 Translation initiation factor IF-2 OS=Rhodococcus erythropolis (strain PR4 / NBRC 100887) GN=infB PE=3 SV=1	70.4895	ref|XP_003649823.1| hypothetical protein THITE_2108835 [Thielavia terrestris NRRL 8126] gb|AEO63487.1| hypothetical protein THITE_2108835 [Thielavia terrestris NRRL 8126]	65.035	LOC_Os07g40130.1 protein|retrotransposon protein, putative, Ty3-gypsy subclass, expressed	63.3566	AT1G31810.1 | Symbols: AFH14 | Formin Homology 14 | chr1:11399922-11405761 REVERSE LENGTH=1230	69.2308		;IPR022024;
	comp883_c0_seq1	973			sp|P0C728|LF3_EBVG Uncharacterized protein LF3 OS=Epstein-Barr virus (strain GD1) GN=LF3 PE=3 SV=1	77.0812	ref|NP_001169942.1| uncharacterized protein LOC100383840 [Zea mays] gb|ACN35317.1| unknown [Zea mays]	74.9229	LOC_Os11g43640.1 protein|retrotransposon protein, putative, unclassified, expressed	76.7729	AT1G44191.1 | Symbols: | ECA1 gametogenesis related family protein | chr1:16813654-16814733 REVERSE LENGTH=359	74.3063
	comp883_c1_seq1	505			sp|Q17RH7|TPRXL_HUMAN Putative protein TPRXL OS=Homo sapiens GN=TPRXL PE=5 SV=2	93.2673	ref|XP_008143350.1| PREDICTED: striated muscle preferentially expressed protein kinase isoform X1 [Eptesicus fuscus]	93.8614	LOC_Os04g42100.1 protein|retrotransposon protein, putative, unclassified, expressed	81.3861	AT5G53870.1 | Symbols: ENODL1, AtENODL1 | early nodulin-like protein 1 | chr5:21870033-21871228 REVERSE LENGTH=370	76.6337
	comp886_c0_seq1	298	gb|KF184798.1| Saccharum hybrid cultivar R570 clone BAC 222J24 complete sequence	19.1275
	comp886_c0_seq2	249	gb|KF184798.1| Saccharum hybrid cultivar R570 clone BAC 222J24 complete sequence	22.8916
	comp887_c0_seq1	555
	comp888_c0_seq1	218
	comp889_c0_seq1	1459
	comp889_c1_seq1	641
	comp891_c0_seq1	522	ref|XM_006670187.1| Cordyceps militaris CM01 BSD domain-containing protein (CCM_05041), partial mRNA	10.728	sp|Q80Y55|BSDC1_MOUSE BSD domain-containing protein 1 OS=Mus musculus GN=Bsdc1 PE=2 SV=1	66.092	gb|KFA53177.1| hypothetical protein S40293_03187 [Stachybotrys chartarum IBT 40293] gb|KFA76809.1| hypothetical protein S40288_03029 [Stachybotrys chartarum IBT 40288]	72.9885	LOC_Os06g46149.1 protein|serine/arginine repetitive matrix protein 1, putative, expressed	39.0805	AT4G13110.1 | Symbols: | BSD domain-containing protein | chr4:7641507-7642457 FORWARD LENGTH=316	47.7011
	comp891_c1_seq1	878	ref|XM_007820182.1| Metarhizium anisopliae ARSEF 23 BSD domain protein partial mRNA	13.0979	sp|O13905|YF3E_SCHPO BSD domain-containing protein C22A12.14c OS=Schizosaccharomyces pombe (strain 972 / ATCC 24843) GN=SPAC22A12.14c PE=1 SV=1	67.3121	gb|KFA53177.1| hypothetical protein S40293_03187 [Stachybotrys chartarum IBT 40293] gb|KFA76809.1| hypothetical protein S40288_03029 [Stachybotrys chartarum IBT 40288]	93.9636	LOC_Os01g16670.1 protein|BSD domain-containing protein, putative, expressed	84.3964				;IPR005607;
	comp892_c0_seq1	263	ref|XM_002554791.1| Lachancea thermotolerans CBS 6340 KLTH0F14982p (KLTH0F14982g) mRNA, complete cds	28.5171	sp|Q1ZXH2|FHKB_DICDI Probable serine/threonine-protein kinase fhkB OS=Dictyostelium discoideum GN=fhkB PE=3 SV=1	50.1901	ref|XP_001134559.1| hypothetical protein DDB_G0280599 [Dictyostelium discoideum AX4] sp|Q1ZXH2.1|FHKB_DICDI RecName: Full=Probable serine/threonine-protein kinase fhkB; AltName: Full=Forkhead-associated kinase protein B [Dictyostelium discoideum] gb|EAS66876.1| hypothetical protein DDB_G0280599 [Dictyostelium discoideum AX4]	50.1901	LOC_Os08g01090.2 protein|B3 DNA binding domain containing protein, expressed	44.4867	AT2G46800.2 | Symbols: ZAT, ATMTP1, MTP1, ZAT1, ATCDF1 | zinc transporter of Arabidopsis thaliana | chr2:19238128-19239324 FORWARD LENGTH=398	76.4259
	comp892_c0_seq2	357	ref|XM_002554791.1| Lachancea thermotolerans CBS 6340 KLTH0F14982p (KLTH0F14982g) mRNA, complete cds	21.0084	sp|Q1ZXH2|FHKB_DICDI Probable serine/threonine-protein kinase fhkB OS=Dictyostelium discoideum GN=fhkB PE=3 SV=1	45.3782	emb|CDJ33266.1| hypothetical protein EMH_0081380 [Eimeria mitis]	83.1933	LOC_Os08g32650.1 protein|cation efflux family protein, putative, expressed	43.6975	AT2G04620.1 | Symbols: | Cation efflux family protein | chr2:1610506-1612902 REVERSE LENGTH=798	67.2269
	comp894_c0_seq1	2141	dbj|AP004997.2| Oryza sativa Japonica Group genomic DNA, chromosome 2, PAC clone:P0030G11	5.37132
	comp895_c0_seq1	1382	ref|XM_003050734.1| Nectria haematococca mpVI 77-13-4 hypothetical protein, mRNA	4.84805			gb|KEY73710.1| hypothetical protein S7711_06284 [Stachybotrys chartarum IBT 7711] gb|KFA47119.1| hypothetical protein S40293_08706 [Stachybotrys chartarum IBT 40293]	83.7916
	comp895_c1_seq1	2007	ref|XM_007812456.1| Metarhizium acridum CQMa 102 hypothetical protein partial mRNA	10.563	sp|P32323|AGA1_YEAST A-agglutinin anchorage subunit OS=Saccharomyces cerevisiae (strain ATCC 204508 / S288c) GN=AGA1 PE=1 SV=1	30.3438	gb|KFA74547.1| hypothetical protein S40288_04906 [Stachybotrys chartarum IBT 40288]	57.2496						;IPR021822;
	comp897_c0_seq1	203
	comp898_c0_seq1	221
	comp898_c1_seq1	658
	comp899_c0_seq1	389	ref|XM_002441492.1| Sorghum bicolor hypothetical protein, mRNA	24.1645	sp|O81292|LRK43_ARATH L-type lectin-domain containing receptor kinase IV.3 OS=Arabidopsis thaliana GN=LECRK43 PE=2 SV=1	41.6452	dbj|BAJ93671.1| predicted protein [Hordeum vulgare subsp. vulgare]	52.4422	LOC_Os07g03900.1 protein|lectin-like receptor kinase, putative, expressed	49.3573	AT4G02410.1 | Symbols: | Concanavalin A-like lectin protein kinase family protein | chr4:1060086-1062110 REVERSE LENGTH=674	41.6452
	comp901_c0_seq1	1065			sp|Q08696|MST2_DROHY Axoneme-associated protein mst101(2) OS=Drosophila hydei GN=mst101(2) PE=1 SV=1	71.2676	ref|XP_001738315.1| axoneme-associated protein mst101 [Entamoeba dispar SAW760] gb|EDR25368.1| axoneme-associated protein mst101, putative [Entamoeba dispar SAW760]	70.1408	LOC_Os03g16369.1 protein|retrotransposon protein, putative, unclassified, expressed	45.9155	AT2G18540.1 | Symbols: | RmlC-like cupins superfamily protein | chr2:8042382-8045008 REVERSE LENGTH=707	53.2394
	comp901_c1_seq1	357	gb|CP001814.1| Streptosporangium roseum DSM 43021, complete genome	12.605	sp|P07796|H1G_STRPU Histone H1-gamma, late OS=Strongylocentrotus purpuratus PE=3 SV=1	91.5966	gb|KDB17457.1| hypothetical protein UV8b_1714 [Villosiclava virens]	84.0336	LOC_Os09g11830.1 protein|expressed protein	93.2773	AT5G53800.1 | Symbols: | unknown protein; Has 30201 Blast hits to 17322 proteins in 780 species: Archae - 12; Bacteria - 1396; Metazoa - 17338; Fungi - 3422; Plants - 5037; Viruses - 0; Other Eukaryotes - 2996 (source: NCBI BLink). | chr5:21848180-21849935 FORWARD LENGTH=351	47.8992
	comp902_c0_seq1	220
	comp903_c0_seq1	1653					ref|XP_002441882.1| hypothetical protein SORBIDRAFT_08g004230 [Sorghum bicolor] gb|EES15720.1| hypothetical protein SORBIDRAFT_08g004230 [Sorghum bicolor]	9.43739	LOC_Os12g17660.1 protein|expressed protein	9.2559	AT4G13340.1 | Symbols: | Leucine-rich repeat (LRR) family protein | chr4:7758610-7760892 FORWARD LENGTH=760	14.3376
	comp906_c0_seq1	999	dbj|AK116213.1| Ciona intestinalis cDNA, clone:citb015m10, full insert sequence	6.30631	sp|P16894|GPA1_DICDI Guanine nucleotide-binding protein alpha-1 subunit OS=Dictyostelium discoideum GN=gpaA PE=2 SV=1	69.97	ref|XP_003286020.1| guanine nucleotide-binding protein alpha-1 subunit [Dictyostelium purpureum] gb|EGC37456.1| guanine nucleotide-binding protein alpha-1 subunit [Dictyostelium purpureum]	69.97	LOC_Os05g26890.1 protein|G-protein alpha subunit, putative, expressed	57.6577	AT2G26300.1 | Symbols: GPA1, GP ALPHA 1, ATGPA1 | G protein alpha subunit 1 | chr2:11198087-11200822 FORWARD LENGTH=383	57.6577		;IPR001019;IPR011025;	GO:0004871;GO:0007165;GO:0007186;GO:0019001;
	comp906_c1_seq1	294	ref|XM_005443451.1| PREDICTED: Falco cherrug guanine nucleotide binding protein, alpha transducing 3 (GNAT3), mRNA	21.0884	sp|Q05425|GPA1_NEUCR Guanine nucleotide-binding protein alpha-1 subunit OS=Neurospora crassa (strain ATCC 24698 / 74-OR23-1A / CBS 708.71 / DSM 1257 / FGSC 987) GN=gna-1 PE=2 SV=1	91.8367	dbj|BAC67544.1| G-protein alpha subunit in n subclass [Halocynthia roretzi]	87.7551			AT2G26300.1 | Symbols: GPA1, GP ALPHA 1, ATGPA1 | G protein alpha subunit 1 | chr2:11198087-11200822 FORWARD LENGTH=383	74.4898		;IPR001019;IPR011025;	GO:0004871;GO:0007165;GO:0007186;GO:0019001;
	comp907_c0_seq1	212	ref|XM_004224188.1| Plasmodium cynomolgi strain B hypothetical protein (PCYB_131640) mRNA, partial cds	20.283
	comp907_c1_seq1	474
	comp908_c0_seq1	647
	comp908_c1_seq1	250
	comp909_c0_seq1	212
	comp909_c0_seq2	279
	comp910_c0_seq1	503
	comp910_c1_seq1	469	ref|XM_002439075.1| Sorghum bicolor hypothetical protein, mRNA	7.24947			gb|AAP94598.1| putative transposase protein [Zea mays]	44.1365	LOC_Os04g49790.1 protein|retrotransposon protein, putative, Ty1-copia subclass, expressed	33.2623
	comp911_c0_seq1	271
	comp912_c0_seq1	430	ref|XM_006864103.1| PREDICTED: Chrysochloris asiatica desmoplakin (DSP), mRNA	9.53488
	comp912_c1_seq1	1178			sp|Q5ZIJ0|BUD13_CHICK BUD13 homolog OS=Gallus gallus GN=BUD13 PE=2 SV=1	52.4618	gb|EMT74551.1| hypothetical protein FOC4_g10001060 [Fusarium oxysporum f. sp. cubense race 4]	74.618	LOC_Os01g72890.1 protein|transposon protein, putative, CACTA, En/Spm sub-class, expressed	48.3871	AT2G29210.1 | Symbols: | splicing factor PWI domain-containing protein | chr2:12558156-12562168 FORWARD LENGTH=878	43.2937
	comp913_c0_seq1	531			sp|O96552|CHMP1_DICDI Charged multivesicular body protein 1 OS=Dictyostelium discoideum GN=chmp1 PE=3 SV=1	93.7853	ref|XP_004354492.1| SNF7 family protein [Dictyostelium fasciculatum] gb|EGG15745.1| SNF7 family protein [Dictyostelium fasciculatum]	93.7853	LOC_Os06g43590.3 protein|SNF7 domain containing protein, putative, expressed	94.3503	AT1G17730.1 | Symbols: VPS46.1, CHMP1B | vacuolar protein sorting 46.1 | chr1:6099210-6100153 FORWARD LENGTH=203	94.3503	ko04144;	;IPR005024;	GO:0015031;
	comp914_c0_seq1	730			sp|P12031|HCYB_HELPO Hemocyanin, beta-C chain unit D (Fragment) OS=Helix pomatia PE=1 SV=2	80.9589	ref|XP_008079586.1| Di-copper centre-containing [Glarea lozoyensis ATCC 20868] gb|EPE32969.1| Di-copper centre-containing [Glarea lozoyensis ATCC 20868]	80.5479						;IPR002227;IPR008922;	GO:0008152;GO:0016491;
	comp914_c1_seq1	1540			sp|P28862|MMP3_MOUSE Stromelysin-1 OS=Mus musculus GN=Mmp3 PE=2 SV=2	46.7532	ref|XP_005767025.1| hypothetical protein EMIHUDRAFT_96302 [Emiliania huxleyi CCMP1516] gb|EOD14596.1| hypothetical protein EMIHUDRAFT_96302 [Emiliania huxleyi CCMP1516]	93.5065	LOC_Os06g13180.1 protein|metalloendoproteinase 1 precursor, putative, expressed	41.6883	AT4G16640.1 | Symbols: | Matrixin family protein | chr4:9367396-9368490 REVERSE LENGTH=364	44.4156		;IPR006026;IPR008922;IPR002477;IPR001818;IPR002227;IPR024079;	GO:0004222;GO:0006508;GO:0008152;GO:0008237;GO:0008270;GO:0016491;GO:0031012;
	comp915_c0_seq1	366
	comp916_c0_seq1	1127	ref|XM_004962113.1| PREDICTED: Setaria italica uncharacterized LOC101777000 (LOC101777000), mRNA	11.1801			ref|XP_004962170.1| PREDICTED: uncharacterized protein LOC101777000 [Setaria italica]	54.0373	LOC_Os08g40480.1 protein|transposon protein, putative, Pong sub-class, expressed	59.0949	AT2G13770.1 | Symbols: | CONTAINS InterPro DOMAIN/s: Putative harbinger transposase-derived nuclease (InterPro:IPR006912); Has 451 Blast hits to 352 proteins in 33 species: Archae - 0; Bacteria - 0; Metazoa - 28; Fungi - 8; Plants - 388; Viruses - 0; Other Eukaryotes - 27 (source: NCBI BLink). | chr2:5736603-5737847 FORWARD LENGTH=343	21.2955
	comp916_c0_seq2	751					emb|CAE01961.2| OSJNBa0085H03.2 [Oryza sativa Japonica Group]	45.9387	LOC_Os02g28420.1 protein|transposon protein, putative, Pong sub-class, expressed	60.719	AT2G13770.1 | Symbols: | CONTAINS InterPro DOMAIN/s: Putative harbinger transposase-derived nuclease (InterPro:IPR006912); Has 451 Blast hits to 352 proteins in 33 species: Archae - 0; Bacteria - 0; Metazoa - 28; Fungi - 8; Plants - 388; Viruses - 0; Other Eukaryotes - 27 (source: NCBI BLink). | chr2:5736603-5737847 FORWARD LENGTH=343	37.5499
	comp917_c0_seq1	220
	comp917_c1_seq1	220
	comp918_c0_seq1	411
	comp918_c1_seq1	363
	comp919_c0_seq1	670	ref|XM_007814369.1| Metarhizium acridum CQMa 102 transcription factor TFIIA complex subunit Toa1, putative partial mRNA	19.8507	sp|Q9USU9|TOA1_SCHPO Transcription initiation factor IIA large subunit OS=Schizosaccharomyces pombe (strain 972 / ATCC 24843) GN=toa1 PE=1 SV=1	91.3433	ref|XP_007812560.1| transcription factor TFIIA complex subunit Toa1, putative [Metarhizium acridum CQMa 102] gb|EFY87734.1| transcription factor TFIIA complex subunit Toa1, putative [Metarhizium acridum CQMa 102]	96.2687	LOC_Os05g22670.1 protein|transcription factor IIA large subunit, putative, expressed	39.8507	AT5G59230.1 | Symbols: | transcription factor-related | chr5:23901555-23902379 FORWARD LENGTH=186	49.2537	ko03022;ko05203;	;IPR009088;IPR004855;	GO:0005672;GO:0006367;
	comp919_c1_seq1	273
	comp920_c0_seq1	259
	comp921_c0_seq1	206			sp|Q7ZY11|EIF2A_XENLA Eukaryotic translation initiation factor 2A OS=Xenopus laevis GN=eif2a PE=2 SV=2	85.9223	ref|XP_008313720.1| PREDICTED: eukaryotic translation initiation factor 2A [Cynoglossus semilaevis]	94.6602
	comp921_c1_seq1	322	ref|XM_007564858.1| PREDICTED: Poecilia formosa probable serine/threonine-protein kinase kinX (LOC103146809), mRNA	10.559	sp|P12978|EBNA2_EBVB9 Epstein-Barr nuclear antigen 2 OS=Epstein-Barr virus (strain B95-8) GN=EBNA2 PE=1 SV=1	43.7888	ref|XP_004344987.1| conserved hypothetical protein [Capsaspora owczarzaki ATCC 30864]	72.6708	LOC_Os02g37400.1 protein|retrotransposon protein, putative, Ty1-copia subclass, expressed	39.1304	AT2G30560.1 | Symbols: | glycine-rich protein | chr2:13017347-13018857 FORWARD LENGTH=171	38.1988
	comp923_c0_seq1	1022			sp|Q96WV2|YJO2_SCHPO Uncharacterized PH domain-containing protein PB16A4.02c OS=Schizosaccharomyces pombe (strain 972 / ATCC 24843) GN=SPCPB16A4.02c PE=4 SV=2	84.2466	gb|KFH44191.1| putative PH domain-containing protein PB16A4.02c-like protein [Acremonium chrysogenum ATCC 11550]	93.6399						;IPR001849;IPR011993;	GO:0005515;
	comp923_c1_seq1	430
	comp924_c0_seq1	1239	ref|XM_007529645.1| PREDICTED: Erinaceus europaeus ubiquitin specific peptidase 11 (USP11), mRNA	2.66344	sp|Q13107|UBP4_HUMAN Ubiquitin carboxyl-terminal hydrolase 4 OS=Homo sapiens GN=USP4 PE=1 SV=3	52.5424	ref|XP_004368098.1| Ubiquitin carboxylterminal hydrolase 15, putative [Acanthamoeba castellanii str. Neff] gb|ELR25343.1| Ubiquitin carboxylterminal hydrolase 15, putative [Acanthamoeba castellanii str. Neff]	70.46	LOC_Os11g28365.1 protein|ubiquitin carboxyl-terminal hydrolase domain containing protein, expressed	38.7409	AT4G10570.1 | Symbols: UBP9 | ubiquitin-specific protease 9 | chr4:6523657-6528058 REVERSE LENGTH=923	42.8571		;IPR001394;IPR018200;	GO:0004221;GO:0006511;
	comp924_c1_seq1	1852	ref|XM_004998007.1| Salpingoeca sp. ATCC 50818 hypothetical protein (PTSG_11617) mRNA, complete cds	3.94168	sp|A6QR55|UBP4_BOVIN Ubiquitin carboxyl-terminal hydrolase 4 OS=Bos taurus GN=USP4 PE=2 SV=1	47.1382	gb|ETO26124.1| ubiquitin carboxyl-terminal hydrolase 11 [Reticulomyxa filosa]	96.5443	LOC_Os10g07270.1 protein|ubiquitin carboxyl-terminal hydrolase 5, putative, expressed	44.8704	AT5G22030.1 | Symbols: UBP8 | ubiquitin-specific protease 8 | chr5:7290155-7296344 REVERSE LENGTH=913	43.4125		;IPR001394;IPR006615;IPR016197;	GO:0004221;GO:0006511;
	comp926_c0_seq1	1338					ref|XP_003053891.1| hypothetical protein NECHADRAFT_57694 [Nectria haematococca mpVI 77-13-4] gb|EEU48178.1| hypothetical protein NECHADRAFT_57694 [Nectria haematococca mpVI 77-13-4]	69.5067
	comp926_c1_seq1	1090					ref|XP_003053891.1| hypothetical protein NECHADRAFT_57694 [Nectria haematococca mpVI 77-13-4] gb|EEU48178.1| hypothetical protein NECHADRAFT_57694 [Nectria haematococca mpVI 77-13-4]	68.2569
	comp927_c0_seq1	497	ref|XM_390944.1| Gibberella zeae PH-1 hypothetical protein partial mRNA	11.8712	sp|Q17RH7|TPRXL_HUMAN Putative protein TPRXL OS=Homo sapiens GN=TPRXL PE=5 SV=2	83.9034	gb|KFG79015.1| hypothetical protein MANI_027608 [Metarhizium anisopliae]	98.3903
	comp927_c1_seq1	666	ref|XM_008599995.1| Beauveria bassiana ARSEF 2860 protein required for amino acid permease transport from the Golgi to the cell surface partial mRNA	20.4204			ref|XP_007820645.1| hypothetical protein MAA_04943 [Metarhizium anisopliae ARSEF 23] gb|EFZ00015.1| hypothetical protein MAA_04943 [Metarhizium anisopliae ARSEF 23] gb|EXV06716.1| Golgi to plasma membrane transport vesicle coat protein [Metarhizium robertsii]	99.5495
	comp928_c0_seq1	906	gb|AC118672.3| Genomic sequence for Oryza sativa, Nipponbare strain, clone OSJNBb0078P24, from chromosome 3, complete sequence	11.0375	sp|P10978|POLX_TOBAC Retrovirus-related Pol polyprotein from transposon TNT 1-94 OS=Nicotiana tabacum PE=2 SV=1	72.8477	gb|AAU10682.1| putative polyprotein [Oryza sativa Japonica Group]	80.4636	LOC_Os02g01840.1 protein|retrotransposon protein, putative, unclassified, expressed	81.1258	ATMG00710.1 | Symbols: ORF120 | Polynucleotidyl transferase, ribonuclease H-like superfamily protein | chrM:207553-207915 REVERSE LENGTH=120	28.1457		;IPR001584;IPR012337;	GO:0003676;GO:0003677;GO:0015074;
	comp928_c1_seq1	1341	gb|AC134044.4| Oryza sativa Japonica Group chromosome 11 clone OSJNBa0019D06 map S10616A, complete sequence	3.13199	sp|Q54GU5|Y6504_DICDI Uncharacterized protein DDB_G0289917 OS=Dictyostelium discoideum GN=DDB_G0289917 PE=4 SV=1	37.3602	ref|XP_008679693.1| PREDICTED: uncharacterized protein LOC103654625 [Zea mays]	79.4183	LOC_Os01g63960.1 protein|retrotransposon protein, putative, Ty1-copia subclass, expressed	85.4586	AT5G48050.1 | Symbols: | CONTAINS InterPro DOMAIN/s: Retrotransposon gag protein (InterPro:IPR005162); BEST Arabidopsis thaliana protein match is: unknown protein (TAIR:AT1G34070.1); Has 1807 Blast hits to 1807 proteins in 277 species: Archae - 0; Bacteria - 0; Metazoa - 736; Fungi - 347; Plants - 385; Viruses - 0; Other Eukaryotes - 339 (source: NCBI BLink). | chr5:19472661-19473770 REVERSE LENG…	53.915
	comp929_c0_seq1	310
	comp930_c0_seq1	226			sp|Q5RG44|K1211_DANRE Uncharacterized protein KIAA1211 homolog OS=Danio rerio GN=si:dkeyp-117h8.2 PE=4 SV=3	46.4602	ref|XP_004353351.1| hypothetical protein ACA1_334900 [Acanthamoeba castellanii str. Neff] gb|ELR23823.1| hypothetical protein ACA1_334900 [Acanthamoeba castellanii str. Neff]	67.6991	LOC_Os04g44800.1 protein|expressed protein	80.9735	AT2G18540.1 | Symbols: | RmlC-like cupins superfamily protein | chr2:8042382-8045008 REVERSE LENGTH=707	67.6991
	comp930_c1_seq1	627			sp|Q6TQE1|ZCH18_RAT Zinc finger CCCH domain-containing protein 18 OS=Rattus norvegicus GN=Zc3h18 PE=2 SV=1	93.3014	gb|ELK00492.1| Zinc finger CCCH domain-containing protein 18 [Pteropus alecto]	97.6077	LOC_Os03g10110.1 protein|cupin domain containing protein, expressed	31.1005	AT2G18540.1 | Symbols: | RmlC-like cupins superfamily protein | chr2:8042382-8045008 REVERSE LENGTH=707	83.7321
	comp932_c0_seq1	809
	comp932_c1_seq1	222	emb|HF679025.1| Fusarium fujikuroi IMI 58289 draft genome, chromosome FFUJ_chr03	35.5856
	comp933_c0_seq1	541			sp|P47838|RS6_CHICK 40S ribosomal protein S6 OS=Gallus gallus GN=RPS6 PE=2 SV=1	56.5619	gb|ELU05989.1| hypothetical protein CAPTEDRAFT_160712 [Capitella teleta]	83.1793	LOC_Os03g27260.1 protein|40S ribosomal protein S6, putative, expressed	49.353	AT5G10360.1 | Symbols: EMB3010, RPS6B | Ribosomal protein S6e | chr5:3258734-3260142 REVERSE LENGTH=249	56.5619		;IPR001377;	GO:0003735;GO:0005622;GO:0005840;GO:0006412;
	comp933_c1_seq1	280	ref|XM_002676702.1| Naegleria gruberi predicted protein, mRNA	22.1429	sp|Q9BMX5|RS6_APLCA 40S ribosomal protein S6 OS=Aplysia californica GN=RPS6 PE=2 SV=1	99.6429	gb|KDO30078.1| 40S ribosomal protein S6 [Saprolegnia parasitica CBS 223.65]	99.6429	LOC_Os07g42950.1 protein|40S ribosomal protein S6, putative, expressed	99.6429	AT4G31700.2 | Symbols: RPS6, RPS6A | ribosomal protein S6 | chr4:15346306-15347075 REVERSE LENGTH=188	98.5714		;IPR001377;	GO:0003735;GO:0005622;GO:0005840;GO:0006412;
	comp934_c0_seq1	271	ref|XM_004986011.1| PREDICTED: Setaria italica mediator of RNA polymerase II transcription subunit 12-like (LOC101766236), mRNA	62.7306	sp|H3K2Y6|MED12_ARATH Mediator of RNA polymerase II transcription subunit 12 OS=Arabidopsis thaliana GN=MED12 PE=1 SV=1	56.4576	ref|XP_004986068.1| PREDICTED: mediator of RNA polymerase II transcription subunit 12-like [Setaria italica]	40.9594	LOC_Os07g45400.1 protein|expressed protein	40.9594	AT4G00450.1 | Symbols: CRP, CCT | RNA polymerase II transcription mediators | chr4:202425-210666 FORWARD LENGTH=2253	56.4576
	comp935_c0_seq1	493					ref|WP_030961941.1| hypothetical protein [Streptomyces sp. NRRL S-378]	91.2779
	comp935_c1_seq1	608					ref|XP_002670176.1| predicted protein [Naegleria gruberi] gb|EFC37432.1| predicted protein [Naegleria gruberi]	93.75
	comp938_c0_seq1	1884					ref|XP_001197420.2| PREDICTED: pumilio domain-containing protein KIAA0020 homolog [Strongylocentrotus purpuratus]	99.6815	LOC_Os03g61560.1 protein|expressed protein	57.1656	AT3G16810.1 | Symbols: APUM24, PUM24 | pumilio 24 | chr3:5723436-5727539 REVERSE LENGTH=641	70.0637
	comp939_c0_seq1	305
	comp939_c1_seq1	883
	comp940_c0_seq1	1029			sp|P05987|KAPR_DICDI cAMP-dependent protein kinase regulatory subunit OS=Dictyostelium discoideum GN=pkaR PE=1 SV=1	32.3615	gb|EFA74930.1| protein kinase A regulatory subunit [Polysphondylium pallidum PN500]	30.3207						;IPR002373;IPR000219;IPR000595;IPR018490;IPR014710;	GO:0001932;GO:0005089;GO:0005622;GO:0005952;GO:0008603;GO:0035023;
	comp942_c0_seq1	370	ref|XM_008604035.1| Beauveria bassiana ARSEF 2860 putative RNA helicase HCA4 partial mRNA	8.91892	sp|Q9FPQ6|GP1_CHLRE Vegetative cell wall protein gp1 OS=Chlamydomonas reinhardtii GN=GP1 PE=1 SV=1	95.6757	gb|EUC57221.1| WH1 domain protein [Rhizoctonia solani AG-3 Rhs1AP] gb|KEP47950.1| WH1 domain protein [Rhizoctonia solani 123E]	95.6757	LOC_Os12g11330.1 protein|transposon protein, putative, CACTA, En/Spm sub-class, expressed	90	AT4G13340.1 | Symbols: | Leucine-rich repeat (LRR) family protein | chr4:7758610-7760892 FORWARD LENGTH=760	94.0541
	comp942_c1_seq1	950			sp|Q96BK5|PINX1_HUMAN PIN2/TERF1-interacting telomerase inhibitor 1 OS=Homo sapiens GN=PINX1 PE=1 SV=2	70.7368	ref|XP_005769788.1| hypothetical protein EMIHUDRAFT_210011 [Emiliania huxleyi CCMP1516] gb|EOD17359.1| hypothetical protein EMIHUDRAFT_210011 [Emiliania huxleyi CCMP1516]	69.7895	LOC_Os03g03390.1 protein|G-patch domain containing protein, expressed	75.4737	AT1G63980.2 | Symbols: | D111/G-patch domain-containing protein | chr1:23740646-23743054 FORWARD LENGTH=389	75.7895		;IPR000467;	GO:0003676;GO:0005622;
	comp943_c0_seq1	259	gb|HM004531.1| Zea mays auxin response factor 16 (ARF16) gene, complete cds	28.1853
	comp944_c0_seq1	206	ref|XM_003043463.1| Nectria haematococca mpVI 77-13-4 60S ribosomal protein L28, partial mRNA	89.8058	sp|P08978|RL28_NEUCR 60S ribosomal protein L28 OS=Neurospora crassa (strain ATCC 24698 / 74-OR23-1A / CBS 708.71 / DSM 1257 / FGSC 987) GN=rpl-28 PE=2 SV=1	72.8155	ref|XP_003709432.1| 60S ribosomal protein L28 [Magnaporthe oryzae 70-15] gb|AAX07665.1| 60S ribosomal protein L28-like protein [Magnaporthe grisea] gb|EHA56820.1| 60S ribosomal protein L28 [Magnaporthe oryzae 70-15] gb|ELQ38535.1| 60S ribosomal protein L27a [Magnaporthe oryzae Y34] gb|ELQ69240.1| 60S ribosomal protein L27a [Magnaporthe oryzae P131]	72.8155	LOC_Os02g07890.3 protein|60S ribosomal protein L27a-3, putative, expressed	72.8155	AT1G70600.1 | Symbols: | Ribosomal protein L18e/L15 superfamily protein | chr1:26621168-26621608 REVERSE LENGTH=146	72.8155		;IPR021131;
	comp945_c0_seq1	759	ref|XM_003485863.1| PREDICTED: Bombus impatiens heat shock 70 kDa protein 4L-like (LOC100742698), mRNA	5.40184	sp|P34932|HSP74_HUMAN Heat shock 70 kDa protein 4 OS=Homo sapiens GN=HSPA4 PE=1 SV=4	61.6601			LOC_Os05g08840.1 protein|DnaK family protein, putative, expressed	64.0316	AT1G79920.2 | Symbols: | Heat shock protein 70 (Hsp 70) family protein | chr1:30058935-30062224 REVERSE LENGTH=831	35.9684		;IPR001023;IPR013126;	GO:0005524;
	comp945_c1_seq1	1809	ref|XM_004802700.1| PREDICTED: Mustela putorius furo heat shock 70kDa protein 4 (HSPA4), mRNA	5.08568	sp|P34932|HSP74_HUMAN Heat shock 70 kDa protein 4 OS=Homo sapiens GN=HSPA4 PE=1 SV=4	96.3516	ref|XP_005102693.1| PREDICTED: heat shock 70 kDa protein 4-like isoform X1 [Aplysia californica] ref|XP_005102694.1| PREDICTED: heat shock 70 kDa protein 4-like isoform X2 [Aplysia californica]	95.3566	LOC_Os01g08560.1 protein|DnaK family protein, putative, expressed	93.2007	AT1G79930.2 | Symbols: HSP91 | heat shock protein 91 | chr1:30063924-30067067 REVERSE LENGTH=789	95.1907	ko04612;	;IPR001023;IPR018181;IPR013126;	GO:0005524;
	comp946_c0_seq1	297
	comp947_c0_seq1	883	ref|XM_003040698.1| Nectria haematococca mpVI 77-13-4 hypothetical protein, mRNA	29.1053	sp|O74476|IMB3_SCHPO Importin subunit beta-3 OS=Schizosaccharomyces pombe (strain 972 / ATCC 24843) GN=sal3 PE=3 SV=1	97.1687	gb|KFG82422.1| importin beta-3 subunit [Metarhizium anisopliae]	99.547	LOC_Os07g38760.1 protein|HEAT repeat family protein, putative, expressed	89.6942	AT5G19820.1 | Symbols: emb2734 | ARM repeat superfamily protein | chr5:6695731-6701247 REVERSE LENGTH=1116	89.6942		;IPR016024;IPR000357;IPR011989;	GO:0005488;GO:0005515;
	comp947_c1_seq1	2251	ref|XM_003040698.1| Nectria haematococca mpVI 77-13-4 hypothetical protein, mRNA	19.4136	sp|O74476|IMB3_SCHPO Importin subunit beta-3 OS=Schizosaccharomyces pombe (strain 972 / ATCC 24843) GN=sal3 PE=3 SV=1	85.1622	ref|XP_007285864.1| importin beta-3 [Colletotrichum gloeosporioides Nara gc5] gb|ELA25097.1| importin beta-3 [Colletotrichum gloeosporioides Nara gc5]	85.2954	LOC_Os07g38760.1 protein|HEAT repeat family protein, putative, expressed	85.0289	AT5G19820.1 | Symbols: emb2734 | ARM repeat superfamily protein | chr5:6695731-6701247 REVERSE LENGTH=1116	83.4296		;IPR021133;IPR016024;IPR011989;	GO:0005488;
	comp949_c0_seq1	260
	comp949_c1_seq1	347					ref|XP_004342225.1| hypothetical protein ACA1_115350 [Acanthamoeba castellanii str. Neff] gb|ELR20115.1| hypothetical protein ACA1_115350 [Acanthamoeba castellanii str. Neff]	71.7579
	comp950_c0_seq1	320
	comp950_c1_seq1	504
	comp951_c0_seq1	851	ref|XM_006965197.1| Trichoderma reesei QM6a predicted protein (TRIREDRAFT_48001), partial mRNA	41.5981	sp|Q9HGM9|DNJC7_SCHPO DnaJ homolog subfamily C member 7 homolog OS=Schizosaccharomyces pombe (strain 972 / ATCC 24843) GN=SPBC543.02c PE=4 SV=1	99.765	gb|KEY65807.1| hypothetical protein S7711_07189 [Stachybotrys chartarum IBT 7711] gb|KFA55858.1| hypothetical protein S40293_01920 [Stachybotrys chartarum IBT 40293] gb|KFA79596.1| hypothetical protein S40288_01079 [Stachybotrys chartarum IBT 40288]	99.765	LOC_Os02g51730.1 protein|dnaJ homolog subfamily C member 7, putative, expressed	98.3549	AT5G10090.1 | Symbols: TPR13 | Tetratricopeptide repeat (TPR)-like superfamily protein | chr5:3153722-3155745 REVERSE LENGTH=594	99.765		;IPR019734;IPR013026;IPR001440;IPR011990;	GO:0005488;GO:0005515;
	comp951_c1_seq1	718	ref|XM_006965197.1| Trichoderma reesei QM6a predicted protein (TRIREDRAFT_48001), partial mRNA	9.1922	sp|Q17RH7|TPRXL_HUMAN Putative protein TPRXL OS=Homo sapiens GN=TPRXL PE=5 SV=2	73.9554	gb|KEY65807.1| hypothetical protein S7711_07189 [Stachybotrys chartarum IBT 7711] gb|KFA55858.1| hypothetical protein S40293_01920 [Stachybotrys chartarum IBT 40293] gb|KFA79596.1| hypothetical protein S40288_01079 [Stachybotrys chartarum IBT 40288]	90.6685	LOC_Os07g01214.1 protein|transposon protein, putative, unclassified, expressed	65.1811	AT1G68690.1 | Symbols: | Protein kinase superfamily protein | chr1:25789192-25791886 FORWARD LENGTH=708	80.6407		;IPR019734;IPR013026;IPR023114;	GO:0005515;
	comp954_c0_seq1	489
	comp958_c0_seq1	604	ref|XM_002431728.1| Pediculus humanus corporis Cullin-1, putative, mRNA	9.10596	sp|O60999|CUL1_DICDI Cullin-1 OS=Dictyostelium discoideum GN=culA PE=1 SV=1	99.8344	gb|EFA83667.1| cullin A [Polysphondylium pallidum PN500]	99.8344	LOC_Os04g55030.1 protein|cullin, putative, expressed	98.3444	AT1G69670.1 | Symbols: CUL3B, ATCUL3B | cullin 3B | chr1:26202169-26204442 REVERSE LENGTH=732	99.8344		;IPR016158;IPR016159;IPR001373;	GO:0006511;GO:0031461;GO:0031625;
	comp958_c1_seq1	687			sp|O60999|CUL1_DICDI Cullin-1 OS=Dictyostelium discoideum GN=culA PE=1 SV=1	99.5633	ref|XP_004352119.1| cullin A [Dictyostelium fasciculatum] gb|EGG15794.1| cullin A [Dictyostelium fasciculatum]	99.5633	LOC_Os02g51180.1 protein|cullin, putative, expressed	99.5633	AT1G69670.1 | Symbols: CUL3B, ATCUL3B | cullin 3B | chr1:26202169-26204442 REVERSE LENGTH=732	97.8166		;IPR016158;IPR019559;IPR001373;IPR011991;	GO:0006511;GO:0031461;GO:0031625;
	comp961_c1_seq1	261					gb|EPY22098.1| hypothetical protein AGDE_13558 [Angomonas deanei]	90.8046
	comp965_c0_seq1	658			sp|Q9CA28|TKPR2_ARATH Tetraketide alpha-pyrone reductase 2 OS=Arabidopsis thaliana GN=TKPR2 PE=1 SV=1	59.7264	gb|ESO91430.1| hypothetical protein LOTGIDRAFT_153873 [Lottia gigantea]	92.5532	LOC_Os01g03670.1 protein|dihydroflavonol-4-reductase, putative, expressed	90.2736	AT1G68540.1 | Symbols: | NAD(P)-binding Rossmann-fold superfamily protein | chr1:25720066-25721282 FORWARD LENGTH=321	59.7264		;IPR016040;	GO:0005488;
	comp965_c1_seq1	394			sp|Q500U8|TKPR1_ARATH Tetraketide alpha-pyrone reductase 1 OS=Arabidopsis thaliana GN=TKPR1 PE=2 SV=1	93.6548	ref|XP_002108834.1| hypothetical protein TRIADDRAFT_52229 [Trichoplax adhaerens] gb|EDV29632.1| hypothetical protein TRIADDRAFT_52229 [Trichoplax adhaerens]	92.8934	LOC_Os08g40440.1 protein|dihydroflavonol-4-reductase, putative, expressed	93.6548	AT4G35420.1 | Symbols: DRL1 | dihydroflavonol 4-reductase-like1 | chr4:16834091-16835611 REVERSE LENGTH=326	93.6548		;IPR002225;IPR016040;	GO:0003854;GO:0005488;GO:0006694;GO:0016616;GO:0055114;
	comp966_c0_seq1	403	ref|XM_007839150.1| Pestalotiopsis fici W106-1 hypothetical protein mRNA	52.8536	sp|P40506|PPCS_YEAST Phosphopantothenate--cysteine ligase CAB2 OS=Saccharomyces cerevisiae (strain ATCC 204508 / S288c) GN=CAB2 PE=1 SV=2	99.7519	ref|XP_001907187.1| hypothetical protein [Podospora anserina S mat+] emb|CAP67858.1| unnamed protein product [Podospora anserina S mat+]	99.7519	LOC_Os02g36550.1 protein|phosphopantothenate--cysteine ligase, putative, expressed	93.7965	AT5G02080.1 | Symbols: | DNA / pantothenate metabolism flavoprotein | chr5:409811-411557 FORWARD LENGTH=270	93.7965		;IPR007085;
	comp966_c1_seq1	717	ref|XM_003007504.1| Verticillium albo-atrum VaMs.102 phosphopantothenate-cysteine ligase, mRNA	15.8996	sp|P40506|PPCS_YEAST Phosphopantothenate--cysteine ligase CAB2 OS=Saccharomyces cerevisiae (strain ATCC 204508 / S288c) GN=CAB2 PE=1 SV=2	74.0586	gb|KFH43310.1| Phosphopantothenate--cysteine ligase-like protein [Acremonium chrysogenum ATCC 11550]	75.7322	LOC_Os02g36550.1 protein|phosphopantothenate--cysteine ligase, putative, expressed	75.7322	AT1G12350.1 | Symbols: ATCOAB, COAB | 4-phospho-panto-thenoylcysteine synthetase | chr1:4198870-4200633 FORWARD LENGTH=317	74.0586	ko00770;ko01100;	;IPR007085;
	comp970_c0_seq1	1129	ref|XM_006966499.1| Trichoderma reesei QM6a predicted protein (TRIREDRAFT_64193), partial mRNA	34.6324	sp|P47161|VPS70_YEAST Vacuolar protein sorting-associated protein 70 OS=Saccharomyces cerevisiae (strain ATCC 204508 / S288c) GN=VPS70 PE=1 SV=1	64.3047	gb|EHK25219.1| hypothetical protein TRIVIDRAFT_167449 [Trichoderma virens Gv29-8]	94.8627	LOC_Os01g54010.1 protein|peptidase, putative, expressed	69.6191	AT5G19740.1 | Symbols: | Peptidase M28 family protein | chr5:6673986-6676767 FORWARD LENGTH=681	71.4792		;IPR003137;
	comp970_c0_seq2	1129	ref|XM_006966499.1| Trichoderma reesei QM6a predicted protein (TRIREDRAFT_64193), partial mRNA	34.6324	sp|P47161|VPS70_YEAST Vacuolar protein sorting-associated protein 70 OS=Saccharomyces cerevisiae (strain ATCC 204508 / S288c) GN=VPS70 PE=1 SV=1	64.3047	gb|EHK25219.1| hypothetical protein TRIVIDRAFT_167449 [Trichoderma virens Gv29-8]	94.0655	LOC_Os01g54010.1 protein|peptidase, putative, expressed	69.6191	AT5G19740.1 | Symbols: | Peptidase M28 family protein | chr5:6673986-6676767 FORWARD LENGTH=681	71.4792		;IPR003137;
	comp970_c1_seq1	1438	emb|HF679023.1| Fusarium fujikuroi IMI 58289 draft genome, chromosome FFUJ_chr01	15.1599	sp|P70627|FOLH1_RAT Glutamate carboxypeptidase 2 OS=Rattus norvegicus GN=Folh1 PE=2 SV=1	90.9597	gb|EHK25219.1| hypothetical protein TRIVIDRAFT_167449 [Trichoderma virens Gv29-8]	93.0459	LOC_Os01g54010.1 protein|peptidase, putative, expressed	86.5786	AT5G19740.1 | Symbols: | Peptidase M28 family protein | chr5:6673986-6676767 FORWARD LENGTH=681	88.0389		;IPR007365;IPR007484;	GO:0006508;GO:0008233;
	comp971_c0_seq1	386			sp|Q09717|RANG_SCHPO Ran-specific GTPase-activating protein 1 OS=Schizosaccharomyces pombe (strain 972 / ATCC 24843) GN=sbp1 PE=1 SV=1	59.0674	ref|XP_001422569.1| predicted protein [Ostreococcus lucimarinus CCE9901] gb|ABP00886.1| predicted protein [Ostreococcus lucimarinus CCE9901]	62.9534						;IPR000156;IPR011993;	GO:0005515;GO:0046907;
	comp971_c1_seq1	569	ref|XM_004499213.1| PREDICTED: Cicer arietinum UPF0329 protein ECU05_1680/ECU11_0050-like (LOC101493842), transcript variant X2, mRNA	10.1933	sp|Q8STA9|Y5G8_ENCCU UPF0329 protein ECU05_1680/ECU11_0050 OS=Encephalitozoon cuniculi (strain GB-M1) GN=ECU05_1680 PE=3 SV=1	26.8893	ref|XP_003117096.1| hypothetical protein CRE_01707 [Caenorhabditis remanei] gb|EFO85962.1| hypothetical protein CRE_01707 [Caenorhabditis remanei]	93.8489	LOC_Os10g36200.2 protein|heavy metal-associated domain containing protein, expressed	17.9262	AT5G03710.1 | Symbols: | unknown protein; Has 416500 Blast hits to 48146 proteins in 2280 species: Archae - 1297; Bacteria - 27453; Metazoa - 153504; Fungi - 46991; Plants - 20421; Viruses - 6609; Other Eukaryotes - 160225 (source: NCBI BLink). | chr5:971107-971627 FORWARD LENGTH=81	26.8893		;IPR015007;	GO:0005643;
	comp972_c0_seq1	563					gb|EGZ70834.1| hypothetical protein NEUTE2DRAFT_159151 [Neurospora tetrasperma FGSC 2509]	80.9947
	comp972_c1_seq1	863
	comp973_c0_seq1	533			sp|Q15649|ZNHI3_HUMAN Zinc finger HIT domain-containing protein 3 OS=Homo sapiens GN=ZNHIT3 PE=1 SV=2	46.7167	gb|EWG36572.1| hypothetical protein FVEG_00543 [Fusarium verticillioides 7600]	99.6248			AT4G28820.2 | Symbols: | HIT-type Zinc finger family protein | chr4:14230815-14232287 REVERSE LENGTH=172	34.8968		;IPR007529;
	comp973_c1_seq1	1539					gb|EHK15893.1| hypothetical protein TRIVIDRAFT_210891 [Trichoderma virens Gv29-8]	71.345
	comp974_c0_seq1	233
	comp975_c0_seq1	313
	comp978_c0_seq1	339	dbj|AB046158.1| Avena sativa DNA, retrotransposon Au element, clone:ot02	16.5192
	comp979_c0_seq1	260			sp|Q0HXR5|IF2_SHESR Translation initiation factor IF-2 OS=Shewanella sp. (strain MR-7) GN=infB PE=3 SV=1	80.7692	emb|CDN99199.1| Protein TolA [Photobacterium phosphoreum ANT220]	99.2308			AT3G49430.3 | Symbols: SRp34a, SR34a, At-SR34a | SER/ARG-rich protein 34A | chr3:18332668-18334829 FORWARD LENGTH=300	87.6923
	comp981_c0_seq1	228					emb|CDJ38829.1| hypothetical protein, conserved [Eimeria tenella]	73.6842
	comp981_c1_seq1	459
	comp982_c0_seq1	219					ref|XP_003040749.1| hypothetical protein NECHADRAFT_59675 [Nectria haematococca mpVI 77-13-4] gb|EEU35036.1| hypothetical protein NECHADRAFT_59675 [Nectria haematococca mpVI 77-13-4]	91.7808
	comp982_c1_seq1	1159	ref|XM_954131.2| Neurospora crassa OR74A hypothetical protein partial mRNA	10.6126			gb|EGU85379.1| hypothetical protein FOXB_04090 [Fusarium oxysporum Fo5176]	98.6195	LOC_Os01g16000.1 protein|CRAL/TRIO domain containing protein, expressed	70.4055	AT4G36640.1 | Symbols: | Sec14p-like phosphatidylinositol transfer family protein | chr4:17277187-17278447 REVERSE LENGTH=294	57.981
	comp983_c0_seq1	1596					gb|AAP53789.1| retrotransposon protein, putative, unclassified [Oryza sativa Japonica Group]	40.0376	LOC_Os06g43150.1 protein|retrotransposon protein, putative, unclassified, expressed	45.3008
	comp983_c1_seq1	1011
	comp984_c0_seq1	281	ref|XM_004959477.1| PREDICTED: Setaria italica wall-associated receptor kinase 3-like (LOC101784936), mRNA	58.363	sp|Q9LMN7|WAK5_ARATH Wall-associated receptor kinase 5 OS=Arabidopsis thaliana GN=WAK5 PE=2 SV=1	64.0569	ref|XP_004959534.1| PREDICTED: wall-associated receptor kinase 3-like [Setaria italica]	95.0178	LOC_Os09g29584.1 protein|OsWAK84 - OsWAK receptor-like protein OsWAK-RLP, expressed	95.0178	AT1G21230.1 | Symbols: WAK5 | wall associated kinase 5 | chr1:7429980-7432346 FORWARD LENGTH=733	64.0569
	comp984_c1_seq1	466	ref|XM_004959477.1| PREDICTED: Setaria italica wall-associated receptor kinase 3-like (LOC101784936), mRNA	50.8584	sp|Q9LMN7|WAK5_ARATH Wall-associated receptor kinase 5 OS=Arabidopsis thaliana GN=WAK5 PE=2 SV=1	99.1416	ref|NP_001063441.2| Os09g0471400 [Oryza sativa Japonica Group] dbj|BAG87370.1| unnamed protein product [Oryza sativa Japonica Group] dbj|BAF25355.2| Os09g0471400 [Oryza sativa Japonica Group]	99.1416	LOC_Os09g29520.1 protein|OsWAK81 - OsWAK receptor-like cytoplasmic kinase OsWAK-RLCK, expressed	99.1416	AT1G21230.1 | Symbols: WAK5 | wall associated kinase 5 | chr1:7429980-7432346 FORWARD LENGTH=733	99.1416		;IPR000719;IPR002290;IPR011009;IPR008271;IPR017442;	GO:0004672;GO:0004674;GO:0005524;GO:0006468;GO:0016772;
	comp985_c0_seq1	944
	comp985_c0_seq2	1538
	comp986_c0_seq1	800
	comp986_c1_seq1	331
	comp987_c0_seq1	205	gb|CP000817.1| Lysinibacillus sphaericus C3-41, complete genome	36.5854	sp|A7TQS2|SHE10_VANPO Sensitivity to high expression protein 10 OS=Vanderwaltozyma polyspora (strain ATCC 22028 / DSM 70294) GN=SHE10 PE=3 SV=1	93.6585	ref|WP_003674445.1| hypothetical protein [Neisseria cinerea] gb|EEZ72570.1| hypothetical protein NEICINOT_03000 [Neisseria cinerea ATCC 14685]	98.0488	LOC_Os04g09940.1 protein|retrotransposon protein, putative, unclassified	92.1951	AT2G18540.1 | Symbols: | RmlC-like cupins superfamily protein | chr2:8042382-8045008 REVERSE LENGTH=707	95.122
	comp987_c0_seq2	491	gb|CP005927.1| Serratia sp. FS14, complete genome	16.9043	sp|A7TQS2|SHE10_VANPO Sensitivity to high expression protein 10 OS=Vanderwaltozyma polyspora (strain ATCC 22028 / DSM 70294) GN=SHE10 PE=3 SV=1	32.3829	gb|ABD16178.1| 110 kDa actin binding protein interacting with anti-filamin antibody [Amoeba proteus]	99.5927						;IPR017868;IPR014756;IPR013783;
	comp988_c0_seq1	1880	ref|XM_381448.1| Gibberella zeae PH-1 hypothetical protein partial mRNA	31.5426	sp|Q01285|CHS4_NEUCR Chitin synthase 4 OS=Neurospora crassa (strain ATCC 24698 / 74-OR23-1A / CBS 708.71 / DSM 1257 / FGSC 987) GN=chs-4 PE=3 SV=3	99.8936	gb|EHK16589.1| glycosyltransferase family 2 protein [Trichoderma virens Gv29-8]	99.8936	LOC_Os01g60309.1 protein|retrotransposon protein, putative, Ty1-copia subclass, expressed	24.4149				;IPR004835;IPR001199;	GO:0016758;GO:0020037;
	comp988_c1_seq1	901	ref|XM_007818135.1| Metarhizium anisopliae ARSEF 23 chitin synthase 4 partial mRNA	9.43396	sp|O13353|CHS4_MAGO7 Chitin synthase 4 OS=Magnaporthe oryzae (strain 70-15 / ATCC MYA-4617 / FGSC 8958) GN=CHS4 PE=3 SV=2	80.9101	gb|KFH45790.1| Chitin synthase-like protein [Acremonium chrysogenum ATCC 11550]	80.9101
	comp989_c0_seq1	313
	comp989_c0_seq2	298
	comp990_c0_seq1	1053
	comp990_c1_seq1	1249			sp|Q54NP0|Y6352_DICDI Putative uncharacterized protein DDB_G0285119 OS=Dictyostelium discoideum GN=DDB_G0285119 PE=4 SV=1	26.4211
	comp993_c0_seq1	306
	comp993_c0_seq2	464
	comp994_c0_seq1	376
	comp996_c0_seq1	218
	comp997_c0_seq1	1229	ref|XM_008602859.1| Beauveria bassiana ARSEF 2860 glycosyltransferase family 39 partial mRNA	53.8649			gb|ENH71133.1| Dolichyl-phosphate-mannose--protein mannosyltransferase 1 [Fusarium oxysporum f. sp. cubense race 1]	99.8373					ko00514;
	comp997_c1_seq1	685	emb|HF679028.1| Fusarium fujikuroi IMI 58289 draft genome, chromosome FFUJ_chr06	46.7153	sp|O74189|PMT1_CANAL Dolichyl-phosphate-mannose--protein mannosyltransferase 1 OS=Candida albicans (strain SC5314 / ATCC MYA-2876) GN=PMT1 PE=3 SV=1	93.2847	ref|XP_007814950.1| Dolichyl-phosphate-mannose-protein mannosyltransferase containing protein [Metarhizium acridum CQMa 102] gb|EFY85361.1| Dolichyl-phosphate-mannose-protein mannosyltransferase containing protein [Metarhizium acridum CQMa 102]	99.854	LOC_Os08g17680.1 protein|stromal cell-derived factor 2-like protein precursor, putative, expressed	44.6715	AT2G25110.1 | Symbols: SDF2, ATSDL, AtSDF2 | stromal cell-derived factor 2-like protein precursor | chr2:10684428-10685838 FORWARD LENGTH=218	42.9197		;IPR016093;IPR003608;IPR003342;	GO:0000030;GO:0006493;GO:0016020;
	comp998_c0_seq1	225
	comp1000_c0_seq1	453
	comp1001_c0_seq1	1128	ref|XM_387388.1| Gibberella zeae PH-1 hypothetical protein partial mRNA	7.35816			gb|KEY70258.1| hypothetical protein S7711_04367 [Stachybotrys chartarum IBT 7711]	99.734
	comp1001_c1_seq1	448	emb|HF679025.1| Fusarium fujikuroi IMI 58289 draft genome, chromosome FFUJ_chr03	13.1696			gb|KDB11183.1| hypothetical protein UV8b_7994 [Villosiclava virens]	51.5625
	comp1002_c0_seq1	479	emb|AL603755.4| Human DNA sequence from clone RP11-136G2 on chromosome 6, complete sequence	92.4843			ref|WP_029549492.1| hypothetical protein [Staphylococcus aureus]	64.5094
	comp1004_c0_seq1	625			sp|Q12545|LEU3_ACRCH 3-isopropylmalate dehydrogenase OS=Acremonium chrysogenum GN=LEU2 PE=3 SV=1	57.6	gb|EHK50893.1| hypothetical protein TRIATDRAFT_210684 [Trichoderma atroviride IMI 206040]	59.04	LOC_Os03g45320.2 protein|dehydrogenase, putative, expressed	62.88	AT1G80560.1 | Symbols: ATIMD2, IMD2 | isopropylmalate dehydrogenase 2 | chr1:30287833-30290126 FORWARD LENGTH=405	65.76	ko00290;ko00660;ko01100;ko01110;ko01210;ko01230;	;IPR004429;IPR001804;IPR024084;	GO:0000287;GO:0003862;GO:0005737;GO:0009098;GO:0016616;GO:0051287;GO:0055114;
	comp1004_c1_seq1	866	ref|XM_007726633.1| Capronia coronata CBS 617.96 3-isopropylmalate dehydrogenase partial mRNA	8.54503			gb|EHK50893.1| hypothetical protein TRIATDRAFT_210684 [Trichoderma atroviride IMI 206040]	90.0693	LOC_Os03g45320.1 protein|dehydrogenase, putative, expressed	87.6443	AT1G80560.1 | Symbols: ATIMD2, IMD2 | isopropylmalate dehydrogenase 2 | chr1:30287833-30290126 FORWARD LENGTH=405	82.448	ko00290;ko00660;ko01100;ko01110;ko01210;ko01230;
	comp1006_c0_seq1	230
	comp1007_c0_seq1	588			sp|P34109|MYOD_DICDI Myosin ID heavy chain OS=Dictyostelium discoideum GN=myoD PE=1 SV=2	98.9796	ref|XP_643446.1| myosin ID heavy chain [Dictyostelium discoideum AX4] sp|P34109.2|MYOD_DICDI RecName: Full=Myosin ID heavy chain [Dictyostelium discoideum] gb|EAL69474.1| myosin ID heavy chain [Dictyostelium discoideum AX4]	98.9796	LOC_Os03g53660.1 protein|Myosin head domain containing protein, expressed	80.6122	AT1G54560.1 | Symbols: XIE, ATXIE | Myosin family protein with Dil domain | chr1:20371649-20379745 REVERSE LENGTH=1529	92.8571		;IPR001609;	GO:0003774;GO:0005524;GO:0016459;
	comp1007_c1_seq1	246			sp|P34109|MYOD_DICDI Myosin ID heavy chain OS=Dictyostelium discoideum GN=myoD PE=1 SV=2	97.561	ref|XP_004351459.1| myosin ID heavy chain [Dictyostelium fasciculatum] gb|EGG14943.1| myosin ID heavy chain [Dictyostelium fasciculatum]	97.561	LOC_Os07g37560.3 protein|myosin-Vb, putative, expressed	98.7805	AT5G54280.1 | Symbols: ATM2, ATMYOS1, ATM4 | myosin 2 | chr5:22039606-22044715 REVERSE LENGTH=1030	98.7805		;IPR001609;	GO:0003774;GO:0005524;GO:0016459;
	comp1008_c0_seq1	469					ref|XP_002447734.1| hypothetical protein SORBIDRAFT_06g014780 [Sorghum bicolor] gb|EES12062.1| hypothetical protein SORBIDRAFT_06g014780 [Sorghum bicolor]	39.0192	LOC_Os08g08130.1 protein|transposon protein, putative, Pong sub-class, expressed	39.0192
	comp1009_c0_seq1	309
	comp1010_c0_seq1	218
	comp1012_c0_seq1	1018	ref|XM_003052692.1| Nectria haematococca mpVI 77-13-4 predicted protein, mRNA	54.4204	sp|P08640|MUC1_YEAST Flocculation protein FLO11 OS=Saccharomyces cerevisiae (strain ATCC 204508 / S288c) GN=MUC1 PE=1 SV=2	89.2927	ref|XP_003000123.1| choline dehydrogenase [Verticillium alfalfae VaMs.102] gb|EEY23733.1| choline dehydrogenase [Verticillium alfalfae VaMs.102]	89.5874			AT2G40070.2 | Symbols: | FUNCTIONS IN: molecular_function unknown; INVOLVED IN: biological_process unknown; LOCATED IN: cellular_component unknown; EXPRESSED IN: 17 plant structures; EXPRESSED DURING: 7 growth stages; BEST Arabidopsis thaliana protein match is: proline-rich family protein (TAIR:AT3G09000.1); Has 108635 Blast hits to 60786 proteins in 2176 species: Archae - 287; Bacteria - 15142; …	75.442		;IPR000172;	GO:0016614;GO:0050660;GO:0055114;
	comp1012_c1_seq1	1024	ref|XM_003052692.1| Nectria haematococca mpVI 77-13-4 predicted protein, mRNA	48.1445	sp|Q6LGH5|BETA_PHOPR Oxygen-dependent choline dehydrogenase OS=Photobacterium profundum GN=betA PE=3 SV=1	89.6484	ref|XP_003000123.1| choline dehydrogenase [Verticillium alfalfae VaMs.102] gb|EEY23733.1| choline dehydrogenase [Verticillium alfalfae VaMs.102]	99.0234	LOC_Os02g45530.1 protein|HOTHEAD precursor, putative, expressed	95.5078	AT1G72970.1 | Symbols: HTH, EDA17 | Glucose-methanol-choline (GMC) oxidoreductase family protein | chr1:27452872-27455706 FORWARD LENGTH=594	92.2852		;IPR000172;IPR007867;	GO:0016614;GO:0050660;GO:0055114;
	comp1013_c0_seq1	424			sp|Q02937|OMLA_ACTPL Outer membrane lipoprotein A OS=Actinobacillus pleuropneumoniae GN=omlA PE=4 SV=1	43.8679	ref|XP_728219.1| isoleucyl-tRNA syntehtase [Plasmodium yoelii yoelii 17XNL] gb|EAA19784.1| isoleucyl-tRNA syntehtase-related [Plasmodium yoelii yoelii]	54.4811
	comp1013_c1_seq1	466					ref|XP_002447399.1| hypothetical protein SORBIDRAFT_06g000290 [Sorghum bicolor] gb|EES11727.1| hypothetical protein SORBIDRAFT_06g000290 [Sorghum bicolor]	57.2961	LOC_Os09g23810.1 protein|retrotransposon protein, putative, unclassified	52.7897
	comp1014_c0_seq1	435	ref|XM_004960813.1| PREDICTED: Setaria italica benzyl alcohol O-benzoyltransferase-like (LOC101777131), mRNA	37.2414	sp|Q17RH7|TPRXL_HUMAN Putative protein TPRXL OS=Homo sapiens GN=TPRXL PE=5 SV=2	84.8276	gb|AFW77290.1| hypothetical protein ZEAMMB73_996507 [Zea mays]	77.2414	LOC_Os04g11810.1 protein|transferase family protein, putative, expressed	77.2414				;IPR023213;
	comp1016_c0_seq1	414	ref|XM_006965009.1| Trichoderma reesei QM6a acetyltransferase (TRIREDRAFT_121544), mRNA	33.8164	sp|Q147X3|NAA30_HUMAN N-alpha-acetyltransferase 30 OS=Homo sapiens GN=NAA30 PE=1 SV=1	39.8551	ref|XP_003665439.1| hypothetical protein MYCTH_2309148 [Myceliophthora thermophila ATCC 42464] gb|AEO60194.1| hypothetical protein MYCTH_2309148 [Myceliophthora thermophila ATCC 42464]	47.8261	LOC_Os11g32280.2 protein|acetyltransferase, GNAT family, putative, expressed	36.2319	AT2G38130.2 | Symbols: ATMAK3 | Acyl-CoA N-acyltransferases (NAT) superfamily protein | chr2:15978639-15980145 REVERSE LENGTH=190	42.029
	comp1016_c1_seq1	594	ref|XM_006695138.1| Chaetomium thermophilum var. thermophilum DSM 1495 N-terminal acetyltransferase C complex catalytic subunit mak3-like protein (CTHT_0048380), partial mRNA	20.8754	sp|Q0IHH1|NAA30_XENLA N-alpha-acetyltransferase 30 OS=Xenopus laevis GN=naa30 PE=2 SV=1	57.5758	ref|XP_007273979.1| n-terminal acetyltransferase c complex catalytic subunit mak3 [Colletotrichum gloeosporioides Nara gc5] gb|ELA36963.1| n-terminal acetyltransferase c complex catalytic subunit mak3 [Colletotrichum gloeosporioides Nara gc5]	66.1616	LOC_Os11g32280.1 protein|acetyltransferase, GNAT family, putative, expressed	59.596	AT2G38130.2 | Symbols: ATMAK3 | Acyl-CoA N-acyltransferases (NAT) superfamily protein | chr2:15978639-15980145 REVERSE LENGTH=190	56.5657		;IPR000182;IPR016181;	GO:0008080;GO:0008152;
	comp1017_c0_seq1	271
	comp1018_c0_seq1	314
	comp1018_c1_seq1	429							LOC_Os11g10810.1 protein|retrotransposon protein, putative, unclassified, expressed	62.9371
	comp1019_c0_seq1	315	dbj|AP004263.4| Oryza sativa Japonica Group genomic DNA, chromosome 7, PAC clone:P0022E03	12.381
	comp1021_c0_seq1	538			sp|Q89A68|RL3_BUCBP 50S ribosomal protein L3 OS=Buchnera aphidicola subsp. Baizongia pistaciae (strain Bp) GN=rplC PE=3 SV=1	39.5911	dbj|BAJ90112.1| predicted protein [Hordeum vulgare subsp. vulgare]	50.7435	LOC_Os01g14830.1 protein|ribosomal protein L3, putative, expressed	50.7435	AT3G17465.1 | Symbols: RPL3P | ribosomal protein L3 plastid | chr3:5978059-5979572 REVERSE LENGTH=324	52.4164		;IPR009000;
	comp1021_c1_seq1	733			sp|Q8UE18|RL3_AGRT5 50S ribosomal protein L3 OS=Agrobacterium tumefaciens (strain C58 / ATCC 33970) GN=rplC PE=1 SV=1	58.9359	ref|XP_002111605.1| hypothetical protein TRIADDRAFT_3973 [Trichoplax adhaerens] gb|EDV25572.1| hypothetical protein TRIADDRAFT_3973, partial [Trichoplax adhaerens]	65.4843	LOC_Os01g14830.1 protein|ribosomal protein L3, putative, expressed	63.8472	AT3G17465.1 | Symbols: RPL3P | ribosomal protein L3 plastid | chr3:5978059-5979572 REVERSE LENGTH=324	64.2565	ko03010;	;IPR019927;IPR009000;IPR019926;IPR000597;	GO:0003735;GO:0005622;GO:0005840;GO:0006412;
	comp1022_c0_seq1	378	ref|NM_001058404.1| Oryza sativa Japonica Group Os03g0844000 (Os03g0844000) mRNA, complete cds	23.0159			gb|EEC68847.1| hypothetical protein OsI_37435 [Oryza sativa Indica Group]	42.0635	LOC_Os12g04750.1 protein|OsDegp14 - Putative Deg protease homologue, expressed	42.0635
	comp1022_c1_seq1	360	ref|XM_002456929.1| Sorghum bicolor hypothetical protein, mRNA	20			gb|ABA96434.1| expressed protein [Oryza sativa Japonica Group]	86.6667	LOC_Os12g04750.1 protein|OsDegp14 - Putative Deg protease homologue, expressed	86.6667
	comp1024_c0_seq1	453			sp|Q7XRV0|RMI1_ORYSJ RecQ-mediated genome instability protein 1 OS=Oryza sativa subsp. japonica GN=RMI1 PE=3 SV=2	47.6821	ref|XP_005620376.1| PREDICTED: basic proline-rich protein-like [Canis lupus familiaris]	81.457	LOC_Os04g32090.1 protein|expressed protein	47.6821
	comp1024_c1_seq1	590					gb|ABA99010.1| expressed protein [Oryza sativa Japonica Group] gb|EAZ20576.1| hypothetical protein OsJ_36185 [Oryza sativa Japonica Group]	89.4915	LOC_Os08g09440.1 protein|expressed protein	88.4746
	comp1025_c0_seq1	292			sp|Q5I0D7|PEPD_RAT Xaa-Pro dipeptidase OS=Rattus norvegicus GN=Pepd PE=2 SV=1	96.5753	gb|ERG79090.1| xaa-pro dipeptidase [Ascaris suum]	96.5753	LOC_Os02g13140.1 protein|xaa-Pro dipeptidase, putative, expressed	98.6301	AT4G29490.1 | Symbols: | Metallopeptidase M24 family protein | chr4:14487943-14491321 FORWARD LENGTH=486	98.6301		;IPR000994;IPR001131;	GO:0006508;GO:0008235;GO:0009987;
	comp1025_c1_seq1	1098			sp|C7YVN8|AMPP3_NECH7 Probable Xaa-Pro aminopeptidase PEPP OS=Nectria haematococca (strain 77-13-4 / ATCC MYA-4622 / FGSC 9596 / MPVI) GN=PEPP PE=3 SV=1	81.4208	ref|XP_004339487.1| aminopeptidase p, nterminal domain containing protein [Acanthamoeba castellanii str. Neff] gb|ELR17474.1| aminopeptidase p, nterminal domain containing protein [Acanthamoeba castellanii str. Neff]	82.7869	LOC_Os02g13140.1 protein|xaa-Pro dipeptidase, putative, expressed	81.9672	AT4G29490.1 | Symbols: | Metallopeptidase M24 family protein | chr4:14487943-14491321 FORWARD LENGTH=486	81.4208		;IPR000994;IPR007865;	GO:0004177;GO:0009987;GO:0030145;
	comp1026_c0_seq1	753			sp|A7N2P9|BETA_VIBCB Oxygen-dependent choline dehydrogenase OS=Vibrio campbellii (strain ATCC BAA-1116 / BB120) GN=betA PE=3 SV=1	58.1673	gb|KFA80631.1| hypothetical protein S40288_07538 [Stachybotrys chartarum IBT 40288]	98.4064			AT3G56060.1 | Symbols: | Glucose-methanol-choline (GMC) oxidoreductase family protein | chr3:20803328-20805983 REVERSE LENGTH=577	66.5339		;IPR000172;	GO:0016614;GO:0050660;GO:0055114;
	comp1026_c1_seq1	1276			sp|Q00922|ALOX_CANBO Alcohol oxidase OS=Candida boidinii GN=AOD1 PE=1 SV=1	75.2351	gb|KFA70184.1| hypothetical protein S40285_04433 [Stachybotrys chlorohalonata IBT 40285]	76.6458			AT1G72970.1 | Symbols: HTH, EDA17 | Glucose-methanol-choline (GMC) oxidoreductase family protein | chr1:27452872-27455706 FORWARD LENGTH=594	76.6458		;IPR000172;IPR007867;	GO:0016614;GO:0050660;GO:0055114;
	comp1027_c0_seq1	217
	comp1029_c0_seq1	1081	emb|HF679029.1| Fusarium fujikuroi IMI 58289 draft genome, chromosome FFUJ_chr07	20.7216	sp|Q3T0Y8|VAMP8_BOVIN Vesicle-associated membrane protein 8 OS=Bos taurus GN=VAMP8 PE=3 SV=1	25.8094	gb|EWZ95538.1| vesicle-associated membrane protein 7 [Fusarium oxysporum f. sp. lycopersici MN25] gb|EXL48081.1| vesicle-associated membrane protein 7 [Fusarium oxysporum f. sp. radicis-lycopersici 26381]	25.5319	LOC_Os03g06960.1 protein|vesicle-associated membrane protein, putative, expressed	23.5893	AT2G33120.3 | Symbols: SAR1 | synaptobrevin-related protein 1 | chr2:14043785-14045186 REVERSE LENGTH=139	22.4792	ko04130;	;IPR001388;IPR016444;	GO:0016021;GO:0016192;
	comp1029_c1_seq1	597	ref|XM_006969143.1| Trichoderma reesei QM6a v-SNARE protein (TRIREDRAFT_111788), partial mRNA	50.7538	sp|Q9SIQ9|VA712_ARATH Vesicle-associated membrane protein 712 OS=Arabidopsis thaliana GN=VAMP712 PE=3 SV=1	48.7437	ref|XP_003047117.1| predicted protein [Nectria haematococca mpVI 77-13-4] gb|EEU41404.1| predicted protein [Nectria haematococca mpVI 77-13-4]	65.3266	LOC_Os10g06540.1 protein|vesicle-associated membrane protein, putative, expressed	50.7538	AT2G25340.1 | Symbols: ATVAMP712, VAMP712 | vesicle-associated membrane protein 712 | chr2:10792664-10793832 REVERSE LENGTH=219	48.7437		;IPR010908;IPR011012;	GO:0006810;GO:0016021;GO:0016192;
	comp1031_c0_seq1	453
	comp1031_c1_seq1	446
	comp1032_c0_seq1	531
	comp1032_c1_seq1	383
	comp1033_c0_seq1	961	ref|XM_001842979.1| Culex quinquefasciatus DEAD box ATP-dependent RNA helicase, mRNA	82.102			gb|EFN76608.1| Eukaryotic initiation factor 4A-II [Harpegnathos saltator]	91.7794	LOC_Os03g36930.1 protein|DEAD-box ATP-dependent RNA helicase, putative, expressed	91.7794	AT3G19760.1 | Symbols: EIF4A-III | eukaryotic initiation factor 4A-III | chr3:6863790-6866242 FORWARD LENGTH=408	91.7794	ko03013;ko03015;ko03040;
	comp1033_c1_seq1	395	ref|XM_008186544.1| PREDICTED: Acyrthosiphon pisum eukaryotic initiation factor 4A (LOC100161248), transcript variant X2, mRNA	54.4304	sp|Q02748|IF4A_DROME Eukaryotic initiation factor 4A OS=Drosophila melanogaster GN=eIF-4a PE=1 SV=3	85.8228	gb|AAV84216.1| elongation factor 4A [Culicoides sonorensis]	85.8228	LOC_Os06g48750.2 protein|DEAD-box ATP-dependent RNA helicase, putative, expressed	67.5949	AT1G72730.1 | Symbols: | DEA(D/H)-box RNA helicase family protein | chr1:27378040-27379593 REVERSE LENGTH=414	85.0633		;IPR014001;IPR014014;IPR011545;	GO:0003676;GO:0005524;GO:0008026;
	comp1034_c0_seq1	215
	comp1034_c1_seq1	300
	comp1036_c0_seq1	749			sp|P15771|NUCL_CHICK Nucleolin OS=Gallus gallus GN=NCL PE=1 SV=1	65.287	emb|CCT68574.1| uncharacterized protein FFUJ_07364 [Fusarium fujikuroi IMI 58289]	57.2764	LOC_Os03g44890.1 protein|anthranilate phosphoribosyltransferase, putative, expressed	45.2603	AT3G57150.1 | Symbols: NAP57, AtNAP57, CBF5, AtCBF5 | homologue of NAP57 | chr3:21154255-21155952 REVERSE LENGTH=565	43.2577
	comp1036_c1_seq1	505			sp|Q91XV3|BASP1_MOUSE Brain acid soluble protein 1 OS=Mus musculus GN=Basp1 PE=1 SV=3	99.2079	gb|KFA77063.1| hypothetical protein S40288_07471 [Stachybotrys chartarum IBT 40288]	98.6139	LOC_Os09g31080.1 protein|induced stolen tip protein TUB8, putative, expressed	73.6634	AT3G28780.1 | Symbols: | Protein of unknown function (DUF1216) | chr3:10806131-10808369 REVERSE LENGTH=674	64.7525
	comp1037_c0_seq1	364
	comp1038_c0_seq1	352	ref|XM_003578837.1| PREDICTED: Brachypodium distachyon uncharacterized LOC100839350 (LOC100839350), mRNA	11.9318
	comp1039_c0_seq1	1542	ref|XM_003346617.1| Sordaria macrospora k-hell hypothetical protein (SMAC_04098), mRNA	4.15045	sp|O13633|YNF5_SCHPO Uncharacterized J domain-containing protein C17A3.05c OS=Schizosaccharomyces pombe (strain 972 / ATCC 24843) GN=pi041 PE=1 SV=1	64.9805	gb|EHK50959.1| hypothetical protein TRIATDRAFT_158381 [Trichoderma atroviride IMI 206040]	70.0389	LOC_Os01g37560.3 protein|chaperone protein dnaJ 49, putative, expressed	47.4708	AT3G57340.2 | Symbols: | Heat shock protein DnaJ, N-terminal with domain of unknown function (DUF1977) | chr3:21219175-21220278 FORWARD LENGTH=367	62.2568	ko04141;	;IPR003095;IPR001623;IPR015399;	GO:0006457;GO:0031072;GO:0051082;
	comp1039_c0_seq2	579	ref|XM_003051843.1| Nectria haematococca mpVI 77-13-4 predicted protein, mRNA	10.19	sp|A3AB67|FH16_ORYSJ Formin-like protein 16 OS=Oryza sativa subsp. japonica GN=FH16 PE=2 SV=1	75.1295	ref|XP_008594542.1| tetratricopeptide-like protein [Beauveria bassiana ARSEF 2860] gb|EJP70354.1| tetratricopeptide-like protein [Beauveria bassiana ARSEF 2860]	84.456	LOC_Os02g50570.1 protein|retrotransposon protein, putative, unclassified, expressed	75.1295	AT1G61080.1 | Symbols: | Hydroxyproline-rich glycoprotein family protein | chr1:22493194-22497019 REVERSE LENGTH=907	54.9223
	comp1040_c0_seq1	219
	comp1040_c1_seq1	1320
	comp1041_c0_seq1	517	gb|KF042843.1| Rorippa sylvestris pyrophosphate-fructose-6-phosphate-phosphotransferase beta2 (PFPB2) mRNA, partial cds	9.8646	sp|Q8W4M5|PFPB1_ARATH Pyrophosphate--fructose 6-phosphate 1-phosphotransferase subunit beta 1 OS=Arabidopsis thaliana GN=PFP-BETA1 PE=1 SV=1	98.646	emb|CBK24494.2| unnamed protein product [Blastocystis hominis] emb|CBK25089.2| unnamed protein product [Blastocystis hominis] emb|CBK20473.2| unnamed protein product [Blastocystis hominis]	99.8066	LOC_Os06g13810.3 protein|pyrophosphate--fructose 6-phosphate 1-phosphotransferase subunit beta, putative, expressed	98.646	AT1G12000.1 | Symbols: | Phosphofructokinase family protein | chr1:4050159-4053727 REVERSE LENGTH=566	98.646		;IPR022953;IPR000023;	GO:0003872;GO:0005945;GO:0006096;
	comp1042_c0_seq1	749					ref|XP_004336538.1| regulator of g protein signaling domain containing protein [Acanthamoeba castellanii str. Neff] gb|ELR14525.1| regulator of g protein signaling domain containing protein [Acanthamoeba castellanii str. Neff]	46.8625
	comp1042_c1_seq1	563
	comp1043_c0_seq1	566	ref|XM_003049575.1| Nectria haematococca mpVI 77-13-4 hypothetical protein, mRNA	9.36396	sp|Q86AF2|Y6864_DICDI Putative uncharacterized protein DDB_G0271606 OS=Dictyostelium discoideum GN=DDB_G0271606 PE=4 SV=1	73.6749	ref|XP_008600453.1| transcription initiation factor TFIID subunit 12 [Beauveria bassiana ARSEF 2860] gb|EJP63810.1| transcription initiation factor TFIID subunit 12 [Beauveria bassiana ARSEF 2860]	73.1449	LOC_Os09g13610.1 protein|PFT1, putative, expressed	45.053	AT4G32551.1 | Symbols: LUG, RON2 | LisH dimerisation motif;WD40/YVTN repeat-like-containing domain | chr4:15707863-15713359 FORWARD LENGTH=931	43.4629
	comp1043_c0_seq2	1804	ref|XM_008602231.1| Beauveria bassiana ARSEF 2860 transcription initiation factor TFIID subunit 12 partial mRNA	23.8914	sp|Q03761|TAF12_YEAST Transcription initiation factor TFIID subunit 12 OS=Saccharomyces cerevisiae (strain ATCC 204508 / S288c) GN=TAF12 PE=1 SV=1	87.306	gb|KFA67037.1| hypothetical protein S40285_05131 [Stachybotrys chlorohalonata IBT 40285]	92.4612	LOC_Os01g63940.1 protein|Transcription initiation factor TFIID subunit A containing protein, expressed	44.235	AT3G10070.1 | Symbols: TAF12, TAFII58 | TBP-associated factor 12 | chr3:3104195-3106798 REVERSE LENGTH=539	88.1375	ko03022;	;IPR009072;IPR003228;	GO:0003677;GO:0005669;GO:0006352;
	comp1044_c0_seq1	286	ref|XM_004985714.1| PREDICTED: Setaria italica peptide transporter PTR3-A-like (LOC101786197), mRNA	100	sp|Q9FNL7|PTR3_ARATH Protein NRT1/ PTR FAMILY 5.2 OS=Arabidopsis thaliana GN=NPF5.2 PE=2 SV=1	99.6503	gb|EMT16580.1| Peptide transporter PTR3-A [Aegilops tauschii]	99.6503	LOC_Os03g04570.1 protein|peptide transporter PTR3-A, putative, expressed	99.6503	AT5G46050.1 | Symbols: ATPTR3, PTR3 | peptide transporter 3 | chr5:18675062-18679071 REVERSE LENGTH=582	99.6503		;IPR000109;	GO:0005215;GO:0006857;GO:0016020;
	comp1044_c1_seq1	255	dbj|AK359923.1| Hordeum vulgare subsp. vulgare mRNA for predicted protein, complete cds, clone: NIASHv1106K06	75.6863	sp|Q9FNL8|PTR4_ARATH Protein NRT1/ PTR FAMILY 5.3 OS=Arabidopsis thaliana GN=NPF5.3 PE=2 SV=1	98.8235	ref|XP_004985771.1| PREDICTED: peptide transporter PTR3-A-like [Setaria italica]	100	LOC_Os03g04570.1 protein|peptide transporter PTR3-A, putative, expressed	100	AT5G46040.1 | Symbols: | Major facilitator superfamily protein | chr5:18671397-18673551 REVERSE LENGTH=586	98.8235		;IPR000109;	GO:0005215;GO:0006857;GO:0016020;
	comp1045_c0_seq1	850	ref|XM_007820046.1| Metarhizium anisopliae ARSEF 23 cross-pathway control 1 partial mRNA	38.8235	sp|P11115|CPC1_NEUCR Cross-pathway control protein 1 OS=Neurospora crassa (strain ATCC 24698 / 74-OR23-1A / CBS 708.71 / DSM 1257 / FGSC 987) GN=cpc-1 PE=1 SV=2	80.1176	gb|KFG85761.1| cross-pathway control 1 [Metarhizium anisopliae]	81.5294						;IPR004827;IPR011616;	GO:0003700;GO:0006355;GO:0043565;GO:0046983;
	comp1045_c1_seq1	409	ref|XM_006967151.1| Trichoderma reesei QM6a predicted protein (TRIREDRAFT_65290), partial mRNA	9.29095			gb|KFA76268.1| hypothetical protein S40288_03611 [Stachybotrys chartarum IBT 40288]	91.687
	comp1049_c0_seq1	558
	comp1049_c1_seq1	607
	comp1050_c0_seq1	555			sp|O23735|CYSK2_BRAJU Cysteine synthase OS=Brassica juncea PE=2 SV=1	72.973	ref|WP_029230103.1| hypothetical protein [Calescamantes bacterium JGI 0000106-I17]	89.1892	LOC_Os01g74650.3 protein|cysteine synthase, mitochondrial precursor, putative, expressed	76.2162	AT3G59760.3 | Symbols: OASC, ATCS-C | O-acetylserine (thiol) lyase isoform C | chr3:22072668-22075345 REVERSE LENGTH=430	76.2162		;IPR001926;	GO:0003824;GO:0008152;GO:0030170;
	comp1050_c1_seq1	460			sp|P9WP51|Y1077_MYCTU Putative cystathionine beta-synthase Rv1077 OS=Mycobacterium tuberculosis (strain ATCC 25618 / H37Rv) GN=cbs PE=1 SV=1	66.5217	ref|WP_010445434.1| pyridoxal-5'-phosphate-dependent protein [Pseudomonas fuscovaginae]	78.2609	LOC_Os01g74650.3 protein|cysteine synthase, mitochondrial precursor, putative, expressed	78.2609	AT4G14880.4 | Symbols: OASA1 | O-acetylserine (thiol) lyase (OAS-TL) isoform A1 | chr4:8518209-8520050 REVERSE LENGTH=322	78.2609		;IPR001926;	GO:0003824;GO:0008152;GO:0030170;
	comp1051_c0_seq1	387
	comp1052_c0_seq1	269	gb|EF182739.1| Arundinaria gigantea retrotransposon centromeric Ty3/gypsy gag-pol polyprotein gene, partial cds	89.9628	sp|Q7LHG5|YI31B_YEAST Transposon Ty3-I Gag-Pol polyprotein OS=Saccharomyces cerevisiae (strain ATCC 204508 / S288c) GN=TY3B-I PE=3 SV=2	98.1413	emb|CAH66606.1| H0211A12.9 [Oryza sativa Indica Group]	99.2565	LOC_Os04g24370.1 protein|retrotransposon protein, putative, unclassified, expressed	99.2565
	comp1053_c0_seq1	472			sp|Q6PBV6|NHP2_DANRE H/ACA ribonucleoprotein complex subunit 2-like protein OS=Danio rerio GN=nhp2 PE=2 SV=1	87.7119	ref|XP_003708565.1| PREDICTED: H/ACA ribonucleoprotein complex subunit 2-like protein-like [Megachile rotundata]	87.7119	LOC_Os06g16290.1 protein|ribosomal protein L7Ae, putative, expressed	72.4576	AT5G08180.2 | Symbols: | Ribosomal protein L7Ae/L30e/S12e/Gadd45 family protein | chr5:2631843-2633374 REVERSE LENGTH=156	85.1695	ko03008;	;IPR018492;IPR004037;IPR004038;	GO:0030529;GO:0042254;
	comp1054_c0_seq1	491
	comp1055_c0_seq1	218
	comp1055_c1_seq1	267
	comp1056_c0_seq1	370	gb|FJ797616.1| Zea mays GS3-like protein mRNA, complete cds	30	sp|Q6L8G8|KRA57_HUMAN Keratin-associated protein 5-7 OS=Homo sapiens GN=KRTAP5-7 PE=2 SV=1	73.7838	ref|XP_004984061.1| PREDICTED: guanine nucleotide-binding protein subunit gamma 3-like [Setaria italica]	97.2973	LOC_Os09g26999.1 protein|keratin-associated protein 5-4, putative, expressed	93.2432	AT5G20635.1 | Symbols: | FUNCTIONS IN: molecular_function unknown; INVOLVED IN: biological_process unknown; LOCATED IN: keratin filament, chloroplast; CONTAINS InterPro DOMAIN/s: Keratin, high sulphur B2 protein (InterPro:IPR002494); Has 6153 Blast hits to 2882 proteins in 265 species: Archae - 6; Bacteria - 47; Metazoa - 4777; Fungi - 68; Plants - 187; Viruses - 30; Other Eukaryotes - 1038 (sour…	94.0541
	comp1057_c0_seq1	331
	comp1057_c1_seq1	219
	comp1059_c0_seq1	785	ref|XM_007594467.1| Colletotrichum fioriniae PJ7 hypothetical protein mRNA	11.2102			gb|EQB53673.1| hypothetical protein CGLO_06588 [Colletotrichum gloeosporioides Cg-14]	92.4841
	comp1059_c1_seq1	835	ref|XM_007282272.1| Colletotrichum gloeosporioides Nara gc5 x-pro dipeptidyl-peptidase (CGGC5_1323), partial mRNA	8.02395	sp|Q9HDX1|YKN4_SCHPO Uncharacterized transcriptional regulatory protein PB1A11.04c OS=Schizosaccharomyces pombe (strain 972 / ATCC 24843) GN=SPAPB1A11.04c PE=4 SV=1	31.6168	ref|XP_007285806.1| fungal specific transcription factor [Colletotrichum gloeosporioides Nara gc5] gb|ELA25129.1| fungal specific transcription factor [Colletotrichum gloeosporioides Nara gc5]	99.521						;IPR007219;	GO:0003677;GO:0005634;GO:0006351;GO:0008270;
	comp1060_c0_seq1	281
	comp1060_c1_seq1	1898	ref|XM_007293189.1| Marssonina brunnea f. sp. 'multigermtubi' MB_m1 pyruvate dehydrogenase phosphatase (MBM_05362), mRNA	7.42887			ref|XP_007825055.1| protein phosphatase 2C [Metarhizium anisopliae ARSEF 23] gb|EFY95722.1| protein phosphatase 2C [Metarhizium anisopliae ARSEF 23] gb|EXU98073.1| protein phosphatase 2C family protein [Metarhizium robertsii]	85.9852	LOC_Os07g02330.1 protein|protein phosphatase 2C, putative, expressed	39.3572	AT3G16560.1 | Symbols: | Protein phosphatase 2C family protein | chr3:5636051-5637702 REVERSE LENGTH=493	42.9926
	comp1061_c0_seq1	503
	comp1061_c1_seq1	357
	comp1062_c0_seq1	374
	comp1062_c1_seq1	226
	comp1063_c0_seq1	343
	comp1067_c0_seq1	203
	comp1067_c1_seq1	229
	comp1069_c0_seq1	1478	gb|AC133005.4| Oryza sativa Japonica Group chromosome 11 clone OSJNBa0052C16, complete sequence	3.31529	sp|Q53P09|SPZ8_ORYSJ Putative serpin-Z8 OS=Oryza sativa subsp. japonica GN=Os11g0224800 PE=3 SV=2	50.5413	gb|EMT07500.1| Putative serpin-Z8 [Aegilops tauschii]	50.9472	LOC_Os11g11720.1 protein|serpin domain containing protein, putative, expressed	52.571	AT1G47710.1 | Symbols: | Serine protease inhibitor (SERPIN) family protein | chr1:17558271-17560061 FORWARD LENGTH=391	51.1502	ko05146;	;IPR023796;IPR015554;IPR000215;	GO:0004867;
	comp1070_c0_seq1	1122	ref|XM_004286983.1| PREDICTED: Orcinus orca von Hippel-Lindau tumor suppressor, E3 ubiquitin protein ligase (VHL), mRNA	6.14973	sp|P54567|YQKD_BACSU Uncharacterized protein YqkD OS=Bacillus subtilis (strain 168) GN=yqkD PE=4 SV=1	53.7433	ref|XP_001780178.1| predicted protein [Physcomitrella patens] gb|EDQ55019.1| predicted protein [Physcomitrella patens]	59.0909	LOC_Os03g24450.1 protein|OsPOP8 - Putative Prolyl Oligopeptidase homologue, expressed	58.8235	AT4G17150.2 | Symbols: | alpha/beta-Hydrolases superfamily protein | chr4:9638591-9640983 FORWARD LENGTH=387	58.2888
	comp1070_c1_seq1	372	emb|CU914144.5| Zebrafish DNA sequence from clone ZFOS-1056B4 in linkage group 25, complete sequence	12.0968	sp|Q55ED4|U396_DICDI UPF0396 protein OS=Dictyostelium discoideum GN=DDB_G0269284 PE=3 SV=1	91.129	ref|WP_006700922.1| hypothetical protein [Facklamia ignava] gb|EKB58363.1| hypothetical protein HMPREF9707_00258 [Facklamia ignava CCUG 37419]	98.3871	LOC_Os07g07040.1 protein|erythrocyte binding protein 3, putative, expressed	79.0323	AT3G28770.1 | Symbols: | Protein of unknown function (DUF1216) | chr3:10796716-10803237 FORWARD LENGTH=2081	60.4839		;IPR003903;
	comp1071_c0_seq1	1256
	comp1071_c1_seq1	279
	comp1072_c0_seq1	307
	comp1072_c1_seq1	303
	comp1074_c0_seq1	1216	ref|XM_008090629.1| Glarea lozoyensis ATCC 20868 hypothetical protein mRNA	16.4474			gb|KFH45507.1| Morphogenesis-related protein-like protein [Acremonium chrysogenum ATCC 11550]	99.6711
	comp1074_c1_seq1	1498	ref|XM_003005714.1| Verticillium albo-atrum VaMs.102 conserved hypothetical protein, mRNA	7.14286	sp|Q9XIB6|PLRX2_ARATH Pollen-specific leucine-rich repeat extensin-like protein 2 OS=Arabidopsis thaliana GN=PEX2 PE=1 SV=1	46.4619	ref|XP_007791899.1| putative morphogenesis protein [Eutypa lata UCREL1] gb|EMR69007.1| putative morphogenesis protein [Eutypa lata UCREL1]	66.6889			AT1G49490.1 | Symbols: | Leucine-rich repeat (LRR) family protein | chr1:18317563-18320106 REVERSE LENGTH=847	46.4619
	comp1075_c0_seq1	341
	comp1076_c0_seq1	1393	ref|XM_651700.1| Entamoeba histolytica HM-1:IMSS Vesicle-fusing ATPase, putative, mRNA	4.88155			ref|XP_007786260.1| Vesicular-fusion protein sec18 [Endocarpon pusillum Z07020] gb|ERF76400.1| Vesicular-fusion protein sec18 [Endocarpon pusillum Z07020]	98.4207	LOC_Os05g44310.1 protein|vesicle-fusing ATPase, putative, expressed	98.4207	AT4G04910.1 | Symbols: NSF | AAA-type ATPase family protein | chr4:2489696-2495666 REVERSE LENGTH=742	98.8514	ko04721;ko04727;ko04962;
	comp1076_c1_seq1	811	ref|XM_007472111.1| PREDICTED: Lipotes vexillifer N-ethylmaleimide-sensitive factor (NSF), mRNA	10.3576	sp|Q9P7Q4|SEC18_SCHPO Vesicular-fusion protein sec18 OS=Schizosaccharomyces pombe (strain 972 / ATCC 24843) GN=sec18 PE=1 SV=1	92.1085	emb|CDJ14165.1| vesicular fusion protein nsf [Hymenolepis microstoma]	96.5475	LOC_Os05g44310.1 protein|vesicle-fusing ATPase, putative, expressed	93.2182	AT4G04910.1 | Symbols: NSF | AAA-type ATPase family protein | chr4:2489696-2495666 REVERSE LENGTH=742	93.2182		;IPR009010;IPR003338;	GO:0005488;GO:0005524;
	comp1078_c0_seq1	1544	ref|XM_003719948.1| Magnaporthe oryzae 70-15 alpha-1,2-mannosyltransferase alg-11 (MGG_03883) mRNA, complete cds	4.79275	sp|Q8X092|ALG11_NEUCR GDP-Man:Man(3)GlcNAc(2)-PP-Dol alpha-1,2-mannosyltransferase OS=Neurospora crassa (strain ATCC 24698 / 74-OR23-1A / CBS 708.71 / DSM 1257 / FGSC 987) GN=alg-11 PE=3 SV=1	83.1606	gb|KFA67111.1| hypothetical protein S40285_02990 [Stachybotrys chlorohalonata IBT 40285]	86.8523	LOC_Os12g39340.1 protein|glycosyl transferase, group 1 domain containing protein, expressed	65.6736	AT2G40190.1 | Symbols: LEW3 | UDP-Glycosyltransferase superfamily protein | chr2:16785232-16787257 FORWARD LENGTH=463	65.8679	ko00510;ko00513;ko01100;	;IPR001296;	GO:0009058;
	comp1078_c1_seq1	470	ref|XM_003719948.1| Magnaporthe oryzae 70-15 alpha-1,2-mannosyltransferase alg-11 (MGG_03883) mRNA, complete cds	28.5106	sp|Q8X092|ALG11_NEUCR GDP-Man:Man(3)GlcNAc(2)-PP-Dol alpha-1,2-mannosyltransferase OS=Neurospora crassa (strain ATCC 24698 / 74-OR23-1A / CBS 708.71 / DSM 1257 / FGSC 987) GN=alg-11 PE=3 SV=1	62.5532	ref|XP_007809891.1| alpha-1,2-mannosyltransferase alg11 [Metarhizium acridum CQMa 102] gb|EFY90305.1| alpha-1,2-mannosyltransferase alg11 [Metarhizium acridum CQMa 102]	65.1064	LOC_Os12g39340.1 protein|glycosyl transferase, group 1 domain containing protein, expressed	54.8936	AT2G40190.1 | Symbols: LEW3 | UDP-Glycosyltransferase superfamily protein | chr2:16785232-16787257 FORWARD LENGTH=463	54.8936	ko00510;ko00513;ko01100;	;IPR001296;	GO:0009058;
	comp1079_c0_seq1	224	gb|AY283756.1| Lecythium sp. 3678_261K actin gene, partial cds	100	sp|P24902|ACT_PINCO Actin (Fragment) OS=Pinus contorta PE=3 SV=1	99.1071	gb|AAK92371.1|AF363536_1 actin-1 [Cercomonas sp. ATCC 50318]	99.1071	LOC_Os01g73310.1 protein|actin, putative, expressed	99.1071	AT3G18780.2 | Symbols: ACT2, DER1, LSR2, ENL2 | actin 2 | chr3:6475535-6476832 FORWARD LENGTH=377	99.1071		;IPR004000;
	comp1081_c0_seq1	206
	comp1083_c0_seq1	863
	comp1084_c0_seq1	239
	comp1084_c1_seq1	462
	comp1085_c0_seq1	287	ref|NM_001061684.1| Oryza sativa Japonica Group Os05g0305600 (Os05g0305600) mRNA, complete cds	68.2927	sp|Q7XA40|RGA3_SOLBU Putative disease resistance protein RGA3 OS=Solanum bulbocastanum GN=RGA3 PE=2 SV=2	98.2578	gb|EAY97463.1| hypothetical protein OsI_19393 [Oryza sativa Indica Group] gb|EEE63178.1| hypothetical protein OsJ_17987 [Oryza sativa Japonica Group]	98.2578	LOC_Os05g23990.1 protein|rp3 protein, putative, expressed	98.2578	AT3G14470.1 | Symbols: | NB-ARC domain-containing disease resistance protein | chr3:4857940-4861104 FORWARD LENGTH=1054	98.2578		;IPR002182;	GO:0005524;GO:0006915;
	comp1089_c0_seq1	1425	ref|XM_006672996.1| Cordyceps militaris CM01 mitochondrial chaperone bcs1 (CCM_07856), partial mRNA	11.2281	sp|Q54DY9|BCS1B_DICDI Probable mitochondrial chaperone BCS1-B OS=Dictyostelium discoideum GN=bcsl1b PE=3 SV=1	61.0526	gb|EHK41927.1| hypothetical protein TRIATDRAFT_206189 [Trichoderma atroviride IMI 206040]	85.2632	LOC_Os07g33390.1 protein|BCS1 protein, putative, expressed	32.8421	AT5G57480.1 | Symbols: | P-loop containing nucleoside triphosphate hydrolases superfamily protein | chr5:23279406-23280968 REVERSE LENGTH=520	27.7895		;IPR014851;IPR003959;	GO:0005524;
	comp1089_c1_seq1	834	ref|XM_007272860.1| Colletotrichum gloeosporioides Nara gc5 mitochondrial chaperone bcs1 (CGGC5_15287), partial mRNA	18.1055	sp|Q54HY8|BCS1A_DICDI Probable mitochondrial chaperone BCS1-A OS=Dictyostelium discoideum GN=bcs1la PE=3 SV=1	46.7626	ref|XP_003050596.1| predicted protein [Nectria haematococca mpVI 77-13-4] gb|EEU44883.1| predicted protein [Nectria haematococca mpVI 77-13-4]	78.0576	LOC_Os12g44190.1 protein|ATPase 3, putative, expressed	79.8561	AT4G25835.1 | Symbols: | P-loop containing nucleoside triphosphate hydrolases superfamily protein | chr4:13136117-13137637 FORWARD LENGTH=506	55.7554		;IPR003960;IPR003959;	GO:0005524;
	comp1090_c0_seq1	400			sp|Q5R8J8|DNJB4_PONAB DnaJ homolog subfamily B member 4 OS=Pongo abelii GN=DNAJB4 PE=2 SV=1	48	ref|WP_008445958.1| heat shock protein DnaJ domain-containing protein [Janthinobacterium sp. HH01] gb|ELX13051.1| heat shock protein DnaJ domain-containing protein [Janthinobacterium sp. HH01]	48.75	LOC_Os05g48810.1 protein|dnaJ domain containing protein, expressed	47.25	AT1G59725.1 | Symbols: | DNAJ heat shock family protein | chr1:21950738-21952210 FORWARD LENGTH=331	47.25		;IPR003095;IPR001623;	GO:0006457;GO:0031072;GO:0051082;
	comp1090_c1_seq1	556
	comp1091_c0_seq1	257	gb|AC243223.1| Panicum virgatum clone PV_ABa006-H05, complete sequence	53.3074			ref|XP_008657586.1| PREDICTED: uncharacterized protein LOC103637102 [Zea mays]	58.3658	LOC_Os08g40360.1 protein|transposon protein, putative, CACTA, En/Spm sub-class, expressed	54.8638
	comp1092_c0_seq1	1117					ref|XP_003049672.1| hypothetical protein NECHADRAFT_89803 [Nectria haematococca mpVI 77-13-4] gb|EEU43959.1| hypothetical protein NECHADRAFT_89803 [Nectria haematococca mpVI 77-13-4]	86.2131
	comp1092_c1_seq1	508					gb|EXL46492.1| hypothetical protein FOCG_12375 [Fusarium oxysporum f. sp. radicis-lycopersici 26381]	78.5433
	comp1093_c0_seq1	546	dbj|AB525388.1| Triticum aestivum TaCPS5 mRNA for copalyl diphosphate synthase, partial cds	5.67766	sp|Q6E7D7|CPS4_ORYSI Syn-copalyl diphosphate synthase OS=Oryza sativa subsp. indica GN=CPS4 PE=2 SV=1	90.6593	gb|EMS59414.1| Syn-copalyl diphosphate synthase [Triticum urartu]	88.4615	LOC_Os04g09900.1 protein|ent-kaurene synthase, chloroplast precursor, putative, expressed	90.6593	AT4G02780.1 | Symbols: GA1, ABC33, ATCPS1, CPS, CPS1 | Terpenoid cyclases/Protein prenyltransferases superfamily protein | chr4:1237881-1244766 REVERSE LENGTH=802	76.3736
	comp1093_c1_seq1	682	ref|NM_001058706.1| Oryza sativa Japonica Group Os04g0178300 (Os04g0178300) mRNA, complete cds	15.5425	sp|Q0JF02|CPS4_ORYSJ Syn-copalyl diphosphate synthase OS=Oryza sativa subsp. japonica GN=CPS4 PE=2 SV=1	91.4956	emb|CAE04103.3| OSJNBa0096F01.12 [Oryza sativa Japonica Group]	91.4956	LOC_Os04g09900.2 protein|ent-kaurene synthase, chloroplast precursor, putative, expressed	91.4956	AT4G02780.1 | Symbols: GA1, ABC33, ATCPS1, CPS, CPS1 | Terpenoid cyclases/Protein prenyltransferases superfamily protein | chr4:1237881-1244766 REVERSE LENGTH=802	98.0938	ko00904;ko01100;ko01110;	;IPR008930;IPR001906;	GO:0008152;GO:0016829;
	comp1094_c0_seq1	258							LOC_Os07g04850.2 protein|pre-mRNA-processing factor 31, putative, expressed	36.0465
	comp1094_c0_seq2	543
	comp1096_c0_seq1	220
	comp1097_c0_seq1	411			sp|Q9CB01|RABF1_ARATH Ras-related protein RABF1 OS=Arabidopsis thaliana GN=RABF1 PE=1 SV=1	83.9416	ref|XP_006291895.1| hypothetical protein CARUB_v10018073mg [Capsella rubella] gb|EOA24793.1| hypothetical protein CARUB_v10018073mg [Capsella rubella]	83.9416	LOC_Os03g05740.1 protein|ras-related protein, putative, expressed	83.9416	AT3G54840.1 | Symbols: ARA6, ATRABF1, ARA-6, ATRAB5C | Ras-related small GTP-binding family protein | chr3:20318597-20320782 FORWARD LENGTH=202	83.9416		;IPR001806;IPR003578;IPR020849;IPR003579;IPR005225;	GO:0003924;GO:0005525;GO:0005622;GO:0006184;GO:0007165;GO:0007264;GO:0015031;GO:0016020;
	comp1098_c0_seq1	1645					ref|WP_006975017.1| peptidyl-dipeptidase A [Plesiocystis pacifica] gb|EDM75795.1| peptidyl-dipeptidase A [Plesiocystis pacifica SIR-1]	96.8389
	comp1098_c1_seq1	390			sp|Q10714|ACE_DROME Angiotensin-converting enzyme OS=Drosophila melanogaster GN=Ance PE=1 SV=3	40	gb|KFA88660.1| peptidyl-dipeptidase [Cystobacter violaceus Cb vi76]	40						;IPR001548;	GO:0006508;GO:0008237;GO:0008241;GO:0016020;
	comp1099_c0_seq1	365
	comp1099_c1_seq1	549					ref|XP_008621674.1| hypothetical protein SDRG_17213 [Saprolegnia diclina VS20] gb|EQC24892.1| hypothetical protein SDRG_17213 [Saprolegnia diclina VS20]	93.9891
	comp1101_c0_seq1	716
	comp1101_c1_seq1	479
	comp1103_c0_seq1	793	ref|XM_004972820.1| PREDICTED: Setaria italica probable LRR receptor-like serine/threonine-protein kinase At3g47570-like (LOC101762490), transcript variant X2, mRNA	40.7314	sp|C0LGP4|Y3475_ARATH Probable LRR receptor-like serine/threonine-protein kinase At3g47570 OS=Arabidopsis thaliana GN=At3g47570 PE=2 SV=1	59.0164	ref|XP_004972877.1| PREDICTED: probable LRR receptor-like serine/threonine-protein kinase At3g47570-like isoform X2 [Setaria italica]	59.0164	LOC_Os11g36140.1 protein|receptor-like protein kinase 2 precursor, putative, expressed	57.8815	AT3G47580.1 | Symbols: | Leucine-rich repeat protein kinase family protein | chr3:17532687-17535810 FORWARD LENGTH=1011	59.773		;IPR000719;IPR011009;IPR017442;	GO:0004672;GO:0005524;GO:0006468;GO:0016772;
	comp1103_c1_seq1	947	ref|XM_004972819.1| PREDICTED: Setaria italica probable LRR receptor-like serine/threonine-protein kinase At3g47570-like (LOC101762490), transcript variant X1, mRNA	90.2851	sp|C0LGP4|Y3475_ARATH Probable LRR receptor-like serine/threonine-protein kinase At3g47570 OS=Arabidopsis thaliana GN=At3g47570 PE=2 SV=1	99.1552	ref|XP_004972876.1| PREDICTED: probable LRR receptor-like serine/threonine-protein kinase At3g47570-like isoform X1 [Setaria italica]	99.7888	LOC_Os11g36190.1 protein|receptor kinase, putative, expressed	99.7888	AT3G47570.1 | Symbols: | Leucine-rich repeat protein kinase family protein | chr3:17527611-17530748 FORWARD LENGTH=1010	99.1552		;IPR000719;IPR002290;IPR020635;IPR011009;IPR017441;IPR008271;IPR001245;IPR001611;	GO:0004672;GO:0004674;GO:0004713;GO:0005515;GO:0005524;GO:0006468;GO:0016772;
	comp1105_c0_seq1	207
	comp1105_c1_seq1	266
	comp1107_c0_seq1	268
	comp1107_c1_seq1	389
	comp1108_c0_seq1	440			sp|Q8KWT4|BACC2_BACIU Bacilysin biosynthesis oxidoreductase BacC OS=Bacillus subtilis GN=bacC PE=3 SV=1	93.4091	ref|XP_004339172.1| oxidoreductase, putative [Acanthamoeba castellanii str. Neff] gb|ELR17159.1| oxidoreductase, putative [Acanthamoeba castellanii str. Neff]	93.4091	LOC_Os11g25700.1 protein|tropinone reductase, putative, expressed	97.5	AT2G29350.3 | Symbols: SAG13 | senescence-associated gene 13 | chr2:12601255-12602222 FORWARD LENGTH=231	95.4545		;IPR002347;IPR002198;IPR016040;	GO:0005488;GO:0008152;GO:0016491;
	comp1108_c1_seq1	306			sp|P40288|DHG_BACME Glucose 1-dehydrogenase OS=Bacillus megaterium PE=1 SV=1	69.6078	ref|WP_020034813.1| MULTISPECIES: hypothetical protein [unclassified Verrucomicrobia (miscellaneous)]	70.5882	LOC_Os12g16010.1 protein|sex determination protein tasselseed-2, putative, expressed	45.098	AT5G18210.1 | Symbols: | NAD(P)-binding Rossmann-fold superfamily protein | chr5:6017865-6018919 FORWARD LENGTH=277	72.549		;IPR002198;IPR016040;	GO:0005488;GO:0008152;GO:0016491;
	comp1110_c0_seq1	247
	comp1111_c0_seq1	452			sp|Q8MJ87|NUB1_BOVIN NEDD8 ultimate buster 1 (Fragment) OS=Bos taurus GN=NUB1 PE=1 SV=1	97.5664	ref|XP_004333512.1| UBA/TS-N domain containing protein [Acanthamoeba castellanii str. Neff] gb|ELR11499.1| UBA/TS-N domain containing protein [Acanthamoeba castellanii str. Neff]	92.2566	LOC_Os04g55150.2 protein|UBA/TS-N domain containing protein, expressed	45.7965	AT2G12550.1 | Symbols: | ubiquitin-associated (UBA)/TS-N domain-containing protein | chr2:5114881-5118486 FORWARD LENGTH=562	95.5752		;IPR015940;IPR009060;IPR000449;	GO:0005515;
	comp1111_c1_seq1	291
	comp1112_c0_seq1	430
	comp1113_c0_seq1	475			sp|Q61FW2|SEL10_CAEBR F-box/WD repeat-containing protein sel-10 OS=Caenorhabditis briggsae GN=sel-10 PE=3 SV=1	66.3158	gb|KFD65323.1| hypothetical protein M514_22483 [Trichuris suis]	92.8421	LOC_Os01g39380.3 protein|SCD1, putative, expressed	52.4211	AT1G49040.1 | Symbols: SCD1 | stomatal cytokinesis defective / SCD1 protein (SCD1) | chr1:18139419-18148826 REVERSE LENGTH=1187	61.2632		;IPR019782;IPR017986;IPR001680;IPR011046;IPR019781;IPR015943;	GO:0005515;
	comp1113_c1_seq1	503	ref|XM_004170030.1| PREDICTED: Cucumis sativus uracil phosphoribosyltransferase-like (LOC101209447), mRNA	6.16302	sp|Q9VZF4|FBXW7_DROME F-box/WD repeat-containing protein 7 OS=Drosophila melanogaster GN=ago PE=1 SV=1	23.2604	gb|ESA02042.1| hypothetical protein GLOINDRAFT_337614 [Rhizophagus irregularis DAOM 181602]	21.4712						;IPR019782;IPR017986;IPR001680;IPR011046;IPR019775;IPR019781;IPR015943;	GO:0005515;
	comp1114_c0_seq1	348
	comp1114_c1_seq1	218
	comp1115_c0_seq1	1404	ref|XM_384478.1| Gibberella zeae PH-1 hypothetical protein partial mRNA	28.9174	sp|P15245|PH2M_TRICU Phenol 2-monooxygenase OS=Trichosporon cutaneum PE=1 SV=3	93.3761	ref|XP_003048476.1| predicted protein [Nectria haematococca mpVI 77-13-4] gb|EEU42763.1| predicted protein [Nectria haematococca mpVI 77-13-4]	92.094	LOC_Os01g67550.1 protein|FAD binding domain containing protein, expressed	12.8205	AT1G24340.1 | Symbols: EMB260, EMB2421 | FAD/NAD(P)-binding oxidoreductase family protein | chr1:8635416-8638866 FORWARD LENGTH=709	12.8205		;IPR003042;IPR012336;IPR002938;IPR012941;	GO:0008152;GO:0016491;
	comp1115_c1_seq1	747	ref|XM_003658050.1| Thielavia terrestris NRRL 8126 hypothetical protein (THITE_2124584) mRNA, complete cds	47.1218	sp|P15245|PH2M_TRICU Phenol 2-monooxygenase OS=Trichosporon cutaneum PE=1 SV=3	81.5261	gb|EQB43375.1| FAD binding domain-containing protein [Colletotrichum gloeosporioides Cg-14]	85.9438						;IPR003042;IPR002938;	GO:0008152;GO:0016491;
	comp1116_c0_seq1	301	gb|KF184842.1| Saccharum hybrid cultivar R570 clone BAC 049K23 complete sequence	12.6246
	comp1117_c0_seq1	325
	comp1117_c1_seq1	1376			sp|Q54Y55|SHKC_DICDI Dual specificity protein kinase shkC OS=Dictyostelium discoideum GN=shkC PE=3 SV=1	92.2238	ref|XP_003288927.1| SH2 domain-containing protein [Dictyostelium purpureum] gb|EGC34551.1| SH2 domain-containing protein [Dictyostelium purpureum]	92.2238	LOC_Os02g50970.1 protein|protein kinase domain containing protein, expressed	65.189	AT3G06620.1 | Symbols: | PAS domain-containing protein tyrosine kinase family protein | chr3:2062833-2067138 REVERSE LENGTH=773	61.0465		;IPR001245;IPR000980;IPR000719;IPR002290;IPR020635;IPR011009;IPR017441;IPR008271;	GO:0004672;GO:0004674;GO:0004713;GO:0005515;GO:0005524;GO:0006468;GO:0016772;
	comp1118_c0_seq1	428
	comp1119_c0_seq1	228
	comp1122_c0_seq1	771			sp|Q75JC9|Y8484_DICDI Uncharacterized protein DDB_G0271670 OS=Dictyostelium discoideum GN=DDB_G0271670 PE=4 SV=1	95.3307	ref|XP_645495.1| hypothetical protein DDB_G0271670 [Dictyostelium discoideum AX4] sp|Q75JC9.1|Y8484_DICDI RecName: Full=Uncharacterized protein DDB_G0271670; Flags: Precursor [Dictyostelium discoideum] gb|EAL71525.1| hypothetical protein DDB_G0271670 [Dictyostelium discoideum AX4]	95.3307	LOC_Os04g34170.1 protein|retrotransposon protein, putative, unclassified, expressed	96.8872	AT4G22505.1 | Symbols: | Bifunctional inhibitor/lipid-transfer protein/seed storage 2S albumin superfamily protein | chr4:11851363-11852955 REVERSE LENGTH=530	96.8872
	comp1122_c0_seq2	289			sp|Q75JC9|Y8484_DICDI Uncharacterized protein DDB_G0271670 OS=Dictyostelium discoideum GN=DDB_G0271670 PE=4 SV=1	90.3114	ref|XP_001523614.1| hypothetical protein LELG_05030 [Lodderomyces elongisporus NRRL YB-4239] gb|EDK46849.1| hypothetical protein LELG_05030 [Lodderomyces elongisporus NRRL YB-4239]	79.9308	LOC_Os05g13900.1 protein|retrotransposon protein, putative, unclassified, expressed	87.1972	AT2G29210.1 | Symbols: | splicing factor PWI domain-containing protein | chr2:12558156-12562168 FORWARD LENGTH=878	79.9308
	comp1124_c0_seq1	307
	comp1125_c0_seq1	218	ref|XM_002461065.1| Sorghum bicolor hypothetical protein, mRNA	69.7248	sp|Q94F40|GDL9_ARATH GDSL esterase/lipase At1g28600 OS=Arabidopsis thaliana GN=At1g28600 PE=2 SV=1	97.7064	ref|XP_002461110.1| hypothetical protein SORBIDRAFT_02g040940 [Sorghum bicolor] gb|EER97631.1| hypothetical protein SORBIDRAFT_02g040940 [Sorghum bicolor]	99.0826	LOC_Os07g44780.1 protein|GDSL-like lipase/acylhydrolase, putative, expressed	97.7064	AT1G28600.1 | Symbols: | GDSL-like Lipase/Acylhydrolase superfamily protein | chr1:10051228-10053073 REVERSE LENGTH=393	97.7064
	comp1128_c0_seq1	707
	comp1128_c1_seq1	689			sp|P53832|WSC2_YEAST Cell wall integrity and stress response component 2 OS=Saccharomyces cerevisiae (strain ATCC 204508 / S288c) GN=WSC2 PE=1 SV=1	53.9913	ref|XP_004991644.1| TK protein kinase [Salpingoeca rosetta] gb|EGD75723.1| TK protein kinase [Salpingoeca rosetta]	57.91	LOC_Os03g14030.1 protein|thaumatin, putative, expressed	75.762	AT3G23750.1 | Symbols: | Leucine-rich repeat protein kinase family protein | chr3:8558332-8561263 FORWARD LENGTH=928	60.0871
	comp1129_c0_seq1	251
	comp1129_c1_seq1	633
	comp1130_c0_seq1	388	ref|XM_739744.1| Plasmodium chabaudi chabaudi signal recognition particle receptor alpha subunit (PC000839.01.0) partial mRNA	27.5773	sp|Q9U5L1|SRPR_DROME Signal recognition particle receptor subunit alpha homolog OS=Drosophila melanogaster GN=Gtp-bp PE=1 SV=2	95.1031	gb|AAR09738.1| similar to Drosophila melanogaster Gtp-bp, partial [Drosophila yakuba]	95.1031	LOC_Os08g37444.3 protein|signal recognition particle receptor, putative, expressed	95.1031	AT4G30600.1 | Symbols: | signal recognition particle receptor alpha subunit family protein | chr4:14938142-14940600 REVERSE LENGTH=634	95.1031	ko03060;	;IPR000897;	GO:0005525;GO:0006614;
	comp1130_c1_seq1	850			sp|Q9U5L1|SRPR_DROME Signal recognition particle receptor subunit alpha homolog OS=Drosophila melanogaster GN=Gtp-bp PE=1 SV=2	98.1176	gb|EYU35333.1| hypothetical protein MIMGU_mgv1a002906mg [Erythranthe guttata]	94.9412	LOC_Os08g37444.6 protein|signal recognition particle receptor, putative, expressed	82.5882	AT4G30600.1 | Symbols: | signal recognition particle receptor alpha subunit family protein | chr4:14938142-14940600 REVERSE LENGTH=634	67.7647	ko03060;	;IPR000897;IPR013822;	GO:0005525;GO:0006614;
	comp1131_c0_seq1	241
	comp1131_c1_seq1	222
	comp1132_c0_seq1	612
	comp1132_c1_seq1	544
	comp1134_c0_seq1	963					emb|CCT62827.1| uncharacterized protein FFUJ_00581 [Fusarium fujikuroi IMI 58289]	85.9813
	comp1134_c1_seq1	261	ref|XM_003053757.1| Nectria haematococca mpVI 77-13-4 hypothetical protein, mRNA	26.8199			ref|XP_003053803.1| hypothetical protein NECHADRAFT_75306 [Nectria haematococca mpVI 77-13-4] gb|EEU48090.1| hypothetical protein NECHADRAFT_75306 [Nectria haematococca mpVI 77-13-4]	70.1149
	comp1135_c0_seq1	661			sp|P60371|KR106_HUMAN Keratin-associated protein 10-6 OS=Homo sapiens GN=KRTAP10-6 PE=2 SV=2	88.0484	ref|XP_004956939.1| PREDICTED: keratin-associated protein 5-1-like [Setaria italica]	85.3253
	comp1135_c1_seq1	303
	comp1136_c0_seq1	595
	comp1136_c0_seq2	567
	comp1137_c0_seq1	1232			sp|A4IFG2|BTBD9_BOVIN BTB/POZ domain-containing protein 9 OS=Bos taurus GN=BTBD9 PE=2 SV=2	57.4675	ref|XP_002114331.1| hypothetical protein TRIADDRAFT_58027 [Trichoplax adhaerens] gb|EDV23421.1| hypothetical protein TRIADDRAFT_58027 [Trichoplax adhaerens]	57.9545	LOC_Os08g13070.1 protein|MBTB23 - Bric-a-Brac, Tramtrack, Broad Complex BTB domain with Meprin and TRAF Homology MATH domain, expressed	27.7597	AT5G13060.1 | Symbols: ABAP1 | ARMADILLO BTB protein 1 | chr5:4142958-4146952 FORWARD LENGTH=737	25.0812		;IPR000210;IPR011705;IPR011333;IPR013069;	GO:0005515;
	comp1137_c1_seq1	565					gb|ETL96337.1| hypothetical protein, variant [Phytophthora parasitica]	71.1504
	comp1139_c0_seq1	1937	ref|XM_003667920.1| Naumovozyma dairenensis CBS 421 hypothetical protein (NDAI0A05700), mRNA	2.42643	sp|O93510|GELS_CHICK Gelsolin OS=Gallus gallus GN=GSN PE=2 SV=1	78.9881	ref|XP_002159461.2| PREDICTED: advillin-like, partial [Hydra vulgaris]	79.6076	LOC_Os03g24220.2 protein|villin protein, putative, expressed	79.7625	AT2G41740.1 | Symbols: VLN2, ATVLN2 | villin 2 | chr2:17410962-17416878 REVERSE LENGTH=976	79.9174	ko04666;ko04810;ko05203;	;IPR007122;IPR007123;	GO:0003779;
	comp1139_c1_seq1	776			sp|P02640|VILI_CHICK Villin-1 OS=Gallus gallus GN=VIL1 PE=1 SV=2	87.7577	ref|NP_990773.1| villin-1 [Gallus gallus] sp|P02640.2|VILI_CHICK RecName: Full=Villin-1 [Gallus gallus] gb|AAA49133.1| villin [Gallus gallus]	87.7577	LOC_Os06g44890.1 protein|villin protein, putative, expressed	93.5567	AT3G57410.1 | Symbols: VLN3, ATVLN3 | villin 3 | chr3:21243615-21249809 REVERSE LENGTH=965	92.0103		;IPR007122;IPR007123;	GO:0003779;
	comp1140_c0_seq1	866	gb|GU018004.1| Ctenocephalides felis isolate CFGFIL1_E11 Rab5-like protein-like mRNA, complete sequence	18.1293	sp|Q5ZHW4|RAB5B_CHICK Ras-related protein Rab-5B OS=Gallus gallus GN=RAB5B PE=2 SV=1	68.9376	ref|NP_001073405.1| ras-related protein Rab-5B [Rattus norvegicus] ref|XP_006240812.1| PREDICTED: ras-related protein Rab-5B isoform X1 [Rattus norvegicus] ref|XP_006240813.1| PREDICTED: ras-related protein Rab-5B isoform X1 [Rattus norvegicus] ref|XP_006240814.1| PREDICTED: ras-related protein Rab-5B isoform X1 [Rattus norvegicus] gb|AAI29102.1| RAB5B, member RAS oncogene family [Rattus norvegic…	68.9376	LOC_Os12g43550.2 protein|ras-related protein, putative, expressed	55.4273	AT4G19640.1 | Symbols: ARA7, ARA-7, ATRABF2B, ATRAB5B, RABF2B, ATRAB-F2B, RAB-F2B | Ras-related small GTP-binding family protein | chr4:10687441-10689449 REVERSE LENGTH=200	55.7737	ko04014;ko04144;ko04145;ko04962;ko05146;ko05152;	;IPR001806;IPR020849;IPR003579;IPR003578;IPR002041;IPR005225;	GO:0003924;GO:0005525;GO:0005622;GO:0006184;GO:0006886;GO:0006913;GO:0007165;GO:0007264;GO:0015031;GO:0016020;
	comp1140_c0_seq2	642	ref|XM_001779465.1| Physcomitrella patens subsp. patens Rab5/RabF-family small GTPase (RabF2A2) mRNA, complete cds	7.78816	sp|P62494|RB11A_RAT Ras-related protein Rab-11A OS=Rattus norvegicus GN=Rab11a PE=1 SV=3	95.3271	gb|EPS29596.1| hypothetical protein PDE_04546 [Penicillium oxalicum 114-2]	94.3925	LOC_Os09g15790.1 protein|ras-related protein, putative, expressed	87.3832	AT4G18430.1 | Symbols: AtRABA1e, RABA1e | RAB GTPase homolog A1E | chr4:10183903-10185223 REVERSE LENGTH=217	95.3271	ko04144;ko04961;ko04962;ko04972;	;IPR001806;IPR020849;IPR003579;IPR003578;IPR002041;IPR005225;	GO:0003924;GO:0005525;GO:0005622;GO:0006184;GO:0006886;GO:0006913;GO:0007165;GO:0007264;GO:0015031;GO:0016020;
	comp1141_c0_seq1	998					gb|KDN85948.1| hypothetical protein KCH_23490 [Kitasatospora cheerisanensis KCTC 2395]	42.0842	LOC_Os01g07300.1 protein|uncharacterized 50.6 kDa protein in the 5region of gyrA and gyrB, putative, expressed	53.2064
	comp1141_c0_seq2	424
	comp1146_c0_seq1	1145			sp|P34090|CMF_DICDI Conditioned medium factor OS=Dictyostelium discoideum GN=cmfA PE=1 SV=2	99.3013	gb|AAY87037.1| CmfA-like protein [Vermamoeba vermiformis]	65.7642
	comp1146_c1_seq1	262			sp|P34090|CMF_DICDI Conditioned medium factor OS=Dictyostelium discoideum GN=cmfA PE=1 SV=2	89.313	ref|WP_012914731.1| hypothetical protein [Xanthomonas albilineans] ref|YP_003374700.1| hypothetical protein XALc_0168 [Xanthomonas albilineans GPE PC73] emb|CBA14714.1| hypothetical protein XALC_0168 [Xanthomonas albilineans GPE PC73]	91.6031
	comp1147_c0_seq1	998	ref|XM_007827178.1| Metarhizium anisopliae ARSEF 23 3-hydroxyisobutyryl-CoA hydrolase, putative partial mRNA	63.9279	sp|Q5ZJ60|HIBCH_CHICK 3-hydroxyisobutyryl-CoA hydrolase, mitochondrial OS=Gallus gallus GN=HIBCH PE=2 SV=1	64.9299	gb|KFG81096.1| putative 3-hydroxyisobutyryl-CoA hydrolase [Metarhizium anisopliae]	86.8737	LOC_Os12g16350.14 protein|enoyl-CoA hydratase/isomerase family protein, putative, expressed	69.4389	AT5G65940.2 | Symbols: CHY1 | beta-hydroxyisobutyryl-CoA hydrolase 1 | chr5:26377132-26379161 REVERSE LENGTH=328	61.3226	ko00280;ko00410;ko00640;ko01100;ko01200;	;IPR018376;IPR001753;	GO:0003824;GO:0008152;
	comp1147_c1_seq1	744	ref|XM_007827178.1| Metarhizium anisopliae ARSEF 23 3-hydroxyisobutyryl-CoA hydrolase, putative partial mRNA	24.0591	sp|Q58EB4|HIBCH_DANRE 3-hydroxyisobutyryl-CoA hydrolase, mitochondrial OS=Danio rerio GN=hibch PE=2 SV=1	49.1935	ref|XP_007812309.1| 3-hydroxyisobutyryl-CoA hydrolase precursor, putative [Metarhizium acridum CQMa 102] gb|EFY87978.1| 3-hydroxyisobutyryl-CoA hydrolase precursor, putative [Metarhizium acridum CQMa 102]	87.5	LOC_Os12g16350.12 protein|enoyl-CoA hydratase/isomerase family protein, putative, expressed	46.7742	AT5G65940.1 | Symbols: CHY1 | beta-hydroxyisobutyryl-CoA hydrolase 1 | chr5:26376830-26379161 REVERSE LENGTH=378	47.1774
	comp1149_c0_seq1	606			sp|O00186|STXB3_HUMAN Syntaxin-binding protein 3 OS=Homo sapiens GN=STXBP3 PE=1 SV=2	76.7327	ref|XP_005237330.1| PREDICTED: syntaxin-binding protein 3 [Falco peregrinus] ref|XP_005434223.1| PREDICTED: syntaxin-binding protein 3 [Falco cherrug]	76.7327	LOC_Os06g04450.1 protein|Sec1 family transport protein, putative, expressed	71.2871	AT1G02010.2 | Symbols: SEC1A | secretory 1A | chr1:348046-352197 FORWARD LENGTH=660	73.7624		;IPR001619;	GO:0006904;GO:0016192;
	comp1149_c1_seq1	1242			sp|P61765|STXB1_RAT Syntaxin-binding protein 1 OS=Rattus norvegicus GN=Stxbp1 PE=1 SV=1	98.5507	emb|CDW55911.1| acetylcholine regulator unc 18 [Trichuris trichiura]	91.0628	LOC_Os02g25580.1 protein|Sec1 family transport protein, putative, expressed	99.5169	AT1G12360.1 | Symbols: KEU | Sec1/munc18-like (SM) proteins superfamily | chr1:4201172-4206144 FORWARD LENGTH=666	97.5845	ko04721;	;IPR001619;	GO:0006904;GO:0016192;
	comp1150_c0_seq1	252
	comp1151_c0_seq1	313
	comp1152_c0_seq1	587
	comp1153_c0_seq1	2084	ref|XM_003045006.1| Nectria haematococca mpVI 77-13-4 predicted protein, mRNA	72.0729			gb|KFG78791.1| UDP-glucose 6-dehydrogenase [Metarhizium anisopliae]	88.6756	LOC_Os12g25700.1 protein|UDP-glucose 6-dehydrogenase, putative, expressed	63.9155	AT1G26570.1 | Symbols: UGD1, ATUGD1 | UDP-glucose dehydrogenase 1 | chr1:9182801-9184246 FORWARD LENGTH=481	64.0595	ko00040;ko00053;ko00500;ko00520;ko01100;ko01110;
	comp1153_c1_seq1	280
	comp1154_c0_seq1	1547					gb|KFH42144.1| putative acyl-coenzyme A synthetase-like protein [Acremonium chrysogenum ATCC 11550]	71.17	LOC_Os04g24530.1 protein|AMP-binding domain containing protein, expressed	67.2915	AT4G05160.1 | Symbols: | AMP-dependent synthetase and ligase family protein | chr4:2664451-2666547 FORWARD LENGTH=544	70.0065	ko00130;ko00360;ko00940;ko01100;ko01110;
	comp1154_c1_seq1	518			sp|C8VTR6|Y0074_EMENI Putative acyl-coenzyme A synthetase OS=Emericella nidulans (strain FGSC A4 / ATCC 38163 / CBS 112.46 / NRRL 194 / M139) GN=AN10074 PE=3 SV=1	85.7143	ref|XP_008593951.1| 4-coumarate-CoA ligase [Beauveria bassiana ARSEF 2860] gb|EJP71002.1| 4-coumarate-CoA ligase [Beauveria bassiana ARSEF 2860]	99.6139			AT4G05160.1 | Symbols: | AMP-dependent synthetase and ligase family protein | chr4:2664451-2666547 FORWARD LENGTH=544	69.4981		;IPR000873;	GO:0003824;GO:0008152;
	comp1155_c0_seq1	769	ref|XM_006961105.1| Trichoderma reesei QM6a predicted protein (TRIREDRAFT_119600), mRNA	24.4473	sp|P41543|OST1_YEAST Dolichyl-diphosphooligosaccharide--protein glycosyltransferase subunit 1 OS=Saccharomyces cerevisiae (strain ATCC 204508 / S288c) GN=OST1 PE=1 SV=1	72.1717	gb|EHK48062.1| Ribophorin I [Trichoderma atroviride IMI 206040]	84.2653	LOC_Os05g23600.2 protein|dolichyl-diphosphooligosaccharide--protein glycosyltransferase 67 kDasubunit precursor, putative, expressed	83.485	AT1G76400.1 | Symbols: | Ribophorin I | chr1:28658713-28661672 REVERSE LENGTH=614	71.0013		;IPR007676;	GO:0004579;GO:0005783;GO:0006486;GO:0016021;
	comp1155_c1_seq1	768	ref|XM_007593616.1| Colletotrichum fioriniae PJ7 ribophorin I mRNA	14.974	sp|Q9ZUA0|OST1B_ARATH Dolichyl-diphosphooligosaccharide--protein glycosyltransferase subunit 1B OS=Arabidopsis thaliana GN=OST1B PE=2 SV=1	95.3125	ref|XP_003053595.1| hypothetical protein NECHADRAFT_90136 [Nectria haematococca mpVI 77-13-4] gb|EEU47882.1| hypothetical protein NECHADRAFT_90136 [Nectria haematococca mpVI 77-13-4]	98.8281	LOC_Os05g23600.2 protein|dolichyl-diphosphooligosaccharide--protein glycosyltransferase 67 kDasubunit precursor, putative, expressed	89.4531	AT2G01720.1 | Symbols: | Ribophorin I | chr2:317193-320016 REVERSE LENGTH=464	95.3125		;IPR007676;	GO:0004579;GO:0005783;GO:0006486;GO:0016021;
	comp1156_c0_seq1	214	ref|XM_002071555.1| Drosophila willistoni GK25058 (Dwil\GK25058), mRNA	20.0935			emb|CDJ65137.1| hypothetical protein ENH_00000920 [Eimeria necatrix]	98.1308
	comp1156_c1_seq1	624	ref|XM_002099999.1| Drosophila yakuba GE16387 (Dyak\GE16387), mRNA	7.53205	sp|Q54XG7|DIMA_DICDI Basic-leucine zipper transcription factor A OS=Dictyostelium discoideum GN=dimA PE=1 SV=2	32.6923	ref|XP_643098.1| hypothetical protein DDB_G0276543 [Dictyostelium discoideum AX4] gb|EAL69225.1| hypothetical protein DDB_G0276543 [Dictyostelium discoideum AX4]	38.4615	LOC_Os03g07720.1 protein|expressed protein	42.7885	AT4G32551.1 | Symbols: LUG, RON2 | LisH dimerisation motif;WD40/YVTN repeat-like-containing domain | chr4:15707863-15713359 FORWARD LENGTH=931	35.0962		;IPR000270;	GO:0005515;
	comp1158_c0_seq1	276			sp|O73761|GUC1A_LITPI Guanylyl cyclase-activating protein 1 OS=Lithobates pipiens GN=GUCA1A PE=2 SV=3	90.2174	ref|XP_005529454.1| PREDICTED: guanylyl cyclase-activating protein 1 [Pseudopodoces humilis]	90.2174	LOC_Os03g48270.1 protein|CAMK_CAMK_like.21 - CAMK includes calcium/calmodulin depedent protein kinases, expressed	77.1739	AT5G17480.1 | Symbols: APC1, PC1 | pollen calcium-binding protein 1 | chr5:5762689-5762940 FORWARD LENGTH=83	78.2609		;IPR018249;IPR002048;IPR018247;IPR018248;IPR011992;	GO:0005509;
	comp1158_c1_seq1	359
	comp1161_c0_seq1	881			sp|Q5AWD4|BGLM_EMENI Probable beta-glucosidase M OS=Emericella nidulans (strain FGSC A4 / ATCC 38163 / CBS 112.46 / NRRL 194 / M139) GN=bglM PE=3 SV=1	81.0443	ref|XP_005767217.1| hypothetical protein EMIHUDRAFT_432641 [Emiliania huxleyi CCMP1516] gb|EOD14788.1| hypothetical protein EMIHUDRAFT_432641 [Emiliania huxleyi CCMP1516]	77.2985	LOC_Os04g54810.1 protein|beta-D-xylosidase, putative, expressed	55.8456	AT1G02640.1 | Symbols: BXL2, ATBXL2 | beta-xylosidase 2 | chr1:564293-567580 FORWARD LENGTH=768	89.8978		;IPR001764;IPR017853;	GO:0004553;GO:0005975;
	comp1161_c1_seq1	443					ref|XP_005767217.1| hypothetical protein EMIHUDRAFT_432641 [Emiliania huxleyi CCMP1516] gb|EOD14788.1| hypothetical protein EMIHUDRAFT_432641 [Emiliania huxleyi CCMP1516]	96.1625
	comp1162_c0_seq1	841			sp|Q54K81|TALB_DICDI Talin-B OS=Dictyostelium discoideum GN=talB PE=2 SV=1	82.0452	ref|XP_003285122.1| actin binding protein [Dictyostelium purpureum] gb|EGC38365.1| actin binding protein [Dictyostelium purpureum]	96.6706						;IPR002558;	GO:0003779;
	comp1162_c1_seq1	228					emb|CDJ65752.1| GPI-anchor transamidase, putative [Eimeria necatrix]	50
	comp1164_c0_seq1	348
	comp1164_c1_seq1	458
	comp1165_c0_seq1	312
	comp1165_c1_seq1	248
	comp1166_c0_seq1	240
	comp1167_c0_seq1	275
	comp1167_c1_seq1	556
	comp1168_c0_seq1	1260
	comp1168_c1_seq1	962
	comp1169_c0_seq1	329
	comp1169_c1_seq1	212
	comp1170_c0_seq1	336	ref|XM_002438549.1| Sorghum bicolor hypothetical protein, mRNA	21.7262			ref|XP_002442982.1| hypothetical protein SORBIDRAFT_08g005831 [Sorghum bicolor] gb|EES16820.1| hypothetical protein SORBIDRAFT_08g005831 [Sorghum bicolor]	65.1786	LOC_Os10g24040.1 protein|transposon protein, putative, Pong sub-class, expressed	88.3929
	comp1172_c0_seq1	480
	comp1173_c0_seq1	288
	comp1174_c0_seq1	1182			sp|Q54K81|TALB_DICDI Talin-B OS=Dictyostelium discoideum GN=talB PE=2 SV=1	94.6701	ref|XP_004354686.1| talinB [Dictyostelium fasciculatum] gb|EGG16302.1| talinB [Dictyostelium fasciculatum]	91.3706						;IPR002558;	GO:0003779;
	comp1174_c1_seq1	695					ref|XP_006981403.1| PREDICTED: putative GPI-anchored protein PB15E9.01c-like [Peromyscus maniculatus bairdii]	57.4101
	comp1178_c0_seq1	293
	comp1179_c0_seq1	775	emb|CU928472.3| S.lycopersicum DNA sequence from clone SL_MboI-133O2, complete sequence	6.70968	sp|P04988|CYSP1_DICDI Cysteine proteinase 1 OS=Dictyostelium discoideum GN=cprA PE=1 SV=2	78.1935	ref|XP_004335426.1| cathepsin L, putative [Acanthamoeba castellanii str. Neff] gb|ELR13413.1| cathepsin L, putative [Acanthamoeba castellanii str. Neff]	79.3548	LOC_Os01g67980.1 protein|cysteine proteinase EP-B 1 precursor, putative, expressed	76.6452	AT1G29090.1 | Symbols: | Cysteine proteinases superfamily protein | chr1:10163103-10164385 REVERSE LENGTH=355	79.7419		;IPR000668;IPR013128;IPR000169;	GO:0004197;GO:0006508;GO:0008234;
	comp1179_c1_seq1	315			sp|Q6VTL7|CATV_NPVCD Viral cathepsin OS=Choristoneura fumiferana defective polyhedrosis virus GN=Vcath PE=3 SV=1	81.9048	gb|ABS32279.1| cathepsin L protease inhibitor 1 [Diaprepes abbreviatus]	82.8571	LOC_Os02g27030.1 protein|cysteine proteinase 1 precursor, putative, expressed	59.0476	AT4G39090.1 | Symbols: RD19, RD19A | Papain family cysteine protease | chr4:18215826-18217326 REVERSE LENGTH=368	70.4762		;IPR013201;IPR013128;	GO:0008234;
	comp1180_c0_seq1	225
	comp1183_c0_seq1	397
	comp1189_c0_seq1	1910					gb|AAK53851.1|AC016781_5 Putative copia-like retroelement [Oryza sativa Japonica Group]	38.1675	LOC_Os09g01430.1 protein|retrotransposon protein, putative, unclassified, expressed	46.4921
	comp1189_c1_seq1	402
	comp1191_c0_seq1	923			sp|O65493|XCP1_ARATH Xylem cysteine proteinase 1 OS=Arabidopsis thaliana GN=XCP1 PE=1 SV=1	87.7573	gb|EFA81557.1| hypothetical protein PPL_05546 [Polysphondylium pallidum PN500]	98.4832	LOC_Os12g17540.1 protein|vignain precursor, putative, expressed	88.4074	AT5G45890.1 | Symbols: SAG12 | senescence-associated gene 12 | chr5:18613300-18614759 FORWARD LENGTH=346	98.4832		;IPR000668;IPR013201;IPR013128;IPR000169;	GO:0004197;GO:0006508;GO:0008234;
	comp1192_c0_seq1	258
	comp1196_c0_seq1	278
	comp1196_c0_seq2	298
	comp1201_c0_seq1	275	emb|FQ311430.1| Sporisorium reilianum SRZ2 chromosome 1 complete DNA sequence	24.7273	sp|P49148|RLA1_ALTAL 60S acidic ribosomal protein P1 OS=Alternaria alternata GN=ALTA12 PE=1 SV=1	22.9091			LOC_Os08g02340.2 protein|60S acidic ribosomal protein, putative, expressed	22.9091
	comp1201_c1_seq1	364	ref|XM_008598422.1| Beauveria bassiana ARSEF 2860 60S acidic ribosomal protein P1 partial mRNA	64.2857	sp|Q9HGV0|RLA1_ASPFU 60S acidic ribosomal protein P1 OS=Neosartorya fumigata (strain ATCC MYA-4609 / Af293 / CBS 101355 / FGSC A1100) GN=AFUA_1G06830 PE=3 SV=1	79.1209	ref|XP_008021173.1| hypothetical protein SETTUDRAFT_162756 [Setosphaeria turcica Et28A] gb|EOA92337.1| hypothetical protein SETTUDRAFT_162756 [Setosphaeria turcica Et28A]	79.1209	LOC_Os08g02340.2 protein|60S acidic ribosomal protein, putative, expressed	78.2967	AT1G01100.4 | Symbols: | 60S acidic ribosomal protein family | chr1:50284-50954 REVERSE LENGTH=112	75.8242	ko03010;	;IPR001813;	GO:0003735;GO:0005622;GO:0005840;GO:0006414;
	comp1203_c0_seq1	217
	comp1204_c0_seq1	453
	comp1209_c0_seq1	1228	emb|FN318613.1| Schistosoma japonicum isolate Anhui full length mRNA clone SJFCE2781.003|FSE001-P00009-F23, complete sequence	5.29316			gb|AAM12857.1|AF494043_1 chaperonin containing TCP-1 delta subunit [Physarum polycephalum]	99.43	LOC_Os02g22780.2 protein|T-complex protein, putative, expressed	97.9642	AT3G18190.1 | Symbols: | TCP-1/cpn60 chaperonin family protein | chr3:6232226-6233836 FORWARD LENGTH=536	99.1857
	comp1209_c1_seq1	396	dbj|AP010314.1| Lotus japonicus genomic DNA, chromosome 4, clone: LjT06K07, TM1749, complete sequence	20.7071	sp|Q9NB32|TCPD_OCHTR T-complex protein 1 subunit delta OS=Ochlerotatus triseriatus PE=2 SV=1	87.1212	ref|XP_004368018.1| Tcomplex protein 1, delta subunit [Acanthamoeba castellanii str. Neff] gb|ELR25263.1| Tcomplex protein 1, delta subunit [Acanthamoeba castellanii str. Neff]	90.1515	LOC_Os02g22780.1 protein|T-complex protein, putative, expressed	90.1515	AT3G18190.1 | Symbols: | TCP-1/cpn60 chaperonin family protein | chr3:6232226-6233836 FORWARD LENGTH=536	90.1515		;IPR002423;	GO:0005524;GO:0044267;
	comp1211_c0_seq1	239
	comp1221_c0_seq1	735
	comp1225_c0_seq1	495	ref|XM_004953911.1| PREDICTED: Setaria italica UDP-glycosyltransferase 85A2-like (LOC101754634), mRNA	99.1919	sp|Q9LMF0|U85A5_ARATH UDP-glycosyltransferase 85A5 OS=Arabidopsis thaliana GN=UGT85A5 PE=2 SV=1	100	ref|XP_004953968.1| PREDICTED: UDP-glycosyltransferase 85A2-like [Setaria italica]	100	LOC_Os02g51930.1 protein|cytokinin-O-glucosyltransferase 2, putative, expressed	100	AT1G22370.1 | Symbols: AtUGT85A5, UGT85A5 | UDP-glucosyl transferase 85A5 | chr1:7898116-7899045 REVERSE LENGTH=309	100		;IPR002213;	GO:0008152;GO:0016758;
	comp1225_c1_seq1	269
	comp1228_c0_seq1	3319	gb|DQ195515.1| Mycosphaerella graminicola strain ST93 clone 8A non-ribosomal peptide synthetase gene, partial cds	8.10485	sp|Q4WYG2|NRPS5_ASPFU Nonribosomal peptide synthetase 5 OS=Neosartorya fumigata (strain ATCC MYA-4609 / Af293 / CBS 101355 / FGSC A1100) GN=NRPS5 PE=3 SV=2	43.1154	gb|KFH45682.1| Nonribosomal peptide synthetase-like protein [Acremonium chrysogenum ATCC 11550]	89.304	LOC_Os01g42760.1 protein|integral membrane protein TmpA, putative, expressed	39.6806	AT4G18540.1 | Symbols: | unknown protein; Has 209 Blast hits to 205 proteins in 54 species: Archae - 0; Bacteria - 17; Metazoa - 2; Fungi - 150; Plants - 40; Viruses - 0; Other Eukaryotes - 0 (source: NCBI BLink). | chr4:10221203-10223028 REVERSE LENGTH=520	43.2058		;IPR010071;IPR020845;IPR000873;	GO:0003824;GO:0008152;GO:0016874;
	comp1228_c1_seq1	207
	comp1230_c0_seq1	207
	comp1233_c0_seq1	221
	comp1237_c0_seq1	212	gb|HM138481.1| Triticum aestivum 60S ribosomal protein L21 (RPL21) gene, complete cds	16.9811	sp|Q54X53|RL21_DICDI 60S ribosomal protein L21 OS=Dictyostelium discoideum GN=rpl21 PE=3 SV=1	83.4906	emb|CDS14249.1| Putative 60S ribosomal protein L21-A [Absidia idahoensis var. thermophila] emb|CDS04035.1| Putative 60S ribosomal protein L21-A [Absidia idahoensis var. thermophila] emb|CDS05827.1| Putative 60S ribosomal protein L21-A [Absidia idahoensis var. thermophila]	83.4906	LOC_Os10g32820.1 protein|60S ribosomal protein L21-2, putative, expressed	83.4906	AT1G57860.1 | Symbols: | Translation protein SH3-like family protein | chr1:21430034-21430827 REVERSE LENGTH=164	83.4906		;IPR008991;IPR001147;	GO:0003735;GO:0005622;GO:0005840;GO:0006412;
	comp1237_c1_seq1	376	ref|XM_007356656.1| Auricularia delicata TFB-10046 SS5 60S ribosomal protein L21 (AURDEDRAFT_117437), mRNA	13.5638	sp|O82574|RL21_CYAPA 60S ribosomal protein L21 OS=Cyanophora paradoxa GN=RPL21 PE=2 SV=1	75	ref|XP_004333362.1| ribosomal protein L21e, putative [Acanthamoeba castellanii str. Neff] gb|ELR11349.1| ribosomal protein L21e, putative [Acanthamoeba castellanii str. Neff]	81.383	LOC_Os10g32820.1 protein|60S ribosomal protein L21-2, putative, expressed	81.383	AT1G57860.1 | Symbols: | Translation protein SH3-like family protein | chr1:21430034-21430827 REVERSE LENGTH=164	81.383		;IPR008991;IPR001147;	GO:0003735;GO:0005622;GO:0005840;GO:0006412;
	comp1239_c0_seq1	225	ref|XM_002153280.1| Penicillium marneffei ATCC 18224 conserved hypothetical protein, mRNA	28.8889	sp|Q54FZ8|Y8923_DICDI Putative uncharacterized transmembrane protein DDB_G0290641 OS=Dictyostelium discoideum GN=DDB_G0290641 PE=4 SV=2	42.6667	ref|XP_005823193.1| hypothetical protein GUITHDRAFT_117569 [Guillardia theta CCMP2712] gb|EKX36213.1| hypothetical protein GUITHDRAFT_117569 [Guillardia theta CCMP2712]	44	LOC_Os01g46700.1 protein|SET domain containing protein, expressed	77.3333	AT5G63740.1 | Symbols: | RING/U-box superfamily protein | chr5:25510776-25511456 REVERSE LENGTH=226	44
	comp1242_c0_seq1	310
	comp1243_c0_seq1	265
	comp1246_c0_seq1	869					ref|XP_004959681.1| PREDICTED: proline-rich receptor-like protein kinase PERK14-like [Setaria italica] ref|XP_004959683.1| PREDICTED: proline-rich receptor-like protein kinase PERK14-like [Setaria italica]	37.9747
	comp1247_c0_seq1	468
	comp1251_c0_seq1	305			sp|P52755|QID3_TRIHA Cell wall protein qid3 OS=Trichoderma harzianum GN=qid3 PE=2 SV=1	62.9508	gb|ABS59379.1| hydrophobin [Trichoderma virens]	70.8197	LOC_Os12g31800.1 protein|glycine-rich RNA-binding protein 7, putative, expressed	52.1311	AT2G05530.1 | Symbols: | Glycine-rich protein family | chr2:2029755-2030320 FORWARD LENGTH=115	67.8689
	comp1262_c0_seq1	649			sp|Q8MP30|Y7791_DICDI Uncharacterized histidine-rich protein DDB_G0274557 OS=Dictyostelium discoideum GN=DDB_G0274557 PE=4 SV=1	44.8382	gb|EEC84371.1| hypothetical protein OsI_30916 [Oryza sativa Indica Group]	86.9029	LOC_Os06g37240.1 protein|expressed protein	65.1772	AT3G18535.1 | Symbols: | tubulin-tyrosine ligases | chr3:6375764-6376684 REVERSE LENGTH=273	19.4145
	comp1262_c0_seq2	202			sp|Q8MP30|Y7791_DICDI Uncharacterized histidine-rich protein DDB_G0274557 OS=Dictyostelium discoideum GN=DDB_G0274557 PE=4 SV=1	53.4653	ref|XP_002101635.1| GE15509 [Drosophila yakuba] gb|EDX02743.1| GE15509 [Drosophila yakuba]	53.4653			AT3G18535.1 | Symbols: | tubulin-tyrosine ligases | chr3:6375764-6376684 REVERSE LENGTH=273	62.3762
	comp1264_c0_seq1	1017
	comp1275_c0_seq1	2803	ref|XM_007276812.1| Colletotrichum gloeosporioides Nara gc5 der1-like family protein (CGGC5_6046), partial mRNA	4.45951	sp|P08640|MUC1_YEAST Flocculation protein FLO11 OS=Saccharomyces cerevisiae (strain ATCC 204508 / S288c) GN=MUC1 PE=1 SV=2	26.9711	gb|KFA61263.1| hypothetical protein S40285_05507 [Stachybotrys chlorohalonata IBT 40285]	58.8655	LOC_Os09g07990.1 protein|retrotransposon protein, putative, unclassified, expressed	20.6564	AT1G44191.1 | Symbols: | ECA1 gametogenesis related family protein | chr1:16813654-16814733 REVERSE LENGTH=359	19.3721		;IPR007599;
	comp1275_c1_seq1	473			sp|Q9BUN8|DERL1_HUMAN Derlin-1 OS=Homo sapiens GN=DERL1 PE=1 SV=1	50.1057	gb|ENH78693.1| der1-like family protein [Colletotrichum orbiculare MAFF 240422]	50.74						;IPR007599;
	comp1285_c0_seq1	214	ref|XM_003663212.1| Myceliophthora thermophila ATCC 42464 hypothetical protein (MYCTH_2315290) mRNA, complete cds	97.6636	sp|Q9UVJ4|RL10A_CANAL 60S ribosomal protein L10a OS=Candida albicans (strain SC5314 / ATCC MYA-2876) GN=RPL10A PE=3 SV=2	71.4953	ref|XP_003655229.1| 60S ribosomal protein L1 [Thielavia terrestris NRRL 8126] gb|AEO68893.1| hypothetical protein THITE_2118680 [Thielavia terrestris NRRL 8126]	71.4953	LOC_Os02g21660.3 protein|L1P family of ribosomal proteins domain containing protein, expressed	71.4953	AT5G22440.2 | Symbols: | Ribosomal protein L1p/L10e family | chr5:7435328-7436486 REVERSE LENGTH=217	71.4953		;IPR023674;IPR016094;	GO:0003723;GO:0003735;GO:0005622;GO:0005840;GO:0006412;GO:0015934;
	comp1285_c0_seq2	240	ref|XM_003052156.1| Nectria haematococca mpVI 77-13-4 60S ribosomal protein L1, partial mRNA	72.5	sp|Q7RZS0|RL10A_NEUCR 60S ribosomal protein L10a OS=Neurospora crassa (strain ATCC 24698 / 74-OR23-1A / CBS 708.71 / DSM 1257 / FGSC 987) GN=crp-74 PE=3 SV=1	63.75	emb|CCE30880.1| probable ribosomal protein L10a.e, cytosolic [Claviceps purpurea 20.1]	63.75	LOC_Os02g21660.3 protein|L1P family of ribosomal proteins domain containing protein, expressed	63.75	AT5G22440.2 | Symbols: | Ribosomal protein L1p/L10e family | chr5:7435328-7436486 REVERSE LENGTH=217	63.75		;IPR023674;IPR016094;	GO:0003723;GO:0003735;GO:0005622;GO:0005840;GO:0006412;GO:0015934;
[truncated: 442,813+ more rows]
