# Supplementary material for: Comprehensive analysis of transcriptome response to salinity stress in the halophytic turf grass Sporobolus virginicus
Source: Front Plant Sci. 2015 Apr 21;6:241. doi: 10.3389/fpls.2015.00241 (PMC4404951; doi:10.3389/fpls.2015.00241)
Supplement: Supplementary file 9 [file Table9.XLS]

## Sheet: Sheet1
	Supplementary Table 9. Pathway enrichment analysis in turf grass
	Organ	Response	KO ID	KO description	Number of unigene assigned by ko		P-value corrected by Bonferroni
					DE	Reference
	shoot	Up-regulated	ko01100	Metabolic pathways	147/3255 (4.52)	2093/187938 (1.11)	4.17427e-43
			ko01110	Biosynthesis of secondary metabolites	65/3255 (2.00)	1108/187938 (0.59)	1.42932e-14
			ko01230	Biosynthesis of amino acids	28/3255 (0.86)	326/187938 (0.17)	1.8069e-09
			ko00330	Arginine and proline metabolism	15/3255 (0.46)	90/187938 (0.048)	1.29968e-08
			ko01120	Microbial metabolism in diverse environments	30/3255 (0.92)	416/187938 (0.22)	2.52117e-08
			ko01200	Carbon metabolism	24/3255 (0.74)	293/187938 (0.16)	1.44765e-07
			ko00440	Phosphonate and phosphinate metabolism	6/3255 (0.18)	8/187938 (0.004)	1.91313e-07
			ko00564	Glycerophospholipid metabolism	13/3255 (0.40)	98/187938 (0.052)	4.41852e-06
			ko00052	Galactose metabolism	11/3255 (0.34)	80/187938 (0.043)	3.79433e-05
			ko00270	Cysteine and methionine metabolism	12/3255 (0.37)	105/187938 (0.056)	8.2576e-05
			ko00190	Oxidative phosphorylation	16/3255 (0.49)	196/187938 (0.10)	0.00010706
			ko00630	Glyoxylate and dicarboxylate metabolism	8/3255 (0.25)	65/187938 (0.035)	0.00441579
			ko00260	Glycine, serine and threonine metabolism	9/3255 (0.28)	90/187938 (0.048)	0.00727596
			ko01210	2-Oxocarboxylic acid metabolism	8/3255 (0.25)	73/187938 (0.039)	0.0104066
			ko00620	Pyruvate metabolism	9/3255 (0.28)	103/187938 (0.055)	0.0211561
			ko00565	Ether lipid metabolism	5/3255 (0.15)	28/187938 (0.015)	0.0286957
			ko00520	Amino sugar and nucleotide sugar metabolism	10/3255 (0.31)	139/187938 (0.074)	0.0442505
		Down-regulated	ko01100	Metabolic pathways	228/2289 (9.96)	2093/187938 (1.11)	2.18538e-137
			ko01110	Biosynthesis of secondary metabolites	151/2289 (6.60)	1108/187938 (0.59)	3.51852e-104
			ko01120	Microbial metabolism in diverse environments	88/2289 (3.84)	416/187938 (0.22)	2.7557e-77
			ko01200	Carbon metabolism	65/2289 (2.84)	293/187938 (0.16)	3.11803e-58
			ko00710	Carbon fixation in photosynthetic organisms	46/2289 (2.01)	105/187938 (0.056)	9.65896e-57
			ko00195	Photosynthesis	33/2289 (1.44)	84/187938 (0.045)	1.77337e-38
			ko00940	Phenylpropanoid biosynthesis	31/2289 (1.35)	145/187938 (0.077)	9.19755e-27
			ko00196	Photosynthesis - antenna proteins	16/2289 (0.70)	20/187938 (0.011)	2.53453e-25
			ko01230	Biosynthesis of amino acids	40/2289 (1.75)	326/187938 (0.17)	5.54481e-25
			ko00010	Glycolysis / Gluconeogenesis	30/2289 (1.31)	152/187938 (0.081)	9.07302e-25
			ko00620	Pyruvate metabolism	26/2289 (1.14)	103/187938 (0.055)	2.48044e-24
			ko00360	Phenylalanine metabolism	25/2289 (1.09)	123/187938 (0.065)	7.92661e-21
			ko00680	Methane metabolism	20/2289 (0.87)	83/187938 (0.044)	4.61691e-18
			ko00941	Flavonoid biosynthesis	14/2289 (0.61)	44/187938 (0.023)	3.05678e-14
			ko00720	Carbon fixation pathways in prokaryotes	12/2289 (0.52)	33/187938 (0.018)	7.13854e-13
			ko00030	Pentose phosphate pathway	15/2289 (0.66)	74/187938 (0.039)	4.2142e-12
			ko00860	Porphyrin and chlorophyll metabolism	13/2289 (0.57)	60/187938 (0.032)	9.37904e-11
			ko00051	Fructose and mannose metabolism	13/2289 (0.57)	75/187938 (0.040)	1.94049e-09
			ko00630	Glyoxylate and dicarboxylate metabolism	12/2289 (0.52)	65/187938 (0.035)	5.6589e-09
			ko00250	Alanine, aspartate and glutamate metabolism	11/2289 (0.48)	58/187938 (0.031)	2.83285e-08
			ko00945	Stilbenoid, diarylheptanoid and gingerol biosynthesis	9/2289 (0.39)	32/187938 (0.017)	3.11342e-08
			ko00500	Starch and sucrose metabolism	15/2289 (0.66)	143/187938 (0.076)	8.06226e-08
			ko00400	Phenylalanine, tyrosine and tryptophan biosynthesis	11/2289 (0.48)	72/187938 (0.038)	3.21776e-07
			ko00920	Sulfur metabolism	8/2289 (0.35)	36/187938 (0.019)	2.62988e-06
			ko00900	Terpenoid backbone biosynthesis	9/2289 (0.39)	62/187938 (0.033)	1.62212e-05
			ko00520	Amino sugar and nucleotide sugar metabolism	12/2289 (0.52)	139/187938 (0.074)	4.09328e-05
			ko00910	Nitrogen metabolism	7/2289 (0.31)	37/187938 (0.020)	7.24822e-05
			ko00062	Fatty acid elongation	6/2289 (0.26)	26/187938 (0.014)	0.000149054
			ko00020	Citrate cycle (TCA cycle)	8/2289 (0.35)	60/187938 (0.032)	0.000171639
			ko00270	Cysteine and methionine metabolism	10/2289 (0.44)	105/187938 (0.056)	0.000175208
			ko00053	Ascorbate and aldarate metabolism	7/2289 (0.31)	42/187938 (0.022)	0.000180108
			ko00625	Chloroalkane and chloroalkene degradation	5/2289 (0.22)	18/187938 (0.010)	0.000492861
			ko00380	Tryptophan metabolism	6/2289 (0.26)	33/187938 (0.018)	0.00066664
			ko00350	Tyrosine metabolism	7/2289 (0.31)	51/187938 (0.027)	0.000702527
			ko00071	Fatty acid degradation	7/2289 (0.31)	51/187938 (0.027)	0.000702527
			ko00650	Butanoate metabolism	5/2289 (0.22)	23/187938 (0.012)	0.00183997
			ko00450	Selenocompound metabolism	5/2289 (0.22)	24/187938 (0.013)	0.00230076
			ko00330	Arginine and proline metabolism	8/2289 (0.35)	90/187938 (0.048)	0.00376695
			ko00040	Pentose and glucuronate interconversions	6/2289 (0.26)	44/187938 (0.023)	0.00378983
			ko00052	Galactose metabolism	7/2289 (0.31)	80/187938 (0.043)	0.0141863
			ko00903	Limonene and pinene degradation	4/2289 (0.17)	18/187938 (0.010)	0.014414
			ko00980	Metabolism of xenobiotics by cytochrome P450	5/2289 (0.22)	39/187938 (0.021)	0.0267843
			ko00260	Glycine, serine and threonine metabolism	7/2289 (0.31)	90/187938 (0.048)	0.0300294
			ko01212	Fatty acid metabolism	7/2289 (0.31)	92/187938 (0.049)	0.0344778
			ko00982	Drug metabolism - cytochrome P450	5/2289 (0.22)	43/187938 (0.023)	0.0430121
	root	Up-regulated	ko01100	Metabolic pathways	503/5491 (9.16)	4255/270724 (1.57)	1.18712e-220
			ko01110	Biosynthesis of secondary metabolites	294/5491 (5.35)	2080/270724 (0.77)	5.54738e-148
			ko01120	Microbial metabolism in diverse environments	158/5491 (2.88)	955/270724 (0.35)	5.9265e-89
			ko01200	Carbon metabolism	121/5491 (2.20)	709/270724 (0.26)	1.95628e-69
			ko01230	Biosynthesis of amino acids	108/5491 (1.97)	671/270724 (0.25)	3.42265e-59
			ko00190	Oxidative phosphorylation	76/5491 (1.38)	425/270724 (0.16)	9.02072e-45
			ko00010	Glycolysis / Gluconeogenesis	54/5491 (0.98)	317/270724 (0.12)	1.9529e-30
			ko00620	Pyruvate metabolism	45/5491 (0.82)	241/270724 (0.089)	5.48171e-27
			ko00940	Phenylpropanoid biosynthesis	41/5491 (0.75)	195/270724 (0.072)	1.20077e-26
			ko01210	2-Oxocarboxylic acid metabolism	38/5491 (0.69)	185/270724 (0.068)	3.08581e-24
			ko00360	Phenylalanine metabolism	37/5491 (0.67)	192/270724 (0.071)	1.5455e-22
			ko00680	Methane metabolism	34/5491 (0.62)	169/270724 (0.062)	2.81238e-21
			ko00020	Citrate cycle (TCA cycle)	37/5491 (0.67)	216/270724 (0.080)	1.16459e-20
			ko00260	Glycine, serine and threonine metabolism	34/5491 (0.62)	197/270724 (0.073)	5.09248e-19
			ko00520	Amino sugar and nucleotide sugar metabolism	39/5491 (0.71)	277/270724 (0.10)	1.19877e-18
			ko00330	Arginine and proline metabolism	36/5491 (0.66)	234/270724 (0.086)	1.87615e-18
			ko00052	Galactose metabolism	29/5491 (0.53)	158/270724 (0.058)	7.51926e-17
			ko00270	Cysteine and methionine metabolism	33/5491 (0.60)	229/270724 (0.085)	5.97453e-16
			ko00710	Carbon fixation in photosynthetic organisms	31/5491 (0.56)	201/270724 (0.074)	8.56698e-16
			ko00500	Starch and sucrose metabolism	32/5491 (0.58)	242/270724 (0.089)	2.51424e-14
			ko00051	Fructose and mannose metabolism	25/5491 (0.46)	151/270724 (0.056)	2.7068e-13
			ko00630	Glyoxylate and dicarboxylate metabolism	27/5491 (0.49)	184/270724 (0.068)	4.44305e-13
			ko00250	Alanine, aspartate and glutamate metabolism	26/5491 (0.47)	184/270724 (0.068)	3.7036e-12
			ko00030	Pentose phosphate pathway	23/5491 (0.42)	149/270724 (0.055)	1.77226e-11
			ko00290	Valine, leucine and isoleucine biosynthesis	15/5491 (0.27)	59/270724 (0.022)	2.05563e-10
			ko00280	Valine, leucine and isoleucine degradation	21/5491 (0.38)	155/270724 (0.057)	2.84395e-09
			ko00720	Carbon fixation pathways in prokaryotes	18/5491 (0.33)	110/270724 (0.041)	3.34166e-09
			ko00480	Glutathione metabolism	23/5491 (0.42)	203/270724 (0.075)	1.24992e-08
			ko00650	Butanoate metabolism	14/5491 (0.25)	71/270724 (0.026)	4.80832e-08
			ko00660	C5-Branched dibasic acid metabolism	9/5491 (0.16)	22/270724 (0.008)	6.80602e-08
			ko00640	Propanoate metabolism	15/5491 (0.27)	91/270724 (0.034)	1.53541e-07
			ko00410	beta-Alanine metabolism	16/5491 (0.29)	114/270724 (0.042)	4.76965e-07
			ko00460	Cyanoamino acid metabolism	13/5491 (0.24)	74/270724 (0.027)	9.63583e-07
			ko00230	Purine metabolism	30/5491 (0.55)	432/270724 (0.16)	2.65616e-06
			ko00920	Sulfur metabolism	12/5491 (0.22)	67/270724 (0.025)	3.07478e-06
			ko00910	Nitrogen metabolism	11/5491 (0.20)	68/270724 (0.025)	3.76997e-05
			ko00980	Metabolism of xenobiotics by cytochrome P450	12/5491 (0.22)	93/270724 (0.034)	0.00013133
			ko00982	Drug metabolism - cytochrome P450	12/5491 (0.22)	94/270724 (0.035)	0.000147764
			ko00900	Terpenoid backbone biosynthesis	13/5491 (0.24)	112/270724 (0.041)	0.000153062
			ko00100	Steroid biosynthesis	12/5491 (0.22)	95/270724 (0.035)	0.000165999
			ko00591	Linoleic acid metabolism	7/5491 (0.13)	26/270724 (0.010)	0.000198481
			ko00564	Glycerophospholipid metabolism	16/5491 (0.29)	184/270724 (0.068)	0.000411591
			ko00561	Glycerolipid metabolism	14/5491 (0.25)	144/270724 (0.053)	0.000494923
			ko00830	Retinol metabolism	7/5491 (0.13)	30/270724 (0.011)	0.000572111
			ko00400	Phenylalanine, tyrosine and tryptophan biosynthesis	12/5491 (0.22)	113/270724 (0.042)	0.00107293
			ko00625	Chloroalkane and chloroalkene degradation	7/5491 (0.13)	34/270724 (0.013)	0.00140817
			ko00071	Fatty acid degradation	12/5491 (0.22)	116/270724 (0.043)	0.00141223
			ko00350	Tyrosine metabolism	12/5491 (0.22)	117/270724 (0.043)	0.00154461
			ko00380	Tryptophan metabolism	11/5491 (0.20)	99/270724 (0.037)	0.00174482
			ko00670	One carbon pool by folate	8/5491 (0.15)	51/270724 (0.019)	0.0025107
			ko01220	Degradation of aromatic compounds	6/5491 (0.11)	25/270724 (0.009)	0.00265643
			ko00770	Pantothenate and CoA biosynthesis	9/5491 (0.16)	70/270724 (0.026)	0.00370371
			ko00626	Naphthalene degradation	5/5491 (0.09)	17/270724 (0.006)	0.00520533
			ko01212	Fatty acid metabolism	14/5491 (0.25)	186/270724 (0.069)	0.00941334
			ko00040	Pentose and glucuronate interconversions	10/5491 (0.18)	99/270724 (0.037)	0.0106193
			ko00073	Cutin, suberine and wax biosynthesis	6/5491 (0.11)	32/270724 (0.012)	0.0120362
			ko00300	Lysine biosynthesis	6/5491 (0.11)	35/270724 (0.013)	0.0204663
			ko00565	Ether lipid metabolism	7/5491 (0.13)	57/270724 (0.021)	0.0460851
		Down-regulated	ko01100	Metabolic pathways	344/6524 (5.27)	4255/6524 (1.57)	7.03586e-81
			ko01110	Biosynthesis of secondary metabolites	179/6524 (2.74)	2080/6524 (0.77)	5.31441e-45
			ko01120	Microbial metabolism in diverse environments	104/6524 (1.59)	955/6524 (0.35)	2.71117e-34
			ko01200	Carbon metabolism	85/6524 (1.30)	709/6524 (0.26)	6.80769e-31
			ko00270	Cysteine and methionine metabolism	41/6524 (0.63)	229/6524 (0.08)	5.2633e-21
			ko01230	Biosynthesis of amino acids	60/6524 (0.92)	671/6524 (0.25)	2.99249e-15
			ko00010	Glycolysis / Gluconeogenesis	39/6524 (0.60)	317/6524 (0.12)	4.39969e-14
			ko00190	Oxidative phosphorylation	45/6524 (0.69)	425/6524 (0.16)	6.95427e-14
			ko00630	Glyoxylate and dicarboxylate metabolism	28/6524 (0.43)	184/6524 (0.068)	3.51943e-12
			ko00710	Carbon fixation in photosynthetic organisms	29/6524 (0.44)	201/6524 (0.074)	4.9674e-12
			ko00020	Citrate cycle (TCA cycle)	30/6524 (0.46)	216/6524 (0.080)	5.01612e-12
			ko00620	Pyruvate metabolism	30/6524 (0.46)	241/6524 (0.089)	9.39553e-11
			ko00480	Glutathione metabolism	25/6524 (0.38)	203/6524 (0.075)	1.0657e-08
			ko00330	Arginine and proline metabolism	26/6524 (0.40)	234/6524 (0.086)	4.39173e-08
			ko00030	Pentose phosphate pathway	20/6524 (0.31)	149/6524 (0.055)	2.00849e-07
			ko00640	Propanoate metabolism	15/6524 (0.23)	91/6524 (0.034)	1.52045e-06
			ko00910	Nitrogen metabolism	13/6524 (0.20)	68/6524 (0.025)	2.45093e-06
			ko00450	Selenocompound metabolism	12/6524 (0.18)	63/6524 (0.023)	9.55027e-06
			ko00280	Valine, leucine and isoleucine degradation	18/6524 (0.28)	155/6524 (0.057)	1.39808e-05
			ko00980	Metabolism of xenobiotics by cytochrome P450	14/6524 (0.21)	93/6524 (0.034)	1.61196e-05
			ko00982	Drug metabolism - cytochrome P450	14/6524 (0.21)	94/6524 (0.035)	1.85191e-05
			ko00720	Carbon fixation pathways in prokaryotes	15/6524 (0.23)	110/6524 (0.041)	2.12166e-05
			ko00520	Amino sugar and nucleotide sugar metabolism	24/6524 (0.37)	277/6524 (0.10)	2.82908e-05
			ko00250	Alanine, aspartate and glutamate metabolism	19/6524 (0.29)	184/6524 (0.068)	3.96992e-05
			ko00680	Methane metabolism	18/6524 (0.28)	169/6524 (0.062)	5.26332e-05
			ko00562	Inositol phosphate metabolism	16/6524 (0.25)	136/6524 (0.050)	6.3757e-05
			ko01040	Biosynthesis of unsaturated fatty acids	13/6524 (0.20)	96/6524 (0.035)	0.000168478
			ko00410	beta-Alanine metabolism	14/6524 (0.21)	114/6524 (0.042)	0.000211949
			ko00590	Arachidonic acid metabolism	9/6524 (0.14)	43/6524 (0.016)	0.000216014
			ko01212	Fatty acid metabolism	18/6524 (0.28)	186/6524 (0.069)	0.000219281
			ko00051	Fructose and mannose metabolism	16/6524 (0.25)	151/6524 (0.056)	0.000266214
			ko00600	Sphingolipid metabolism	12/6524 (0.18)	96/6524 (0.035)	0.00107341
			ko00071	Fatty acid degradation	13/6524 (0.20)	116/6524 (0.043)	0.00146995
			ko00350	Tyrosine metabolism	13/6524 (0.20)	117/6524 (0.043)	0.00161727
			ko00053	Ascorbate and aldarate metabolism	11/6524 (0.17)	85/6524 (0.031)	0.00192711
			ko00230	Purine metabolism	27/6524 (0.41)	432/6524 (0.16)	0.00270374
			ko00310	Lysine degradation	11/6524 (0.17)	88/6524 (0.033)	0.00270624
			ko00260	Glycine, serine and threonine metabolism	16/6524 (0.25)	197/6524 (0.073)	0.00810067
			ko00940	Phenylpropanoid biosynthesis	15/6524 (0.23)	195/6524 (0.072)	0.0263687
			ko00941	Flavonoid biosynthesis	7/6524 (0.11)	45/6524 (0.017)	0.0281979
			ko00380	Tryptophan metabolism	10/6524 (0.15)	99/6524 (0.037)	0.0428621
