# Supplementary material for: Comprehensive analysis of transcriptome response to salinity stress in the halophytic turf grass Sporobolus virginicus
Source: Front Plant Sci. 2015 Apr 21;6:241. doi: 10.3389/fpls.2015.00241 (PMC4404951; doi:10.3389/fpls.2015.00241)
Supplement: Supplementary file 10 [file Table10.XLS]

## Sheet: leaves_count
	Supplementary Table 10. Number of MPSS sequences mapped to rice genes
	Locus name	Leaf					Root
		Gene exression level		Z score	P-value corrected by Bonferroni		Gene exression level		Z score	P-value corrected by Bonferroni
		SRR074152	SRR074148				SRR074154	SRR074150
	LOC_Os01g01010	3.2572e-05	3.16994e-05	0.132622	1		2.79305e-05	1.96665e-05	2.00836	1
	LOC_Os01g01019	2.38332e-06	2.78065e-06	-0.211342	1		2.90942e-06	5.21764e-06	-1.40846	1
	LOC_Os01g01030	7.9444e-07	2.22452e-06	-0.962181	1		2.90942e-06	2.8095e-06	0.0709236	1
	LOC_Os01g01040	1.74777e-05	2.50258e-05	-1.38736	1		2.44392e-05	3.01018e-05	-1.31418	1
	LOC_Os01g01050	8.73884e-06	1.22348e-05	-0.915587	1		7.27356e-06	8.02713e-06	-0.32874	1
	LOC_Os01g01060	3.2572e-05	3.11432e-05	0.218257	1		4.91693e-05	4.69587e-05	0.382521	1
	LOC_Os01g01070	4.76664e-06	1.00103e-05	-1.61033	1		1.36743e-05	1.40475e-05	-0.120603	1
	LOC_Os01g01080	0.000147766	0.000148487	-0.0509516	1		7.73907e-05	0.000122414	-5.51404	0.000849562
	LOC_Os01g01090	3.17776e-06	2.22452e-06	0.507037	1		1.42562e-05	8.42849e-06	2.03836	1
	LOC_Os01g01100	0	5.56129e-07	-0.836676	1		2.90942e-07	8.02713e-07	-0.864662	1
	LOC_Os01g01110	0	5.56129e-07	-0.836676	1		0	1.20407e-06	-2.03434	1
	LOC_Os01g01115	5.56108e-06	3.89291e-06	0.670748	1		4.94602e-06	9.23121e-06	-1.98277	1
	LOC_Os01g01120	6.75274e-05	0.000102884	-3.23734	1		9.31016e-06	1.04353e-05	-0.432332	1
	LOC_Os01g01130	7.86495e-05	0.000121792	-3.63998	1		1.13468e-05	1.84624e-05	-2.2586	1
	LOC_Os01g01140	0	5.56129e-07	-0.836676	1		5.81885e-07	1.20407e-06	-0.814266	1
	LOC_Os01g01150	3.65442e-05	2.94749e-05	1.06894	1		3.0258e-05	3.05031e-05	-0.0534618	1
	LOC_Os01g01160	4.76664e-06	7.78581e-06	-1.01568	1		4.36414e-06	1.60543e-06	1.85209	1
	LOC_Os01g01170	1.58888e-06	5.56129e-07	0.897049	1		3.49131e-06	8.02713e-07	2.10278	1
	LOC_Os01g01180	0	0				0	0
	LOC_Os01g01190	0	0				1.16377e-06	4.01357e-06	-2.22885	1
	LOC_Os01g01200	0	1.66839e-06	-1.44917	1		8.72827e-07	0	1.47468	1
	LOC_Os01g01210	0	0				0	4.01357e-07	-1.17452	1
	LOC_Os01g01230	0	5.56129e-07	-0.836676	1		0	0
	LOC_Os01g01240	0	5.56129e-07	-0.836676	1		1.45471e-06	0	1.90381	1
	LOC_Os01g01250	0	0				0	0
	LOC_Os01g01260	0	0				2.90942e-07	0	0.851409	1
	LOC_Os01g01270	0	0				1.16377e-06	0	1.70282	1
	LOC_Os01g01280	2.30387e-05	1.89084e-05	0.782894	1		4.07319e-06	4.01357e-07	2.7744	1
	LOC_Os01g01290	1.58888e-06	2.22452e-06	-0.390406	1		1.16377e-06	2.40814e-06	-1.15155	1
	LOC_Os01g01295	3.01887e-05	2.83626e-05	0.291219	1		6.69168e-05	4.77615e-05	3.00068	1
	LOC_Os01g01302	5.87885e-05	5.39445e-05	0.557312	1		4.65508e-06	5.61899e-06	-0.515004	1
	LOC_Os01g01307	3.01887e-05	2.50258e-05	0.852591	1		4.82964e-05	5.13737e-05	-0.525202	1
	LOC_Os01g01312	1.11222e-05	6.11742e-06	1.50589	1		2.90942e-05	1.72583e-05	2.89648	1
	LOC_Os01g01320	1.58888e-06	1.11226e-06	0.358529	1		4.65508e-06	1.60543e-06	1.99557	1
	LOC_Os01g01330	7.9444e-07	5.56129e-07	0.253518	1		8.72827e-07	4.01357e-07	0.689852	1
	LOC_Os01g01340	0.000310626	0.000740764	-15.5944	1.7601e-50		6.69168e-06	7.62578e-06	-0.421796	1
	LOC_Os01g01350	5.56108e-06	2.22452e-06	1.51351	1		3.78225e-06	6.82306e-06	-1.62466	1
	LOC_Os01g01360	1.9861e-05	1.50155e-05	1.01093	1		1.16377e-05	1.44488e-05	-0.943649	1
	LOC_Os01g01369	4.76664e-06	2.22452e-06	1.20942	1		2.90942e-06	8.02713e-06	-2.73431	1
	LOC_Os01g01380	2.06554e-05	2.28013e-05	-0.394415	1		1.77475e-05	2.2476e-05	-1.27928	1
	LOC_Os01g01390	1.19166e-05	1.00103e-05	0.499241	1		8.14639e-06	1.32448e-05	-1.9103	1
	LOC_Os01g01400	7.9444e-07	1.66839e-06	-0.657412	1		2.32754e-06	8.02713e-07	1.41108	1
	LOC_Os01g01410	1.58888e-06	6.67355e-06	-2.04447	1		4.94602e-06	6.02035e-06	-0.55577	1
	LOC_Os01g01420	7.38829e-05	7.06284e-05	0.330115	1		1.39652e-05	2.48841e-05	-3.04661	1
	LOC_Os01g01430	2.38332e-06	3.33678e-06	-0.478148	1		7.85545e-06	4.41492e-06	1.6333	1
	LOC_Os01g01440	0	5.56129e-07	-0.836676	1		0	0
	LOC_Os01g01450	0.00127031	0.000964328	7.97802	3.29544e-11		0.000660439	0.000768598	-4.89439	0.0238883
	LOC_Os01g01460	0	5.56129e-07	-0.836676	1		0	0
	LOC_Os01g01470	2.38332e-06	3.33678e-06	-0.478148	1		4.36414e-06	1.60543e-06	1.85209	1
	LOC_Os01g01484	2.38332e-05	1.94645e-05	0.815226	1		1.07649e-05	1.20407e-05	-0.456131	1
	LOC_Os01g01500	0	0				0	0
	LOC_Os01g01510	5.56108e-06	1.22348e-05	-1.86447	1		1.30924e-05	1.36461e-05	-0.18231	1
	LOC_Os01g01520	2.38332e-06	1.66839e-06	0.439107	1		1.62928e-05	2.28773e-05	-1.81269	1
	LOC_Os01g01530	0	0				2.90942e-07	4.01357e-07	-0.228477	1
	LOC_Os01g01540	0	0				0	4.01357e-07	-1.17452	1
	LOC_Os01g01550	0	0				2.90942e-07	0	0.851409	1
	LOC_Os01g01560	2.38332e-06	1.66839e-06	0.439107	1		5.23696e-06	6.42171e-06	-0.59459	1
	LOC_Os01g01570	2.22443e-05	2.50258e-05	-0.489786	1		1.80384e-05	2.28773e-05	-1.2981	1
	LOC_Os01g01580	7.9444e-06	5.00516e-06	1.01447	1		5.52791e-06	7.62578e-06	-0.995909	1
	LOC_Os01g01590	0	5.56129e-07	-0.836676	1		2.90942e-07	0	0.851409	1
	LOC_Os01g01600	1.58888e-06	1.66839e-06	-0.0534949	1		1.45471e-06	1.60543e-06	-0.147017	1
	LOC_Os01g01610	2.38332e-06	2.78065e-06	-0.211342	1		5.81885e-07	4.01357e-07	0.305011	1
	LOC_Os01g01620	1.19166e-05	1.33471e-05	-0.344622	1		1.77475e-05	1.48502e-05	0.856473	1
	LOC_Os01g01640	1.11222e-05	1.66839e-05	-1.26144	1		2.96761e-05	2.84963e-05	0.262496	1
	LOC_Os01g01650	4.76664e-06	6.11742e-06	-0.492884	1		3.78225e-06	6.02035e-06	-1.23775	1
	LOC_Os01g01660	7.9444e-07	0	1.19521	1		6.98262e-06	5.21764e-06	0.849125	1
	LOC_Os01g01670	1.19166e-05	4.44903e-06	2.3426	1		6.16798e-05	5.29791e-05	1.37284	1
	LOC_Os01g01680	1.2711e-05	1.39032e-05	-0.280118	1		9.89204e-06	8.82985e-06	0.415378	1
	LOC_Os01g01689	0.000115194	0.00011067	0.366986	1		0.00012336	0.000143284	-2.08654	1
	LOC_Os01g01700	0.000197021	0.000177405	1.23947	1		0.000154781	0.00015091	0.375986	1
	LOC_Os01g01710	0.000176366	0.000325892	-7.915	5.47958e-11		5.84794e-05	5.89994e-05	-0.0815769	1
	LOC_Os01g01720	2.54221e-05	3.0031e-05	-0.747717	1		1.74565e-05	2.40814e-05	-1.76979	1
	LOC_Os01g01730	0	5.56129e-07	-0.836676	1		2.90942e-07	0	0.851409	1
	LOC_Os01g01740	6.35552e-06	5.56129e-06	0.281637	1		9.01922e-06	7.62578e-06	0.576681	1
	LOC_Os01g01760	7.9444e-07	0	1.19521	1		0	4.01357e-07	-1.17452	1
	LOC_Os01g01770	0	0				2.90942e-07	4.01357e-07	-0.228477	1
	LOC_Os01g01780	7.9444e-06	1.16787e-05	-1.00905	1		6.40073e-06	6.02035e-06	0.183	1
	LOC_Os01g01790	2.30387e-05	2.39136e-05	-0.155108	1		6.98262e-06	1.28434e-05	-2.2919	1
	LOC_Os01g01800	1.90665e-05	2.11329e-05	-0.394818	1		2.82214e-05	2.88977e-05	-0.152235	1
	LOC_Os01g01810	0	0				2.90942e-07	0	0.851409	1
	LOC_Os01g01830	4.92553e-05	4.44903e-05	0.601592	1		5.61519e-05	4.81628e-05	1.3215	1
	LOC_Os01g01840	6.35552e-06	3.89291e-06	0.956606	1		4.94602e-06	8.02713e-06	-1.48231	1
	LOC_Os01g01850	3.17776e-06	3.33678e-06	-0.0756532	1		0	0
	LOC_Os01g01860	0	0				0	0
	LOC_Os01g01870	1.90665e-05	1.50155e-05	0.853432	1		2.35663e-05	1.48502e-05	2.34811	1
	LOC_Os01g01880	3.17776e-06	1.66839e-06	0.85828	1		2.32754e-06	2.00678e-06	0.260336	1
	LOC_Os01g01890	1.66832e-05	6.67355e-06	2.62148	1		1.62928e-05	1.60543e-05	0.071236	1
	LOC_Os01g01900	7.9444e-07	0	1.19521	1		1.45471e-06	8.02713e-07	0.721156	1
	LOC_Os01g01910	0	1.11226e-06	-1.18324	1		5.81885e-07	8.02713e-07	-0.323115	1
	LOC_Os01g01920	6.35552e-06	6.11742e-06	0.0821779	1		4.65508e-06	3.21085e-06	0.862703	1
	LOC_Os01g01925	3.17776e-06	5.56129e-07	1.76388	1		6.98262e-06	5.61899e-06	0.647344	1
	LOC_Os01g01930	7.9444e-07	5.56129e-07	0.253518	1		0	4.01357e-07	-1.17452	1
	LOC_Os01g01940	1.58888e-06	5.56129e-07	0.897049	1		0	1.60543e-06	-2.34905	1
	LOC_Os01g01950	0	5.56129e-07	-0.836676	1		2.90942e-07	4.01357e-07	-0.228477	1
	LOC_Os01g01960	0.000100099	8.11949e-05	1.72457	1		6.77896e-05	7.4251e-05	-0.924881	1
	LOC_Os01g01970	3.17776e-06	3.89291e-06	-0.3244	1		1.94931e-05	9.23121e-06	3.1655	1
	LOC_Os01g01980	0	1.66839e-06	-1.44917	1		0	0
	LOC_Os01g01990	0	5.56129e-07	-0.836676	1		2.90942e-07	4.01357e-07	-0.228477	1
	LOC_Os01g02000	6.35552e-06	6.11742e-06	0.0821779	1		6.69168e-06	1.24421e-05	-2.28999	1
	LOC_Os01g02010	4.76664e-06	5.56129e-06	-0.298883	1		7.24447e-05	0.000176196	-11.5759	1.3228e-26
	LOC_Os01g02020	7.14996e-06	1.16787e-05	-1.24395	1		4.94602e-06	8.42849e-06	-1.65321	1
	LOC_Os01g02040	0.000212115	8.45317e-05	9.37777	1.49324e-16		1.5129e-05	3.05031e-05	-3.97668	1
	LOC_Os01g02050	2.38332e-06	2.78065e-06	-0.211342	1		1.74565e-06	1.60543e-06	0.129767	1
	LOC_Os01g02060	1.58888e-06	3.33678e-06	-0.929722	1		2.61848e-06	3.21085e-06	-0.420438	1
	LOC_Os01g02070	0	1.11226e-06	-1.18324	1		5.81885e-07	0	1.20407	1
	LOC_Os01g02080	1.42999e-05	2.11329e-05	-1.37374	1		1.16377e-06	1.20407e-06	-0.0445751	1
	LOC_Os01g02090	2.46276e-05	3.448e-05	-1.53705	1		2.96761e-05	2.44828e-05	1.1904	1
	LOC_Os01g02100	4.05164e-05	3.11432e-05	1.36328	1		2.96761e-05	2.68909e-05	0.626981	1
	LOC_Os01g02110	3.17776e-06	1.66839e-06	0.85828	1		7.5645e-06	4.41492e-06	1.51525	1
	LOC_Os01g02120	7.9444e-07	1.11226e-06	-0.276059	1		2.90942e-06	4.41492e-06	-0.961398	1
	LOC_Os01g02130	2.38332e-06	4.44903e-06	-0.937037	1		1.5129e-05	1.28434e-05	0.729782	1
	LOC_Os01g02139	0	5.56129e-07	-0.836676	1		1.45471e-06	1.20407e-06	0.259323	1
	LOC_Os01g02150	0.000120755	8.06387e-05	3.50222	1		0.000409065	0.00043788	-1.68785	1
	LOC_Os01g02160	1.2711e-05	4.44903e-06	2.53725	1		2.21116e-05	2.04692e-05	0.426502	1
	LOC_Os01g02170	2.06554e-05	2.44697e-05	-0.68588	1		2.47301e-05	2.04692e-05	1.06923	1
	LOC_Os01g02180	1.19166e-05	2.55819e-05	-2.63234	1		1.10558e-05	1.08366e-05	0.0795571	1
	LOC_Os01g02190	0	0				2.90942e-07	0	0.851409	1
	LOC_Os01g02200	6.35552e-06	1.61277e-05	-2.417	1		3.78225e-06	1.64556e-05	-5.04694	0.0108753
	LOC_Os01g02210	1.58888e-06	5.56129e-07	0.897049	1		8.43733e-06	5.21764e-06	1.45386	1
	LOC_Os01g02220	0	1.11226e-06	-1.18324	1		2.90942e-07	4.01357e-07	-0.228477	1
	LOC_Os01g02230	0	0				2.90942e-07	0	0.851409	1
	LOC_Os01g02240	1.58888e-06	1.11226e-06	0.358529	1		2.0366e-06	2.00678e-06	0.0251856	1
	LOC_Os01g02250	7.14996e-06	3.89291e-06	1.22503	1		6.40073e-06	9.23121e-06	-1.23477	1
	LOC_Os01g02260	7.9444e-07	0	1.19521	1		1.16377e-06	3.21085e-06	-1.72933	1
	LOC_Os01g02270	1.66832e-05	1.2791e-05	0.882795	1		1.10558e-05	1.28434e-05	-0.625253	1
	LOC_Os01g02280	7.9444e-06	1.22348e-05	-1.14107	1		1.28015e-05	1.84624e-05	-1.74623	1
	LOC_Os01g02290	4.76664e-06	2.22452e-06	1.20942	1		4.62598e-05	5.57886e-05	-1.61536	1
	LOC_Os01g02300	9.53327e-06	2.00207e-05	-2.27736	1		6.86624e-05	5.49859e-05	2.07237	1
	LOC_Os01g02310	1.58888e-06	4.44903e-06	-1.36073	1		1.74565e-06	2.40814e-06	-0.559651	1
	LOC_Os01g02320	2.38332e-06	3.89291e-06	-0.718192	1		7.27356e-06	8.02713e-06	-0.32874	1
	LOC_Os01g02334	2.38332e-06	1.66839e-06	0.439107	1		5.52791e-06	4.41492e-06	0.594648	1
	LOC_Os01g02350	8.73884e-06	6.11742e-06	0.840828	1		5.52791e-06	7.62578e-06	-0.995909	1
	LOC_Os01g02360	0	3.89291e-06	-2.21364	1		6.69168e-06	6.42171e-06	0.126506	1
	LOC_Os01g02370	2.30387e-05	1.2791e-05	2.13803	1		1.13468e-05	1.48502e-05	-1.17604	1
	LOC_Os01g02380	7.9444e-07	2.22452e-06	-0.962181	1		2.90942e-06	4.81628e-06	-1.1897	1
	LOC_Os01g02390	7.9444e-06	6.11742e-06	0.599799	1		7.85545e-06	1.16393e-05	-1.47972	1
	LOC_Os01g02400	3.81331e-05	3.28116e-05	0.773979	1		2.29845e-05	2.48841e-05	-0.46817	1
	LOC_Os01g02410	2.38332e-06	5.56129e-07	1.37447	1		7.5645e-06	3.21085e-06	2.18497	1
	LOC_Os01g02420	0	5.56129e-07	-0.836676	1		2.0366e-06	1.20407e-06	0.770424	1
	LOC_Os01g02430	3.17776e-06	4.44903e-06	-0.552118	1		5.81885e-07	4.01357e-07	0.305011	1
	LOC_Os01g02440	2.38332e-06	5.56129e-06	-1.32605	1		1.74565e-06	4.81628e-06	-2.11798	1
	LOC_Os01g02450	0	0				0	4.01357e-07	-1.17452	1
	LOC_Os01g02460	7.9444e-07	0	1.19521	1		0	8.02713e-07	-1.66103	1
	LOC_Os01g02470	0	0				2.90942e-07	4.01357e-07	-0.228477	1
	LOC_Os01g02480	7.9444e-07	1.11226e-06	-0.276059	1		0	0
	LOC_Os01g02490	2.62165e-05	1.50155e-05	2.17554	1		4.65508e-06	5.21764e-06	-0.305704	1
	LOC_Os01g02500	1.58888e-06	2.78065e-06	-0.67768	1		2.0366e-06	0	2.25262	1
	LOC_Os01g02510	1.58888e-06	1.11226e-06	0.358529	1		0	1.60543e-06	-2.34905	1
	LOC_Os01g02520	0	0				8.72827e-07	0	1.47468	1
	LOC_Os01g02530	7.9444e-07	5.56129e-07	0.253518	1		2.90942e-07	8.02713e-07	-0.864662	1
	LOC_Os01g02540	2.38332e-06	1.66839e-06	0.439107	1		2.32754e-06	1.20407e-06	0.99128	1
	LOC_Os01g02550	2.38332e-06	3.89291e-06	-0.718192	1		1.74565e-06	2.8095e-06	-0.86345	1
	LOC_Os01g02560	2.46276e-05	2.11329e-05	0.632956	1		2.0366e-06	2.8095e-06	-0.604493	1
	LOC_Os01g02570	2.38332e-06	3.89291e-06	-0.718192	1		2.0366e-06	2.40814e-06	-0.301557	1
	LOC_Os01g02580	2.38332e-06	6.67355e-06	-1.66655	1		5.52791e-06	5.21764e-06	0.160507	1
	LOC_Os01g02590	1.74777e-05	1.44594e-05	0.655433	1		1.45471e-06	2.8095e-06	-1.14449	1
	LOC_Os01g02600	2.38332e-06	1.66839e-06	0.439107	1		1.45471e-06	1.60543e-06	-0.147017	1
	LOC_Os01g02610	3.17776e-06	2.78065e-06	0.199147	1		2.0366e-06	2.8095e-06	-0.604493	1
	LOC_Os01g02629	0	0				1.74565e-06	0	2.08552	1
	LOC_Os01g02650	0	0				2.90942e-07	4.01357e-07	-0.228477	1
	LOC_Os01g02660	0	0				0	0
	LOC_Os01g02670	3.17776e-06	2.22452e-06	0.507037	1		1.16377e-06	8.02713e-07	0.431351	1
	LOC_Os01g02680	0	2.22452e-06	-1.67335	1		6.10979e-06	1.00339e-05	-1.69316	1
	LOC_Os01g02690	2.38332e-06	1.66839e-06	0.439107	1		5.81885e-07	2.00678e-06	-1.57604	1
	LOC_Os01g02700	5.56108e-06	8.34194e-06	-0.891972	1		1.74565e-06	2.00678e-06	-0.230404	1
	LOC_Os01g02710	0	5.56129e-07	-0.836676	1		2.90942e-07	4.01357e-07	-0.228477	1
	LOC_Os01g02720	2.14499e-05	2.94749e-05	-1.34985	1		2.70576e-05	2.40814e-05	0.70414	1
	LOC_Os01g02730	7.9444e-07	5.56129e-07	0.253518	1		1.45471e-06	1.60543e-06	-0.147017	1
	LOC_Os01g02740	1.2711e-05	8.34194e-06	1.18058	1		1.77475e-05	2.12719e-05	-0.965985	1
	LOC_Os01g02750	3.9722e-06	1.66839e-06	1.22542	1		8.72827e-07	8.02713e-07	0.0917593	1
	LOC_Os01g02760	3.9722e-06	2.78065e-06	0.566885	1		8.72827e-07	2.40814e-06	-1.49764	1
	LOC_Os01g02770	5.56108e-06	6.11742e-06	-0.197284	1		0.00014809	0.000205896	-5.29198	0.00293116
	LOC_Os01g02780	1.35055e-05	1.44594e-05	-0.218851	1		0	8.02713e-07	-1.66103	1
	LOC_Os01g02790	1.58888e-06	5.56129e-07	0.897049	1		5.81885e-07	8.02713e-07	-0.323115	1
	LOC_Os01g02800	3.9722e-06	5.00516e-06	-0.415341	1		2.90942e-07	8.02713e-07	-0.864662	1
	LOC_Os01g02810	2.38332e-06	2.78065e-06	-0.211342	1		1.45471e-06	1.60543e-06	-0.147017	1
	LOC_Os01g02830	1.9861e-05	3.11432e-05	-1.886	1		1.13468e-05	1.60543e-05	-1.54993	1
	LOC_Os01g02840	7.9444e-07	2.22452e-06	-0.962181	1		1.74565e-06	1.60543e-06	0.129767	1
	LOC_Os01g02850	0	0				5.81885e-07	4.01357e-07	0.305011	1
	LOC_Os01g02860	3.09831e-05	3.67045e-05	-0.840033	1		2.21116e-05	2.68909e-05	-1.16958	1
	LOC_Os01g02870	3.17776e-06	4.44903e-06	-0.552118	1		2.90942e-07	4.01357e-07	-0.228477	1
	LOC_Os01g02880	8.73884e-06	8.34194e-06	0.117104	1		3.40403e-05	5.1775e-05	-3.30901	1
	LOC_Os01g02884	8.10328e-05	9.17613e-05	-0.987834	1		6.45892e-05	5.85981e-05	0.913966	1
	LOC_Os01g02890	1.82721e-05	1.94645e-05	-0.235559	1		4.59689e-05	2.64895e-05	3.80882	1
	LOC_Os01g02900	1.58888e-06	1.11226e-05	-3.05797	1		1.80384e-05	1.56529e-05	0.694635	1
	LOC_Os01g02910	3.9722e-06	3.33678e-06	0.288236	1		3.20037e-06	4.41492e-06	-0.757772	1
	LOC_Os01g02920	9.85105e-05	0.000129022	-2.43302	1		8.43733e-05	0.000108366	-2.96717	1
	LOC_Os01g02930	7.9444e-07	1.66839e-06	-0.657412	1		1.45471e-06	3.61221e-06	-1.6874	1
	LOC_Os01g02940	5.00497e-05	2.39136e-05	3.81925	1		3.75316e-05	3.57208e-05	0.358911	1
	LOC_Os01g02950	1.58888e-06	2.22452e-06	-0.390406	1		5.81885e-07	8.02713e-07	-0.323115	1
	LOC_Os01g02960	3.9722e-06	5.00516e-06	-0.415341	1		9.01922e-06	7.22442e-06	0.750325	1
	LOC_Os01g02970	0	1.11226e-06	-1.18324	1		2.90942e-07	4.01357e-07	-0.228477	1
	LOC_Os01g02980	6.35552e-06	8.34194e-06	-0.623148	1		4.94602e-06	4.81628e-06	0.0705032	1
	LOC_Os01g02990	0	5.56129e-07	-0.836676	1		2.90942e-07	4.01357e-07	-0.228477	1
	LOC_Os01g03010	0	0				0	0
	LOC_Os01g03020	2.14499e-05	1.724e-05	0.831648	1		2.90942e-06	8.02713e-06	-2.73431	1
	LOC_Os01g03030	4.60775e-05	5.61691e-05	-1.20407	1		6.92443e-05	6.38157e-05	0.797327	1
	LOC_Os01g03040	3.81331e-05	3.11432e-05	1.03119	1		2.90942e-06	8.02713e-07	1.7797	1
	LOC_Os01g03050	1.42999e-05	1.05665e-05	0.92341	1		6.10979e-06	7.22442e-06	-0.522313	1
	LOC_Os01g03060	1.19166e-05	1.2791e-05	-0.213399	1		6.98262e-06	1.00339e-05	-1.27562	1
	LOC_Os01g03070	5.56108e-06	7.22968e-06	-0.561334	1		7.27356e-06	8.42849e-06	-0.498322	1
	LOC_Os01g03080	1.58888e-06	2.22452e-06	-0.390406	1		2.61848e-06	2.40814e-06	0.158932	1
	LOC_Os01g03090	5.56108e-06	8.89807e-06	-1.04683	1		4.65508e-06	3.61221e-06	0.610368	1
	LOC_Os01g03100	1.19166e-05	9.4542e-06	0.654888	1		1.92022e-05	2.08706e-05	-0.44945	1
	LOC_Os01g03110	7.14996e-06	6.67355e-06	0.156405	1		6.98262e-06	1.40475e-05	-2.69161	1
	LOC_Os01g03130	9.69216e-05	6.11742e-05	3.53101	1		0.000505658	0.000445105	3.32185	1
	LOC_Os01g03144	8.10328e-05	0.000109001	-2.43761	1		0.000214134	0.000201882	1.01864	1
	LOC_Os01g03160	8.73884e-06	8.34194e-06	0.117104	1		2.47301e-05	1.84624e-05	1.60254	1
	LOC_Os01g03170	5.56108e-06	2.78065e-06	1.20755	1		0	2.00678e-06	-2.62632	1
	LOC_Os01g03180	8.73884e-06	6.11742e-06	0.840828	1		5.81885e-07	8.02713e-07	-0.323115	1
	LOC_Os01g03190	7.9444e-07	5.56129e-07	0.253518	1		2.32754e-06	1.20407e-06	0.99128	1
	LOC_Os01g03200	7.9444e-07	1.11226e-06	-0.276059	1		5.81885e-07	2.40814e-06	-1.8895	1
	LOC_Os01g03210	0	0				2.90942e-07	4.01357e-07	-0.228477	1
	LOC_Os01g03220	0	1.11226e-06	-1.18324	1		0	4.01357e-07	-1.17452	1
	LOC_Os01g03230	7.9444e-07	5.56129e-07	0.253518	1		0	2.00678e-06	-2.62632	1
	LOC_Os01g03240	0	5.56129e-07	-0.836676	1		0	0
	LOC_Os01g03250	0	5.56129e-07	-0.836676	1		0	4.01357e-07	-1.17452	1
	LOC_Os01g03260	7.9444e-07	0	1.19521	1		5.81885e-07	2.00678e-06	-1.57604	1
	LOC_Os01g03270	7.9444e-07	0	1.19521	1		2.90942e-07	8.02713e-07	-0.864662	1
	LOC_Os01g03280	7.9444e-07	5.56129e-07	0.253518	1		0	8.02713e-07	-1.66103	1
	LOC_Os01g03290	0	0				2.90942e-07	8.02713e-07	-0.864662	1
	LOC_Os01g03300	1.58888e-06	5.56129e-07	0.897049	1		2.90942e-07	4.01357e-07	-0.228477	1
	LOC_Os01g03310	0.000133466	0.000101772	2.54526	1		2.90942e-07	2.00678e-06	-2.0499	1
	LOC_Os01g03320	0.000192254	0.000139588	3.56881	1		1.45471e-06	3.61221e-06	-1.6874	1
	LOC_Os01g03330	9.85105e-05	7.61897e-05	2.07869	1		1.86203e-05	6.10062e-05	-8.43983	7.69867e-13
	LOC_Os01g03340	0.000109633	7.50775e-05	3.14654	1		2.73486e-05	0.000122815	-13.9691	5.833e-40
	LOC_Os01g03350	0	0				2.90942e-07	4.01357e-07	-0.228477	1
	LOC_Os01g03360	0.000103277	6.28426e-05	3.90255	1		2.29845e-05	0.000124019	-15.0107	1.51409e-46
	LOC_Os01g03370	4.76664e-06	1.66839e-06	1.55374	1		1.16377e-06	1.60543e-06	-0.456953	1
	LOC_Os01g03380	0	5.56129e-07	-0.836676	1		3.20037e-06	1.20407e-06	1.56132	1
	LOC_Os01g03390	7.70606e-05	0.000201875	-8.75588	4.488e-14		4.85874e-05	0.000427445	-31.5898	1.23484e-214
	LOC_Os01g03400	0	1.11226e-06	-1.18324	1		2.90942e-07	4.01357e-07	-0.228477	1
	LOC_Os01g03410	0	0				0	1.20407e-06	-2.03434	1
	LOC_Os01g03420	0	1.11226e-06	-1.18324	1		1.45471e-06	4.01357e-07	1.25843	1
	LOC_Os01g03429	2.38332e-06	0	2.07016	1		5.81885e-07	4.01357e-07	0.305011	1
	LOC_Os01g03440	0	0				2.90942e-07	1.60543e-06	-1.72029	1
	LOC_Os01g03452	6.35552e-06	7.78581e-06	-0.458772	1		2.5021e-05	2.44828e-05	0.129925	1
	LOC_Os01g03464	0	0				0	0
	LOC_Os01g03480	0	5.56129e-07	-0.836676	1		5.81885e-07	1.20407e-06	-0.814266	1
	LOC_Os01g03490	7.9444e-06	1.00103e-05	-0.587382	1		2.88033e-05	2.64895e-05	0.527124	1
	LOC_Os01g03500	1.74777e-05	1.724e-05	0.0491142	1		9.01922e-06	1.80611e-05	-3.03518	1
	LOC_Os01g03510	9.2155e-05	0.000120124	-2.30947	1		0.000107649	9.83324e-05	1.09941	1
	LOC_Os01g03520	5.40219e-05	3.448e-05	2.57861	1		2.96761e-05	3.45167e-05	-1.03313	1
	LOC_Os01g03530	2.38332e-06	2.22452e-06	0.0903	1		6.10979e-06	3.21085e-06	1.57533	1
	LOC_Os01g03549	0	2.22452e-06	-1.67335	1		8.72827e-07	1.20407e-06	-0.395733	1
	LOC_Os01g03570	8.73884e-06	7.22968e-06	0.463459	1		3.49131e-06	2.00678e-06	1.05365	1
	LOC_Os01g03580	0	5.56129e-07	-0.836676	1		0	0
	LOC_Os01g03590	0	0				0	4.01357e-07	-1.17452	1
	LOC_Os01g03600	7.9444e-07	0	1.19521	1		0	0
	LOC_Os01g03610	7.9444e-07	5.56129e-07	0.253518	1		2.90942e-07	0	0.851409	1
	LOC_Os01g03620	7.9444e-07	0	1.19521	1		2.0366e-06	3.61221e-06	-1.15271	1
	LOC_Os01g03630	1.58888e-06	2.22452e-06	-0.390406	1		4.27685e-05	4.01357e-05	0.490253	1
	LOC_Os01g03640	2.38332e-06	2.22452e-06	0.0903	1		1.13468e-05	4.81628e-06	2.67604	1
	LOC_Os01g03650	4.76664e-06	1.11226e-05	-1.87533	1		4.36414e-06	3.21085e-06	0.703726	1
	LOC_Os01g03660	2.22443e-05	2.33574e-05	-0.200162	1		6.10979e-06	3.61221e-06	1.33442	1
	LOC_Os01g03670	3.9722e-06	1.11226e-06	1.62626	1		8.72827e-07	0	1.47468	1
	LOC_Os01g03680	3.73387e-05	7.78581e-06	5.69273	0.000277069		0.000146053	9.07066e-05	6.00319	4.68698e-05
	LOC_Os01g03690	1.35055e-05	1.50155e-05	-0.342484	1		1.80384e-05	1.1238e-05	2.09773	1
	LOC_Os01g03710	6.35552e-06	2.61381e-05	-4.01316	1		9.89204e-06	9.63256e-06	0.0997068	1
	LOC_Os01g03720	7.14996e-06	3.89291e-06	1.22503	1		9.01922e-06	1.04353e-05	-0.54888	1
	LOC_Os01g03740	8.97717e-05	3.61484e-05	6.04697	3.27092e-05		1.5129e-05	2.9299e-05	-3.70896	1
	LOC_Os01g03730	3.17776e-05	9.84349e-05	-6.80793	2.19425e-07		9.89204e-06	1.40475e-05	-1.46395	1
	LOC_Os01g03750	7.86495e-05	0.000122348	-3.68112	1		9.63019e-05	9.55229e-05	0.0955777	1
	LOC_Os01g03760	4.44886e-05	5.172e-05	-0.891296	1		8.75737e-05	0.000104353	-2.07319	1
	LOC_Os01g03770	0	0				0	0
	LOC_Os01g03780	0	5.56129e-07	-0.836676	1		5.81885e-07	0	1.20407	1
	LOC_Os01g03790	0	0				0	0
	LOC_Os01g03800	3.9722e-06	3.89291e-06	0.034437	1		1.39652e-05	1.28434e-05	0.367039	1
	LOC_Os01g03810	7.9444e-07	1.11226e-06	-0.276059	1		1.74565e-06	2.8095e-06	-0.86345	1
	LOC_Os01g03820	7.9444e-07	5.00516e-06	-2.00327	1		6.10979e-06	4.41492e-06	0.876785	1
	LOC_Os01g03830	1.58888e-06	2.22452e-06	-0.390406	1		1.74565e-06	2.40814e-06	-0.559651	1
	LOC_Os01g03840	3.17776e-06	1.66839e-06	0.85828	1		4.07319e-06	3.21085e-06	0.538021	1
	LOC_Os01g03860	0	0				0	4.01357e-07	-1.17452	1
	LOC_Os01g03870	7.9444e-06	2.11329e-05	-2.86392	1		1.19286e-05	1.32448e-05	-0.447732	1
	LOC_Os01g03880	0	0				0	0
	LOC_Os01g03890	1.58888e-06	1.66839e-06	-0.0534949	1		8.72827e-07	2.00678e-06	-1.17323	1
	LOC_Os01g03900	1.58888e-06	1.66839e-06	-0.0534949	1		2.61848e-06	3.21085e-06	-0.420438	1
	LOC_Os01g03914	0.000161271	0.000246921	-5.06645	0.00898192		0.000389863	0.000419016	-1.74766	1
	LOC_Os01g03930	7.14996e-06	1.05665e-05	-0.971373	1		7.27356e-06	5.21764e-06	0.975995	1
	LOC_Os01g03940	1.2711e-05	1.2791e-05	-0.0192584	1		8.72827e-06	8.42849e-06	0.122844	1
	LOC_Os01g03950	3.9722e-06	5.56129e-07	2.09813	1		1.13468e-05	1.60543e-05	-1.54993	1
	LOC_Os01g03960	0	0				0	0
	LOC_Os01g03970	0	0				0	0
	LOC_Os01g03980	1.11222e-05	6.11742e-06	1.50589	1		1.45471e-06	8.02713e-07	0.721156	1
	LOC_Os01g03989	7.9444e-07	0	1.19521	1		0	0
	LOC_Os01g04000	0	0				1.45471e-06	2.00678e-06	-0.510889	1
	LOC_Os01g04005	1.50944e-05	1.22348e-05	0.671868	1		1.86203e-05	1.64556e-05	0.61821	1
	LOC_Os01g04010	8.73884e-06	3.33678e-06	1.97114	1		5.81885e-07	4.01357e-07	0.305011	1
	LOC_Os01g04020	5.56108e-05	0.000102328	-4.4102	0.228871		5.84794e-05	6.46184e-05	-0.944253	1
	LOC_Os01g04030	7.14996e-06	1.00103e-05	-0.828179	1		7.5645e-06	6.42171e-06	0.516032	1
	LOC_Os01g04040	1.58888e-06	2.78065e-06	-0.67768	1		0	1.60543e-06	-2.34905	1
	LOC_Os01g04050	1.90665e-05	1.11226e-05	1.80175	1		3.78225e-06	4.81628e-06	-0.605194	1
	LOC_Os01g04070	3.17776e-06	3.89291e-06	-0.3244	1		2.0366e-06	3.61221e-06	-1.15271	1
	LOC_Os01g04080	0	0				8.72827e-07	3.21085e-06	-2.06293	1
	LOC_Os01g04090	4.76664e-06	5.56129e-06	-0.298883	1		3.78225e-06	2.8095e-06	0.636532	1
	LOC_Os01g04100	7.9444e-07	3.89291e-06	-1.6481	1		8.72827e-07	2.00678e-06	-1.17323	1
	LOC_Os01g04110	4.76664e-06	7.22968e-06	-0.850116	1		8.43733e-06	6.42171e-06	0.879297	1
	LOC_Os01g04120	0.000139027	0.000139032	-0.000394188	1		0.000226353	0.000394935	-11.7545	1.62234e-27
	LOC_Os01g04130	3.9722e-06	7.78581e-06	-1.31626	1		1.45471e-06	1.20407e-06	0.259323	1
	LOC_Os01g04140	1.58888e-06	5.56129e-07	0.897049	1		1.74565e-06	2.00678e-06	-0.230404	1
	LOC_Os01g04150	7.9444e-07	5.56129e-07	0.253518	1		1.16377e-06	8.02713e-07	0.431351	1
	LOC_Os01g04160	3.9722e-06	2.78065e-06	0.566885	1		4.07319e-06	4.41492e-06	-0.200007	1
	LOC_Os01g04170	7.9444e-07	1.11226e-06	-0.276059	1		1.48381e-05	5.61899e-06	3.34629	1
	LOC_Os01g04180	0	2.22452e-06	-1.67335	1		1.16377e-06	2.40814e-06	-1.15155	1
	LOC_Os01g04190	5.2433e-05	6.56233e-05	-1.46298	1		6.10979e-05	6.14076e-05	-0.0475653	1
	LOC_Os01g04200	1.35055e-05	1.2791e-05	0.169964	1		1.94931e-05	1.60543e-05	0.97288	1
	LOC_Os01g04210	7.9444e-07	0	1.19521	1		1.16377e-06	0	1.70282	1
	LOC_Os01g04220	0	5.56129e-07	-0.836676	1		2.90942e-07	0	0.851409	1
	LOC_Os01g04230	0	0				6.10979e-06	4.81628e-06	0.658939	1
	LOC_Os01g04250	5.56108e-06	4.44903e-06	0.431975	1		4.36414e-06	6.02035e-06	-0.884888	1
	LOC_Os01g04260	3.01887e-05	3.448e-05	-0.645623	1		7.18628e-05	5.57886e-05	2.39431	1
	LOC_Os01g04270	0	5.56129e-07	-0.836676	1		0	0
	LOC_Os01g04280	4.76664e-06	1.66839e-06	1.55374	1		1.19286e-05	8.82985e-06	1.1425	1
	LOC_Os01g04290	0	1.11226e-06	-1.18324	1		1.16377e-06	4.01357e-07	0.997784	1
	LOC_Os01g04300	9.53327e-06	5.00516e-06	1.48659	1		1.86203e-05	3.4918e-05	-3.88128	1
	LOC_Os01g04310	0	0				0	0
	LOC_Os01g04320	1.03277e-05	8.34194e-06	0.564592	1		6.69168e-06	6.42171e-06	0.126506	1
	LOC_Os01g04324	7.14996e-06	8.34194e-06	-0.366056	1		3.20037e-06	7.22442e-06	-2.18674	1
	LOC_Os01g04330	9.77161e-05	0.000144594	-3.60391	1		0.000147799	7.90673e-05	7.57562	8.65847e-10
	LOC_Os01g04340	7.9444e-07	1.66839e-06	-0.657412	1		2.32754e-06	4.01357e-07	1.87892	1
	LOC_Os01g04350	3.01887e-05	1.39032e-05	3.08685	1		3.49131e-06	3.21085e-06	0.183519	1
	LOC_Os01g04360	0	0				5.81885e-07	0	1.20407	1
	LOC_Os01g04370	1.66832e-05	1.66839e-06	4.61104	0.0887916		8.72827e-07	4.01357e-07	0.689852	1
	LOC_Os01g04380	2.38332e-06	0	2.07016	1		5.81885e-07	0	1.20407	1
	LOC_Os01g04390	3.17776e-06	2.22452e-06	0.507037	1		1.16377e-06	1.60543e-06	-0.456953	1
	LOC_Os01g04409	6.35552e-06	1.44594e-05	-2.09091	1		2.47301e-05	2.44828e-05	0.0599052	1
	LOC_Os01g04430	2.62165e-05	3.50361e-05	-1.35427	1		1.45471e-05	1.44488e-05	0.0310132	1
	LOC_Os01g04440	9.53327e-06	6.67355e-06	0.878217	1		7.27356e-06	6.82306e-06	0.203423	1
	LOC_Os01g04450	3.17776e-06	4.44903e-06	-0.552118	1		3.78225e-06	2.8095e-06	0.636532	1
	LOC_Os01g04460	3.17776e-06	2.22452e-06	0.507037	1		5.81885e-07	8.02713e-07	-0.323115	1
	LOC_Os01g04470	2.38332e-06	1.11226e-06	0.855191	1		3.49131e-06	4.01357e-06	-0.325841	1
	LOC_Os01g04480	7.9444e-07	0	1.19521	1		2.0366e-06	8.02713e-07	1.20361	1
	LOC_Os01g04490	0	3.89291e-06	-2.21364	1		3.20037e-06	1.20407e-06	1.56132	1
	LOC_Os01g04500	7.9444e-07	1.66839e-06	-0.657412	1		0	1.20407e-06	-2.03434	1
	LOC_Os01g04510	0	0				0	0
	LOC_Os01g04520	0	1.11226e-06	-1.18324	1		4.07319e-06	2.8095e-06	0.806985	1
	LOC_Os01g04530	0	5.56129e-07	-0.836676	1		2.90942e-07	4.01357e-07	-0.228477	1
	LOC_Os01g04540	7.14996e-06	1.05665e-05	-0.971373	1		9.89204e-06	6.82306e-06	1.2576	1
	LOC_Os01g04550	2.78054e-05	3.72607e-05	-1.40852	1		5.23696e-06	6.82306e-06	-0.784566	1
	LOC_Os01g04560	2.38332e-06	5.56129e-07	1.37447	1		5.81885e-07	4.01357e-07	0.305011	1
	LOC_Os01g04570	5.56108e-06	1.00103e-05	-1.33875	1		4.65508e-06	6.02035e-06	-0.717581	1
	LOC_Os01g04580	7.9444e-07	5.56129e-07	0.253518	1		0	2.8095e-06	-3.1075	1
	LOC_Os01g04590	1.74777e-05	2.50258e-05	-1.38736	1		1.60018e-05	2.08706e-05	-1.37739	1
	LOC_Os01g04600	7.9444e-06	3.89291e-06	1.47834	1		2.61848e-06	6.82306e-06	-2.41306	1
	LOC_Os01g04610	7.9444e-07	0	1.19521	1		5.81885e-07	2.40814e-06	-1.8895	1
	LOC_Os01g04620	4.76664e-06	3.33678e-06	0.620992	1		1.74565e-05	3.13058e-05	-3.45004	1
	LOC_Os01g04630	0.000303476	0.000375387	-3.32826	1		2.79305e-05	4.85642e-05	-4.09908	1
	LOC_Os01g04640	7.9444e-07	1.66839e-06	-0.657412	1		8.14639e-06	8.82985e-06	-0.282853	1
	LOC_Os01g04650	6.83218e-05	6.84039e-05	-0.00854424	1		9.16469e-05	0.000135659	-5.04042	0.0112528
	LOC_Os01g04660	4.76664e-06	3.89291e-06	0.364577	1		3.20037e-06	6.42171e-06	-1.81421	1
	LOC_Os01g04670	6.35552e-06	6.11742e-06	0.0821779	1		1.33834e-05	4.25438e-05	-6.92165	1.08147e-07
	LOC_Os01g04680	0	0				8.72827e-07	1.20407e-06	-0.395733	1
	LOC_Os01g04690	0	0				4.07319e-06	4.81628e-06	-0.426467	1
	LOC_Os01g04699	7.9444e-07	2.22452e-06	-0.962181	1		5.81885e-07	0	1.20407	1
	LOC_Os01g04710	1.35055e-05	8.89807e-06	1.20666	1		7.85545e-06	1.24421e-05	-1.76243	1
	LOC_Os01g04720	4.76664e-06	2.78065e-06	0.900873	1		1.25105e-05	1.00339e-05	0.878893	1
	LOC_Os01g04730	0	5.56129e-07	-0.836676	1		8.72827e-07	2.00678e-06	-1.17323	1
	LOC_Os01g04740	0	0				0	4.01357e-07	-1.17452	1
	LOC_Os01g04750	7.9444e-07	5.56129e-07	0.253518	1		2.32754e-06	1.60543e-06	0.610023	1
	LOC_Os01g04760	7.9444e-07	2.22452e-06	-0.962181	1		2.90942e-07	2.00678e-06	-2.0499	1
	LOC_Os01g04770	9.53327e-06	1.22348e-05	-0.697045	1		9.31016e-06	8.02713e-06	0.520674	1
	LOC_Os01g04780	1.58888e-06	1.11226e-06	0.358529	1		2.90942e-07	0	0.851409	1
	LOC_Os01g04790	0	5.56129e-07	-0.836676	1		0	0
	LOC_Os01g04800	0.000870706	0.000205768	26.1336	3.35142e-146		2.44392e-05	9.23121e-05	-11.2092	8.90383e-25
	LOC_Os01g04814	6.67329e-05	0.000126797	-5.11617	0.00690991		9.31016e-05	7.54551e-05	2.29127	1
	LOC_Os01g04830	0	0				5.81885e-07	0	1.20407	1
	LOC_Os01g04840	7.9444e-07	0	1.19521	1		8.72827e-07	8.02713e-07	0.0917593	1
	LOC_Os01g04850	7.9444e-07	5.56129e-07	0.253518	1		2.90942e-07	0	0.851409	1
	LOC_Os01g04860	3.01887e-05	2.66942e-05	0.566922	1		9.01922e-06	1.00339e-05	-0.396806	1
	LOC_Os01g04870	4.76664e-06	3.33678e-06	0.620992	1		1.10558e-05	1.24421e-05	-0.488371	1
	LOC_Os01g04880	2.22443e-05	3.55923e-05	-2.09368	1		2.90942e-05	2.04692e-05	2.05404	1
	LOC_Os01g04900	3.2572e-05	5.61691e-05	-2.97924	1		1.74565e-05	1.72583e-05	0.0571523	1
	LOC_Os01g04910	6.35552e-06	1.11226e-05	-1.35536	1		1.48381e-05	9.63256e-06	1.759	1
	LOC_Os01g04920	7.9444e-06	1.22348e-05	-1.14107	1		1.30924e-05	8.42849e-06	1.68001	1
	LOC_Os01g04930	1.9861e-05	3.33678e-05	-2.20409	1		4.5678e-05	6.10062e-05	-2.55186	1
	LOC_Os01g04950	4.21053e-05	4.2822e-05	-0.0945653	1		2.82214e-05	3.01018e-05	-0.419575	1
	LOC_Os01g04960	0	0				5.81885e-07	4.01357e-07	0.305011	1
	LOC_Os01g04970	0	0				0	0
	LOC_Os01g04980	0	0				2.90942e-07	0	0.851409	1
	LOC_Os01g04990	1.58888e-06	3.33678e-06	-0.929722	1		2.90942e-06	6.82306e-06	-2.2041	1
	LOC_Os01g05000	1.58888e-06	5.56129e-07	0.897049	1		2.90942e-07	0	0.851409	1
	LOC_Os01g05010	5.56108e-06	3.89291e-06	0.670748	1		3.49131e-06	6.02035e-06	-1.42432	1
	LOC_Os01g05020	3.17776e-06	5.56129e-07	1.76388	1		6.69168e-06	2.00678e-06	2.59091	1
	LOC_Os01g05030	1.58888e-06	1.66839e-06	-0.0534949	1		1.74565e-06	0	2.08552	1
	LOC_Os01g05040	0	5.56129e-07	-0.836676	1		1.16377e-06	1.60543e-06	-0.456953	1
	LOC_Os01g05050	0	5.56129e-07	-0.836676	1		2.90942e-07	8.02713e-07	-0.864662	1
	LOC_Os01g05060	9.53327e-06	1.50155e-05	-1.32071	1		2.61848e-06	6.02035e-06	-2.0321	1
	LOC_Os01g05064	7.9444e-06	8.34194e-06	-0.119619	1		6.40073e-05	5.94008e-05	0.702741	1
	LOC_Os01g05070	3.17776e-05	8.89807e-06	4.59979	0.0937206		2.12388e-05	2.76936e-05	-1.58517	1
	LOC_Os01g05080	0.000113605	0.000111782	0.147871	1		7.27356e-06	8.82985e-06	-0.664315	1
	LOC_Os01g05090	5.56108e-06	8.34194e-06	-0.891972	1		7.5645e-06	7.62578e-06	-0.0267306	1
	LOC_Os01g05100	7.9444e-07	1.11226e-06	-0.276059	1		1.45471e-06	2.8095e-06	-1.14449	1
	LOC_Os01g05105	1.11222e-05	7.22968e-06	1.12701	1		1.62928e-05	1.48502e-05	0.437756	1
	LOC_Os01g05120	0	5.56129e-07	-0.836676	1		0	0
	LOC_Os01g05130	7.9444e-06	5.56129e-06	0.801698	1		1.16377e-06	2.00678e-06	-0.822328	1
	LOC_Os01g05140	3.17776e-06	5.56129e-06	-0.958385	1		9.6011e-06	1.76597e-05	-2.6875	1
	LOC_Os01g05150	4.76664e-06	2.22452e-06	1.20942	1		1.42562e-05	8.42849e-06	2.03836	1
	LOC_Os01g05160	7.9444e-07	1.66839e-06	-0.657412	1		1.16377e-06	2.40814e-06	-1.15155	1
	LOC_Os01g05170	4.76664e-06	4.44903e-06	0.127704	1		2.90942e-06	3.61221e-06	-0.471822	1
	LOC_Os01g05180	3.17776e-05	3.50361e-05	-0.483055	1		4.50961e-05	4.85642e-05	-0.61091	1
	LOC_Os01g05200	1.58888e-06	1.11226e-06	0.358529	1		1.45471e-06	2.8095e-06	-1.14449	1
	LOC_Os01g05210	0	0				0	0
	LOC_Os01g05220	0	0				5.81885e-07	4.01357e-07	0.305011	1
	LOC_Os01g05240	0	1.66839e-06	-1.44917	1		8.72827e-07	0	1.47468	1
	LOC_Os01g05250	0	0				2.90942e-07	0	0.851409	1
	LOC_Os01g05260	1.11222e-05	1.83523e-05	-1.58665	1		1.65837e-05	1.40475e-05	0.773802	1
	LOC_Os01g05280	7.9444e-07	5.56129e-07	0.253518	1		0	0
	LOC_Os01g05289	3.73387e-05	3.50361e-05	0.33029	1		5.14968e-05	5.37818e-05	-0.379182	1
	LOC_Os01g05300	0	0				5.81885e-07	8.02713e-07	-0.323115	1
	LOC_Os01g05310	7.9444e-07	3.33678e-06	-1.44566	1		5.81885e-07	0	1.20407	1
	LOC_Os01g05320	7.9444e-07	5.56129e-07	0.253518	1		5.81885e-07	4.01357e-07	0.305011	1
	LOC_Os01g05330	0	5.56129e-07	-0.836676	1		2.90942e-07	8.02713e-07	-0.864662	1
	LOC_Os01g05340	0	0				0	0
	LOC_Os01g05350	7.9444e-07	0	1.19521	1		0	8.02713e-07	-1.66103	1
	LOC_Os01g05360	0	5.56129e-07	-0.836676	1		2.90942e-07	0	0.851409	1
	LOC_Os01g05370	1.58888e-06	3.33678e-06	-0.929722	1		1.16377e-06	1.60543e-06	-0.456953	1
	LOC_Os01g05380	3.9722e-06	4.44903e-06	-0.198967	1		0	2.00678e-06	-2.62632	1
	LOC_Os01g05390	0	5.56129e-07	-0.836676	1		0	0
	LOC_Os01g05400	0	0				1.45471e-06	0	1.90381	1
	LOC_Os01g05410	0	0				0	0
	LOC_Os01g05420	7.62662e-05	7.56336e-05	0.0624874	1		7.15718e-05	6.70266e-05	0.654531	1
	LOC_Os01g05430	1.03277e-05	6.67355e-06	1.09952	1		6.98262e-06	1.00339e-05	-1.27562	1
	LOC_Os01g05440	0	1.11226e-06	-1.18324	1		2.90942e-07	4.01357e-07	-0.228477	1
	LOC_Os01g05450	1.03277e-05	1.724e-05	-1.56776	1		1.92022e-05	2.00678e-05	-0.235203	1
	LOC_Os01g05460	2.38332e-06	1.66839e-06	0.439107	1		2.90942e-06	2.40814e-06	0.366738	1
	LOC_Os01g05470	5.56108e-06	5.00516e-06	0.209088	1		3.78225e-06	5.61899e-06	-1.03442	1
	LOC_Os01g05480	3.73387e-05	2.66942e-05	1.64305	1		5.0624e-05	5.94008e-05	-1.43137	1
	LOC_Os01g05490	0.00159206	0.00137253	4.94245	0.0170967		0.00180704	0.00226365	-12.2866	2.5894e-30
	LOC_Os01g05500	0.000253426	0.000199094	3.14189	1		0.000154199	0.00017459	-1.92103	1
	LOC_Os01g05510	2.70109e-05	2.1689e-05	0.937114	1		8.43733e-06	1.16393e-05	-1.23039	1
	LOC_Os01g05520	1.35055e-05	5.56129e-06	2.30012	1		2.90942e-06	6.42171e-06	-2.01574	1
	LOC_Os01g05530	1.35055e-05	1.44594e-05	-0.218851	1		1.19286e-05	1.72583e-05	-1.70176	1
	LOC_Os01g05540	3.17776e-06	3.89291e-06	-0.3244	1		3.78225e-06	3.21085e-06	0.364889	1
	LOC_Os01g05550	7.9444e-07	0	1.19521	1		0	0
	LOC_Os01g05560	4.76664e-06	7.78581e-06	-1.01568	1		8.43733e-06	1.08366e-05	-0.938262	1
	LOC_Os01g05570	7.9444e-07	0	1.19521	1		2.90942e-07	0	0.851409	1
	LOC_Os01g05580	0	1.11226e-06	-1.18324	1		2.0366e-06	1.20407e-06	0.770424	1
	LOC_Os01g05585	0	5.56129e-07	-0.836676	1		0	0
	LOC_Os01g05590	7.9444e-07	5.56129e-07	0.253518	1		8.72827e-07	8.02713e-07	0.0917593	1
	LOC_Os01g05600	1.19166e-05	1.61277e-05	-0.955124	1		1.65837e-05	2.20746e-05	-1.51834	1
	LOC_Os01g05610	8.57995e-05	7.45213e-05	1.09076	1		0.000151581	0.000152516	-0.0911184	1
	LOC_Os01g05620	1.11222e-05	7.22968e-06	1.12701	1		6.69168e-06	7.62578e-06	-0.421796	1
	LOC_Os01g05630	8.81828e-05	6.39549e-05	2.42471	1		0.00014518	0.000145692	-0.0510584	1
	LOC_Os01g05640	3.17776e-06	6.11742e-06	-1.14192	1		3.78225e-06	3.21085e-06	0.364889	1
	LOC_Os01g05650	2.54221e-05	9.84349e-05	-7.59841	6.64387e-10		6.98262e-06	1.36461e-05	-2.56049	1
	LOC_Os01g05660	3.33665e-05	7.50775e-05	-4.71692	0.0530637		4.59689e-05	3.85302e-05	1.3659	1
	LOC_Os01g05670	0.000257398	0.000174068	4.96773	0.0150118		0.000118705	0.000122815	-0.450214	1
	LOC_Os01g05680	2.38332e-06	4.44903e-06	-0.937037	1		2.90942e-07	4.01357e-07	-0.228477	1
	LOC_Os01g05694	0	5.56129e-07	-0.836676	1		8.72827e-07	4.01357e-07	0.689852	1
	LOC_Os01g05710	0	5.56129e-07	-0.836676	1		8.72827e-07	1.60543e-06	-0.810306	1
	LOC_Os01g05720	7.9444e-07	5.56129e-07	0.253518	1		5.81885e-07	0	1.20407	1
	LOC_Os01g05730	4.76664e-06	5.56129e-07	2.39424	1		2.61848e-06	2.00678e-06	0.478415	1
	LOC_Os01g05744	2.38332e-06	1.11226e-06	0.855191	1		4.07319e-06	3.61221e-06	0.281289	1
	LOC_Os01g05760	7.9444e-07	0	1.19521	1		2.90942e-07	0	0.851409	1
	LOC_Os01g05770	0	5.56129e-07	-0.836676	1		3.78225e-06	1.60543e-06	1.54501	1
	LOC_Os01g05780	7.9444e-07	0	1.19521	1		0	0
	LOC_Os01g05790	6.75274e-05	4.7271e-05	2.33739	1		5.67338e-05	4.73601e-05	1.55053	1
	LOC_Os01g05800	0.000272493	0.000321443	-2.427	1		2.44392e-05	3.69248e-05	-2.75418	1
	LOC_Os01g05810	3.9722e-06	7.22968e-06	-1.15512	1		1.62928e-05	1.24421e-05	1.20814	1
	LOC_Os01g05820	1.58888e-06	5.56129e-07	0.897049	1		1.28015e-05	4.01357e-06	3.49962	1
	LOC_Os01g05830	1.11222e-05	2.50258e-05	-2.72326	1		9.01922e-06	8.42849e-06	0.239726	1
	LOC_Os01g05840	6.99107e-05	4.22658e-05	3.24777	1		8.43733e-06	4.81628e-06	1.65491	1
	LOC_Os01g05850	0	5.56129e-07	-0.836676	1		1.74565e-06	3.21085e-06	-1.14595	1
	LOC_Os01g05860	0	3.89291e-06	-2.21364	1		2.90942e-06	1.60543e-06	1.01987	1
	LOC_Os01g05870	9.53327e-06	8.89807e-06	0.180601	1		3.78225e-06	4.01357e-06	-0.141148	1
	LOC_Os01g05880	0	5.56129e-07	-0.836676	1		5.81885e-07	4.01357e-07	0.305011	1
	LOC_Os01g05890	7.9444e-07	0	1.19521	1		5.81885e-07	1.20407e-06	-0.814266	1
	LOC_Os01g05900	3.9722e-06	6.11742e-06	-0.806855	1		1.25105e-05	1.44488e-05	-0.638183	1
	LOC_Os01g05940	1.03277e-05	1.22348e-05	-0.484987	1		6.98262e-06	8.42849e-06	-0.630749	1
	LOC_Os01g05960	5.56108e-06	2.78065e-06	1.20755	1		5.52791e-06	4.41492e-06	0.594648	1
	LOC_Os01g05970	3.17776e-05	2.22452e-05	1.60341	1		5.26606e-05	3.29113e-05	3.56382	1
	LOC_Os01g05980	1.9861e-05	1.66839e-05	0.64452	1		5.81885e-06	4.41492e-06	0.737896	1
	LOC_Os01g06000	5.56108e-06	7.78581e-06	-0.730384	1		5.52791e-06	7.62578e-06	-0.995909	1
	LOC_Os01g06010	0.000122344	9.8991e-05	1.92829	1		0.000135579	0.000101543	3.71476	1
	LOC_Os01g06020	7.14996e-06	1.00103e-05	-0.828179	1		6.98262e-06	5.61899e-06	0.647344	1
	LOC_Os01g06030	0	0				0	4.01357e-07	-1.17452	1
	LOC_Os01g06040	0	5.56129e-07	-0.836676	1		0	4.01357e-07	-1.17452	1
	LOC_Os01g06050	1.03277e-05	7.78581e-06	0.735971	1		5.52791e-06	1.20407e-05	-2.72272	1
	LOC_Os01g06060	7.9444e-07	2.78065e-06	-1.21992	1		8.72827e-07	0	1.47468	1
	LOC_Os01g06070	7.9444e-07	0	1.19521	1		5.81885e-07	1.20407e-06	-0.814266	1
	LOC_Os01g06080	0	0				0	4.01357e-07	-1.17452	1
	LOC_Os01g06090	2.14499e-05	1.33471e-05	1.707	1		1.04739e-05	1.48502e-05	-1.49891	1
	LOC_Os01g06100	0	0				0	0
	LOC_Os01g06110	0	5.56129e-07	-0.836676	1		0	0
	LOC_Os01g06120	0	0				0	8.02713e-07	-1.66103	1
	LOC_Os01g06130	8.73884e-06	2.22452e-06	2.5305	1		3.78225e-06	3.21085e-06	0.364889	1
	LOC_Os01g06140	7.2294e-05	4.44903e-05	3.19888	1		7.30266e-05	6.42171e-05	1.27167	1
	LOC_Os01g06150	1.58888e-06	1.11226e-06	0.358529	1		1.74565e-06	1.20407e-06	0.528295	1
	LOC_Os01g06160	1.58888e-06	1.11226e-06	0.358529	1		2.90942e-07	4.01357e-07	-0.228477	1
	LOC_Os01g06170	0	0				8.72827e-07	4.01357e-07	0.689852	1
	LOC_Os01g06180	0	0				0	0
	LOC_Os01g06200	7.9444e-07	1.11226e-06	-0.276059	1		1.45471e-06	3.21085e-06	-1.42534	1
	LOC_Os01g06210	1.58888e-06	5.56129e-07	0.897049	1		0	1.20407e-06	-2.03434	1
	LOC_Os01g06220	1.19166e-05	2.22452e-05	-2.09529	1		0.000130051	9.39175e-05	4.05225	1
	LOC_Os01g06230	0	0				0	0
	LOC_Os01g06240	1.58888e-06	5.56129e-07	0.897049	1		4.94602e-06	4.41492e-06	0.293716	1
	LOC_Os01g06250	7.9444e-07	1.66839e-06	-0.657412	1		8.72827e-07	2.40814e-06	-1.49764	1
	LOC_Os01g06260	0	3.33678e-06	-2.04943	1		5.81885e-07	0	1.20407	1
	LOC_Os01g06270	1.90665e-05	4.11536e-05	-3.3567	1		2.85124e-05	2.8095e-05	0.094237	1
	LOC_Os01g06280	3.9722e-05	4.56026e-05	-0.770065	1		4.82964e-05	4.69587e-05	0.232707	1
	LOC_Os01g06290	0.000123138	0.000134027	-0.823287	1		0.000142271	0.000160141	-1.75507	1
	LOC_Os01g06300	3.17776e-06	1.16787e-05	-2.55789	1		9.89204e-06	1.56529e-05	-1.97315	1
	LOC_Os01g06310	5.56108e-06	3.05871e-05	-4.7817	0.0385201		5.09149e-05	0.000471594	-33.5093	8.55894e-242
	LOC_Os01g06320	1.58888e-06	6.11742e-06	-1.8896	1		1.16377e-06	2.00678e-06	-0.822328	1
	LOC_Os01g06330	0	5.56129e-07	-0.836676	1		0	4.01357e-07	-1.17452	1
	LOC_Os01g06340	2.38332e-06	5.56129e-07	1.37447	1		3.20037e-06	2.00678e-06	0.873222	1
	LOC_Os01g06350	0	5.56129e-07	-0.836676	1		2.90942e-07	0	0.851409	1
	LOC_Os01g06360	8.73884e-06	8.89807e-06	-0.0461038	1		3.20037e-06	2.8095e-06	0.269605	1
	LOC_Os01g06370	0	0				2.90942e-07	0	0.851409	1
	LOC_Os01g06380	7.9444e-07	0	1.19521	1		2.90942e-07	4.01357e-07	-0.228477	1
	LOC_Os01g06390	0	1.11226e-06	-1.18324	1		8.72827e-07	8.02713e-07	0.0917593	1
	LOC_Os01g06400	0	5.56129e-07	-0.836676	1		2.90942e-07	4.01357e-07	-0.228477	1
	LOC_Os01g06410	3.9722e-06	8.34194e-06	-1.47002	1		3.49131e-06	2.00678e-06	1.05365	1
	LOC_Os01g06420	0	0				2.90942e-07	0	0.851409	1
	LOC_Os01g06430	0	0				5.81885e-07	4.01357e-07	0.305011	1
	LOC_Os01g06440	7.9444e-07	1.66839e-06	-0.657412	1		8.72827e-07	2.00678e-06	-1.17323	1
	LOC_Os01g06450	1.58888e-06	1.11226e-06	0.358529	1		5.81885e-07	8.02713e-07	-0.323115	1
	LOC_Os01g06454	1.58888e-06	1.11226e-06	0.358529	1		1.45471e-06	2.40814e-06	-0.841247	1
	LOC_Os01g06460	0.000212115	0.000153492	3.78524	1		0.000215588	0.000182216	2.82539	1
	LOC_Os01g06470	1.90665e-05	2.28013e-05	-0.696934	1		1.54199e-05	1.84624e-05	-0.894834	1
	LOC_Os01g06490	2.38332e-06	3.89291e-06	-0.718192	1		7.27356e-06	8.02713e-06	-0.32874	1
	LOC_Os01g06500	1.90665e-05	1.44594e-05	0.980248	1		9.6011e-06	1.80611e-05	-2.8032	1
	LOC_Os01g06510	1.11222e-05	1.89084e-05	-1.6908	1		1.16377e-05	1.20407e-05	-0.14096	1
	LOC_Os01g06520	1.03277e-05	9.4542e-06	0.239935	1		3.89863e-05	3.53194e-05	0.720213	1
	LOC_Os01g06530	0	2.78065e-06	-1.87087	1		2.0366e-06	2.40814e-06	-0.301557	1
	LOC_Os01g06540	1.58888e-06	0	1.69028	1		0	4.01357e-07	-1.17452	1
	LOC_Os01g06550	1.58888e-06	5.56129e-06	-1.72523	1		2.32754e-06	6.82306e-06	-2.63113	1
	LOC_Os01g06560	9.53327e-06	1.16787e-05	-0.56188	1		9.31016e-06	8.42849e-06	0.354405	1
	LOC_Os01g06570	0	0				2.90942e-07	8.02713e-07	-0.864662	1
	LOC_Os01g06580	7.9444e-07	2.22452e-06	-0.962181	1		8.72827e-06	1.04353e-05	-0.667534	1
	LOC_Os01g06590	1.35055e-05	2.83626e-05	-2.71061	1		7.30266e-05	5.7394e-05	2.30477	1
	LOC_Os01g06600	3.17776e-05	5.78374e-05	-3.26725	1		0.000121905	0.000150107	-2.93097	1
	LOC_Os01g06610	7.9444e-07	5.56129e-07	0.253518	1		5.81885e-07	8.02713e-07	-0.323115	1
	LOC_Os01g06620	2.38332e-06	1.11226e-06	0.855191	1		1.45471e-06	3.21085e-06	-1.42534	1
	LOC_Os01g06630	0	1.66839e-06	-1.44917	1		9.01922e-06	5.21764e-06	1.67714	1
	LOC_Os01g06640	7.30884e-05	7.45213e-05	-0.143402	1		0.000135579	0.000123217	1.30131	1
	LOC_Os01g06650	0	0				0	0
	LOC_Os01g06660	4.13109e-05	4.67149e-05	-0.697168	1		2.38573e-05	3.13058e-05	-1.72325	1
	LOC_Os01g06670	4.76664e-06	1.11226e-06	1.9438	1		4.94602e-06	6.02035e-06	-0.55577	1
	LOC_Os01g06680	7.14996e-05	6.39549e-05	0.792795	1		8.67008e-05	8.58903e-05	0.104826	1
	LOC_Os01g06690	1.58888e-06	5.56129e-07	0.897049	1		1.45471e-06	8.02713e-07	0.721156	1
	LOC_Os01g06700	5.56108e-06	2.22452e-06	1.51351	1		4.07319e-06	2.8095e-06	0.806985	1
	LOC_Os01g06710	7.9444e-07	0	1.19521	1		5.81885e-07	4.01357e-07	0.305011	1
	LOC_Os01g06720	7.9444e-07	5.00516e-06	-2.00327	1		4.07319e-06	6.42171e-06	-1.25477	1
	LOC_Os01g06730	6.35552e-06	3.33678e-06	1.21379	1		7.27356e-06	1.08366e-05	-1.44596	1
	LOC_Os01g06740	1.42999e-05	0.000195758	-14.1933	2.23502e-41		2.29845e-05	1.72583e-05	1.5171	1
	LOC_Os01g06750	7.9444e-07	5.56129e-07	0.253518	1		1.45471e-06	1.20407e-06	0.259323	1
	LOC_Os01g06760	2.38332e-06	2.78065e-06	-0.211342	1		2.0366e-06	1.60543e-06	0.380438	1
	LOC_Os01g06770	0	1.11226e-06	-1.18324	1		4.36414e-06	2.40814e-06	1.24908	1
	LOC_Os01g06780	0	0				0	0
	LOC_Os01g06790	5.56108e-06	3.33678e-06	0.928121	1		2.61848e-06	3.21085e-06	-0.420438	1
	LOC_Os01g06800	0	0				0	8.02713e-07	-1.66103	1
	LOC_Os01g06810	7.9444e-07	5.56129e-07	0.253518	1		2.90942e-07	1.20407e-06	-1.33608	1
	LOC_Os01g06820	0	0				2.90942e-07	4.01357e-07	-0.228477	1
	LOC_Os01g06836	5.56108e-06	7.78581e-06	-0.730384	1		5.23696e-06	4.81628e-06	0.224764	1
	LOC_Os01g06852	8.73884e-06	8.89807e-06	-0.0461038	1		1.16377e-05	8.42849e-06	1.20245	1
	LOC_Os01g06870	7.9444e-07	3.89291e-06	-1.6481	1		2.32754e-06	1.60543e-06	0.610023	1
	LOC_Os01g06876	1.11222e-05	2.28013e-05	-2.36927	1		1.45471e-06	1.20407e-06	0.259323	1
	LOC_Os01g06882	5.56108e-06	3.78168e-05	-5.60355	0.0004654		8.72827e-07	8.02713e-07	0.0917593	1
	LOC_Os01g06890	1.58888e-06	2.22452e-06	-0.390406	1		8.72827e-07	1.60543e-06	-0.810306	1
	LOC_Os01g06900	2.38332e-06	8.34194e-06	-2.11297	1		3.49131e-06	2.40814e-06	0.747122	1
	LOC_Os01g06910	0	0				0	4.01357e-07	-1.17452	1
	LOC_Os01g06920	4.05164e-05	5.95058e-05	-2.27288	1		2.99671e-05	4.09384e-05	-2.24244	1
	LOC_Os01g06940	0	0				0	8.02713e-07	-1.66103	1
	LOC_Os01g06950	0	5.56129e-07	-0.836676	1		0	0
	LOC_Os01g06960	0	0				2.90942e-07	4.01357e-07	-0.228477	1
	LOC_Os01g06970	0	0				0	0
	LOC_Os01g06980	0	0				8.72827e-07	0	1.47468	1
	LOC_Os01g06990	0	0				8.72827e-07	0	1.47468	1
	LOC_Os01g07000	0	5.56129e-07	-0.836676	1		5.81885e-07	4.01357e-07	0.305011	1
	LOC_Os01g07010	7.9444e-07	0	1.19521	1		2.90942e-07	4.01357e-07	-0.228477	1
	LOC_Os01g07020	0	0				0	4.01357e-07	-1.17452	1
	LOC_Os01g07030	7.9444e-07	1.66839e-06	-0.657412	1		3.78225e-06	1.60543e-06	1.54501	1
	LOC_Os01g07040	0	0				5.81885e-07	4.01357e-07	0.305011	1
	LOC_Os01g07050	0	0				2.90942e-07	8.02713e-07	-0.864662	1
	LOC_Os01g07060	0	0				2.90942e-07	4.01357e-07	-0.228477	1
	LOC_Os01g07070	2.93943e-05	4.11536e-05	-1.67923	1		3.28765e-05	2.97004e-05	0.67969	1
	LOC_Os01g07080	1.11222e-05	1.77961e-05	-1.48044	1		1.07649e-05	1.20407e-05	-0.456131	1
	LOC_Os01g07090	1.9861e-05	3.39239e-05	-2.28146	1		3.49131e-06	1.20407e-06	1.72821	1
	LOC_Os01g07100	0	5.56129e-07	-0.836676	1		5.81885e-07	1.20407e-06	-0.814266	1
	LOC_Os01g07110	5.56108e-06	5.00516e-06	0.209088	1		4.65508e-06	6.42171e-06	-0.913908	1
	LOC_Os01g07120	5.56108e-06	1.11226e-05	-1.61025	1		8.43733e-06	1.04353e-05	-0.788379	1
	LOC_Os01g07130	7.9444e-07	2.22452e-06	-0.962181	1		3.78225e-06	4.01357e-06	-0.141148	1
	LOC_Os01g07140	4.76664e-06	8.34194e-06	-1.17378	1		8.43733e-06	1.1238e-05	-1.08557	1
	LOC_Os01g07150	0	1.11226e-06	-1.18324	1		2.90942e-07	4.01357e-07	-0.228477	1
	LOC_Os01g07160	7.9444e-07	5.56129e-07	0.253518	1		0	4.01357e-07	-1.17452	1
	LOC_Os01g07170	2.38332e-06	5.00516e-06	-1.13867	1		1.36743e-05	9.23121e-06	1.55407	1
	LOC_Os01g07180	0	1.11226e-06	-1.18324	1		2.90942e-07	8.02713e-07	-0.864662	1
	LOC_Os01g07190	0	0				0	0
	LOC_Os01g07200	3.73387e-05	6.84039e-05	-3.58463	1		3.78225e-05	3.45167e-05	0.658254	1
	LOC_Os01g07212	4.76664e-06	3.33678e-06	0.620992	1		1.39652e-05	1.52516e-05	-0.405914	1
	LOC_Os01g07240	1.58888e-06	0	1.69028	1		8.14639e-06	4.01357e-06	1.96195	1
	LOC_Os01g07250	0.000139027	0.000115675	1.79529	1		5.14968e-05	4.69587e-05	0.774533	1
	LOC_Os01g07260	1.82721e-05	2.72503e-05	-1.59188	1		7.24447e-05	6.66252e-05	0.835996	1
	LOC_Os01g07270	0	0				1.74565e-06	8.02713e-07	0.975598	1
	LOC_Os01g07280	1.90665e-05	1.94645e-05	-0.0779501	1		1.16377e-05	1.16393e-05	-0.000580627	1
	LOC_Os01g07300	4.76664e-06	6.11742e-06	-0.492884	1		1.16377e-06	2.40814e-06	-1.15155	1
	LOC_Os01g07310	2.38332e-05	2.1689e-05	0.388343	1		3.92772e-05	4.4952e-05	-1.05666	1
	LOC_Os01g07320	7.9444e-07	0	1.19521	1		0	0
	LOC_Os01g07330	1.19166e-05	1.00103e-05	0.499241	1		5.23696e-06	7.62578e-06	-1.14925	1
	LOC_Os01g07340	3.17776e-06	3.33678e-06	-0.0756532	1		1.16377e-06	2.40814e-06	-1.15155	1
	LOC_Os01g07350	1.2711e-05	3.89291e-06	2.76628	1		4.07319e-06	4.81628e-06	-0.426467	1
	LOC_Os01g07360	7.14996e-06	7.78581e-06	-0.19947	1		1.33834e-05	1.28434e-05	0.178908	1
	LOC_Os01g07364	3.17776e-06	0	2.39041	1		8.72827e-07	1.60543e-06	-0.810306	1
	LOC_Os01g07370	7.38829e-05	4.22658e-05	3.65908	1		0.000266503	0.000234392	2.42657	1
	LOC_Os01g07376	3.17776e-06	7.78581e-06	-1.63405	1		4.36414e-06	6.42171e-06	-1.08145	1
	LOC_Os01g07382	3.17776e-06	1.11226e-06	1.26862	1		2.32754e-06	2.8095e-06	-0.364162	1
	LOC_Os01g07390	3.89275e-05	5.33884e-05	-1.80677	1		2.41482e-05	3.13058e-05	-1.65079	1
	LOC_Os01g07400	1.19166e-05	3.89291e-06	2.57363	1		9.01922e-06	1.1238e-05	-0.845318	1
	LOC_Os01g07410	5.08441e-05	3.61484e-05	1.94665	1		6.0807e-05	5.25777e-05	1.30606	1
	LOC_Os01g07420	2.38332e-06	2.22452e-06	0.0903	1		6.5462e-05	4.17411e-05	3.82717	1
	LOC_Os01g07430	3.17776e-06	1.11226e-06	1.26862	1		8.72827e-07	4.01357e-07	0.689852	1
	LOC_Os01g07450	0	5.56129e-07	-0.836676	1		0	8.02713e-07	-1.66103	1
	LOC_Os01g07460	0	0				2.90942e-07	8.02713e-07	-0.864662	1
	LOC_Os01g07470	0	0				0	0
	LOC_Os01g07480	1.58888e-06	2.78065e-06	-0.67768	1		3.49131e-06	8.82985e-06	-2.67926	1
	LOC_Os01g07490	2.62165e-05	2.61381e-05	0.0131922	1		3.75316e-05	4.37479e-05	-1.17919	1
	LOC_Os01g07500	2.54221e-05	2.44697e-05	0.164357	1		5.93523e-05	8.26795e-05	-3.37146	1
	LOC_Os01g07510	0	0				0	0
	LOC_Os01g07520	2.78054e-05	2.05768e-05	1.28167	1		2.06569e-05	3.61221e-05	-3.56681	1
	LOC_Os01g07530	5.48163e-05	3.16994e-05	3.09839	1		5.87704e-05	6.70266e-05	-1.2578	1
	LOC_Os01g07540	4.76664e-06	4.44903e-06	0.127704	1		5.81885e-06	8.02713e-06	-1.02178	1
	LOC_Os01g07550	0	0				0	0
	LOC_Os01g07560	0	2.22452e-06	-1.67335	1		2.67667e-05	3.33126e-05	-1.44807	1
	LOC_Os01g07570	1.58888e-06	5.56129e-07	0.897049	1		1.77475e-05	9.23121e-06	2.71922	1
	LOC_Os01g07590	3.17776e-06	0	2.39041	1		8.72827e-07	1.20407e-06	-0.395733	1
	LOC_Os01g07600	2.38332e-06	4.44903e-06	-0.937037	1		1.45471e-06	3.21085e-06	-1.42534	1
	LOC_Os01g07610	6.35552e-06	7.22968e-06	-0.28699	1		8.72827e-06	1.08366e-05	-0.817223	1
	LOC_Os01g07620	2.38332e-06	3.89291e-06	-0.718192	1		3.78225e-06	4.01357e-06	-0.141148	1
	LOC_Os01g07630	1.42999e-05	1.50155e-05	-0.160486	1		1.57109e-05	1.36461e-05	0.644115	1
	LOC_Os01g07640	0	5.56129e-07	-0.836676	1		5.81885e-07	3.21085e-06	-2.43286	1
	LOC_Os01g07650	0	0				0	0
	LOC_Os01g07660	7.9444e-07	2.78065e-06	-1.21992	1		1.45471e-06	8.02713e-07	0.721156	1
	LOC_Os01g07670	7.9444e-07	5.56129e-07	0.253518	1		2.90942e-07	8.02713e-07	-0.864662	1
	LOC_Os01g07680	7.9444e-07	0	1.19521	1		2.90942e-07	4.01357e-07	-0.228477	1
	LOC_Os01g07700	3.17776e-05	3.33678e-05	-0.23924	1		8.14639e-06	6.82306e-06	0.577288	1
	LOC_Os01g07710	1.58888e-06	1.11226e-06	0.358529	1		8.72827e-07	2.00678e-06	-1.17323	1
	LOC_Os01g07720	2.14499e-05	1.16787e-05	2.12183	1		1.94931e-05	1.16393e-05	2.34573	1
	LOC_Os01g07730	7.9444e-06	8.89807e-06	-0.281382	1		2.32754e-06	3.61221e-06	-0.911799	1
	LOC_Os01g07740	1.58888e-05	1.00103e-05	1.43468	1		1.71656e-05	1.00339e-05	2.27712	1
	LOC_Os01g07750	8.73884e-06	2.33574e-05	-3.02102	1		2.06569e-05	1.24421e-05	2.38032	1
	LOC_Os01g07760	0.000251837	0.000222452	1.65123	1		0.000327892	0.000250447	5.41687	0.00146927
	LOC_Os01g07770	1.58888e-06	5.56129e-07	0.897049	1		2.61848e-06	2.00678e-06	0.478415	1
	LOC_Os01g07780	0.000140616	6.4511e-05	6.6893	4.96935e-07		0.000118995	0.000146094	-2.85242	1
	LOC_Os01g07790	3.9722e-06	2.22452e-06	0.876442	1		1.74565e-06	4.01357e-07	1.48689	1
	LOC_Os01g07800	2.14499e-05	1.61277e-05	1.06998	1		1.0183e-05	9.23121e-06	0.365726	1
	LOC_Os01g07810	9.53327e-06	1.2791e-05	-0.82844	1		1.28015e-05	2.48841e-05	-3.43435	1
	LOC_Os01g07820	7.9444e-07	0	1.19521	1		5.81885e-07	4.01357e-07	0.305011	1
	LOC_Os01g07830	0	0				0	0
	LOC_Os01g07840	7.9444e-07	0	1.19521	1		5.81885e-07	1.20407e-06	-0.814266	1
	LOC_Os01g07850	1.58888e-06	0	1.69028	1		8.72827e-07	1.20407e-06	-0.395733	1
	LOC_Os01g07860	0	2.22452e-06	-1.67335	1		1.45471e-06	2.8095e-06	-1.14449	1
	LOC_Os01g07870	2.46276e-05	3.0031e-05	-0.881743	1		1.28015e-05	1.20407e-05	0.258803	1
	LOC_Os01g07880	4.76664e-06	6.67355e-06	-0.676204	1		7.5645e-06	6.42171e-06	0.516032	1
	LOC_Os01g07890	3.17776e-06	6.11742e-06	-1.14192	1		3.20037e-06	3.61221e-06	-0.269494	1
	LOC_Os01g07900	7.9444e-07	1.11226e-06	-0.276059	1		2.90942e-07	0	0.851409	1
	LOC_Os01g07910	1.35055e-05	1.11226e-05	0.589368	1		3.49131e-05	2.48841e-05	2.1755	1
	LOC_Os01g07920	8.73884e-06	7.22968e-06	0.463459	1		1.16377e-05	9.23121e-06	0.887253	1
	LOC_Os01g07930	2.38332e-06	6.11742e-06	-1.50143	1		5.81885e-07	1.20407e-06	-0.814266	1
	LOC_Os01g07940	1.42999e-05	1.66839e-05	-0.517684	1		2.29845e-05	3.25099e-05	-2.20375	1
	LOC_Os01g07950	1.2711e-05	4.44903e-05	-4.87975	0.0235398		2.58939e-05	3.53194e-05	-2.07327	1
	LOC_Os01g07960	1.50944e-05	2.44697e-05	-1.77706	1		2.82214e-05	3.25099e-05	-0.940657	1
	LOC_Os01g07970	7.9444e-07	2.78065e-06	-1.21992	1		1.45471e-06	2.00678e-06	-0.510889	1
	LOC_Os01g07980	7.9444e-07	2.78065e-06	-1.21992	1		1.16377e-06	0	1.70282	1
	LOC_Os01g07990	2.22443e-05	2.50258e-05	-0.489786	1		2.96761e-05	2.64895e-05	0.719462	1
	LOC_Os01g08000	5.56108e-06	3.33678e-06	0.928121	1		2.32754e-06	3.21085e-06	-0.64623	1
	LOC_Os01g08010	2.22443e-05	1.05665e-05	2.56271	1		1.22196e-05	1.16393e-05	0.201516	1
	LOC_Os01g08020	6.35552e-06	2.78065e-06	1.49166	1		2.90942e-06	4.41492e-06	-0.961398	1
	LOC_Os01g08050	7.9444e-07	0	1.19521	1		0	8.02713e-07	-1.66103	1
	LOC_Os01g08060	0	0				0	0
	LOC_Os01g08070	0	5.56129e-07	-0.836676	1		0	0
	LOC_Os01g08090	2.14499e-05	4.44903e-05	-3.35111	1		8.20458e-05	9.27134e-05	-1.37835	1
	LOC_Os01g08100	0	2.22452e-06	-1.67335	1		1.74565e-06	8.02713e-07	0.975598	1
	LOC_Os01g08110	1.03277e-05	6.67355e-06	1.09952	1		1.74565e-05	8.82985e-06	2.78787	1
	LOC_Os01g08120	1.58888e-06	1.11226e-06	0.358529	1		1.74565e-06	2.40814e-06	-0.559651	1
	LOC_Os01g08130	0	0				5.81885e-07	4.01357e-07	0.305011	1
	LOC_Os01g08140	0	0				0	0
	LOC_Os01g08150	1.58888e-06	1.66839e-06	-0.0534949	1		2.5021e-05	2.2476e-05	0.625018	1
	LOC_Os01g08160	7.9444e-07	3.33678e-06	-1.44566	1		1.45471e-06	2.00678e-06	-0.510889	1
	LOC_Os01g08170	3.17776e-06	5.56129e-07	1.76388	1		5.99341e-05	4.01357e-05	3.31217	1
	LOC_Os01g08180	1.58888e-06	0	1.69028	1		0	0
	LOC_Os01g08190	1.11222e-05	9.4542e-06	0.4507	1		8.14639e-06	6.82306e-06	0.577288	1
	LOC_Os01g08200	1.2711e-05	1.44594e-05	-0.405866	1		7.5645e-06	7.62578e-06	-0.0267306	1
	LOC_Os01g08220	7.9444e-07	5.56129e-07	0.253518	1		5.81885e-07	1.20407e-06	-0.814266	1
	LOC_Os01g08240	0	0				0	0
	LOC_Os01g08250	2.46276e-05	2.11329e-05	0.632956	1		5.81885e-06	6.82306e-06	-0.483124	1
	LOC_Os01g08260	1.58888e-06	5.56129e-07	0.897049	1		3.78225e-06	4.41492e-06	-0.377925	1
	LOC_Os01g08270	1.2711e-05	1.61277e-05	-0.76628	1		1.13468e-05	1.48502e-05	-1.17604	1
	LOC_Os01g08280	2.22443e-05	3.28116e-05	-1.70448	1		1.97841e-05	2.56868e-05	-1.5035	1
	LOC_Os01g08290	4.52831e-05	5.61691e-05	-1.30297	1		3.22946e-05	5.29791e-05	-3.88313	1
	LOC_Os01g08300	0	0				2.90942e-07	0	0.851409	1
	LOC_Os01g08310	3.9722e-06	2.78065e-06	0.566885	1		1.65837e-05	1.08366e-05	1.83503	1
	LOC_Os01g08320	4.76664e-06	7.78581e-06	-1.01568	1		6.98262e-06	9.63256e-06	-1.11931	1
	LOC_Os01g08330	0	0				2.90942e-07	1.60543e-06	-1.72029	1
	LOC_Os01g08340	8.73884e-06	5.00516e-06	1.25604	1		1.30924e-05	7.62578e-06	1.99969	1
	LOC_Os01g08350	0	1.66839e-06	-1.44917	1		2.0366e-06	8.02713e-07	1.20361	1
	LOC_Os01g08360	2.38332e-06	5.56129e-07	1.37447	1		2.90942e-06	2.00678e-06	0.682026	1
	LOC_Os01g08370	1.9861e-05	2.11329e-05	-0.241089	1		8.14639e-06	1.16393e-05	-1.35391	1
	LOC_Os01g08380	1.11222e-05	1.00103e-05	0.295696	1		8.05911e-05	0.000110373	-3.70968	1
	LOC_Os01g08390	1.58888e-06	5.56129e-07	0.897049	1		1.45471e-06	1.20407e-06	0.259323	1
	LOC_Os01g08400	7.9444e-06	1.39032e-05	-1.51535	1		1.07649e-05	1.00339e-05	0.27166	1
	LOC_Os01g08410	1.58888e-06	5.56129e-06	-1.72523	1		1.89113e-05	2.28773e-05	-1.05079	1
	LOC_Os01g08420	0.000104072	0.00013792	-2.61594	1		4.5387e-05	4.69587e-05	-0.278378	1
	LOC_Os01g08430	2.54221e-05	2.1689e-05	0.666528	1		2.38573e-05	2.48841e-05	-0.250413	1
	LOC_Os01g08440	0.000104072	4.89394e-05	5.60506	0.000461345		2.82214e-05	1.76597e-05	2.60292	1
	LOC_Os01g08450	1.11222e-05	1.66839e-05	-1.26144	1		6.16798e-05	4.69587e-05	2.37511	1
	LOC_Os01g08460	7.9444e-07	0	1.19521	1		0	8.02713e-07	-1.66103	1
	LOC_Os01g08464	1.58888e-06	1.11226e-06	0.358529	1		2.90942e-07	8.02713e-07	-0.864662	1
	LOC_Os01g08470	1.58888e-06	1.66839e-06	-0.0534949	1		1.25105e-05	1.24421e-05	0.0232912	1
	LOC_Os01g08480	1.58888e-06	1.66839e-06	-0.0534949	1		2.90942e-07	8.02713e-07	-0.864662	1
	LOC_Os01g08490	0	0				0	0
	LOC_Os01g08500	8.73884e-06	3.33678e-06	1.97114	1		1.74565e-06	2.40814e-06	-0.559651	1
	LOC_Os01g08510	1.50944e-05	2.72503e-05	-2.2178	1		6.10979e-06	1.04353e-05	-1.84637	1
	LOC_Os01g08520	3.9722e-06	2.78065e-06	0.566885	1		4.65508e-06	5.21764e-06	-0.305704	1
	LOC_Os01g08530	1.50944e-05	1.724e-05	-0.456521	1		7.5645e-06	6.02035e-06	0.705717	1
	LOC_Os01g08540	7.9444e-06	5.56129e-06	0.801698	1		1.04739e-05	6.42171e-06	1.64446	1
	LOC_Os01g08550	7.14996e-06	8.89807e-06	-0.525997	1		8.43733e-06	1.00339e-05	-0.635813	1
	LOC_Os01g08560	0.000223238	0.000175737	2.92507	1		0.000186785	0.000195059	-0.721026	1
	LOC_Os01g08570	7.9444e-07	1.11226e-06	-0.276059	1		5.81885e-07	4.01357e-07	0.305011	1
	LOC_Os01g08580	6.35552e-06	7.78581e-06	-0.458772	1		1.25105e-05	6.42171e-06	2.31975	1
	LOC_Os01g08590	0	0				0	0
	LOC_Os01g08600	2.38332e-06	1.11226e-06	0.855191	1		2.90942e-07	4.01357e-07	-0.228477	1
	LOC_Os01g08610	0.000117577	0.000142369	-1.8558	1		9.6011e-06	1.20407e-05	-0.899461	1
	LOC_Os01g08620	2.85998e-05	3.50361e-05	-0.973215	1		5.81885e-07	0	1.20407	1
	LOC_Os01g08630	6.35552e-06	3.33678e-06	1.21379	1		1.16377e-06	2.40814e-06	-1.15155	1
	LOC_Os01g08640	0	0				0	0
	LOC_Os01g08650	2.62165e-05	3.83729e-05	-1.8109	1		1.89113e-05	1.92651e-05	-0.0974169	1
	LOC_Os01g08660	1.9861e-05	1.39032e-05	1.2676	1		4.18957e-05	4.13397e-05	0.103524	1
	LOC_Os01g08670	3.17776e-06	5.56129e-07	1.76388	1		7.5645e-06	1.08366e-05	-1.3153	1
	LOC_Os01g08680	3.9722e-06	8.34194e-06	-1.47002	1		5.52791e-06	5.61899e-06	-0.0464021	1
	LOC_Os01g08690	1.03277e-05	1.55716e-05	-1.2321	1		1.74565e-05	1.80611e-05	-0.17264	1
	LOC_Os01g08700	4.84608e-05	0.000115119	-6.12612	1.99559e-05		5.96432e-05	5.53872e-05	0.672504	1
	LOC_Os01g08710	2.38332e-06	4.44903e-06	-0.937037	1		3.78225e-06	6.42171e-06	-1.43433	1
	LOC_Os01g08720	0	0				0	0
	LOC_Os01g08730	0	0				2.90942e-07	0	0.851409	1
	LOC_Os01g08740	0	0				2.90942e-07	0	0.851409	1
	LOC_Os01g08750	6.83218e-05	6.84039e-05	-0.00854424	1		5.90613e-05	4.53533e-05	2.2567	1
	LOC_Os01g08760	0	5.56129e-07	-0.836676	1		5.81885e-07	8.02713e-07	-0.323115	1
	LOC_Os01g08770	7.14996e-06	4.44903e-06	0.985531	1		5.23696e-06	7.62578e-06	-1.14925	1
	LOC_Os01g08780	1.42999e-05	7.78581e-06	1.73246	1		2.26935e-05	2.9299e-05	-1.5731	1
	LOC_Os01g08790	0	0				1.16377e-06	0	1.70282	1
	LOC_Os01g08800	1.58888e-06	2.22452e-06	-0.390406	1		4.36414e-06	6.42171e-06	-1.08145	1
	LOC_Os01g08810	4.76664e-06	1.66839e-06	1.55374	1		1.74565e-06	3.21085e-06	-1.14595	1
	LOC_Os01g08814	0.000110427	0.000159609	-3.5852	1		0.000130342	0.000120808	1.0195	1
	LOC_Os01g08820	0	0				3.20037e-06	2.8095e-06	0.269605	1
	LOC_Os01g08830	5.16386e-05	5.83936e-05	-0.779462	1		8.20458e-05	8.26795e-05	-0.0839534	1
	LOC_Os01g08840	0	0				0	0
	LOC_Os01g08850	5.56108e-06	9.4542e-06	-1.19557	1		1.13468e-05	2.08706e-05	-2.92162	1
	LOC_Os01g08860	7.9444e-05	4.2822e-05	4.14142	0.764901		1.33834e-05	1.60543e-05	-0.842841	1
	LOC_Os01g08870	0	0				2.90942e-07	0	0.851409	1
	LOC_Os01g08880	7.9444e-07	5.56129e-07	0.253518	1		0	1.20407e-06	-2.03434	1
	LOC_Os01g08890	2.85998e-05	4.33781e-05	-2.08238	1		2.47301e-05	2.04692e-05	1.06923	1
	LOC_Os01g08930	1.03277e-05	8.89807e-06	0.399405	1		5.81885e-06	6.02035e-06	-0.0996733	1
	LOC_Os01g08940	0	0				8.72827e-07	1.20407e-06	-0.395733	1
	LOC_Os01g08950	1.66832e-05	3.67045e-05	-3.22939	1		2.82214e-05	2.97004e-05	-0.330981	1
	LOC_Os01g08960	1.03277e-05	2.78065e-05	-3.31304	1		2.82214e-05	3.05031e-05	-0.507659	1
	LOC_Os01g08970	3.57498e-05	5.61691e-05	-2.54247	1		3.92772e-05	4.21425e-05	-0.541245	1
	LOC_Os01g08980	1.58888e-06	2.78065e-06	-0.67768	1		7.27356e-06	4.81628e-06	1.18219	1
	LOC_Os01g08990	0	5.56129e-07	-0.836676	1		5.81885e-07	2.00678e-06	-1.57604	1
	LOC_Os01g09000	5.48163e-05	5.56129e-05	-0.0921914	1		5.70247e-05	5.37818e-05	0.522422	1
	LOC_Os01g09010	4.76664e-06	7.22968e-06	-0.850116	1		5.76066e-05	2.08706e-05	6.79928	2.54713e-07
	LOC_Os01g09020	1.50944e-05	2.72503e-05	-2.2178	1		7.27356e-06	9.63256e-06	-0.986196	1
	LOC_Os01g09030	2.22443e-05	2.22452e-05	-0.000157666	1		0.000171365	0.000178202	-0.622592	1
	LOC_Os01g09050	7.9444e-07	5.56129e-07	0.253518	1		2.32754e-06	1.60543e-06	0.610023	1
	LOC_Os01g09060	7.9444e-07	1.11226e-06	-0.276059	1		5.81885e-07	4.01357e-07	0.305011	1
	LOC_Os01g09080	7.9444e-06	5.00516e-06	1.01447	1		0.000381426	0.000430656	-2.95119	1
	LOC_Os01g09090	0	0				2.90942e-07	4.01357e-07	-0.228477	1
	LOC_Os01g09100	4.76664e-06	7.78581e-06	-1.01568	1		4.97512e-05	7.34483e-05	-3.68585	1
	LOC_Os01g09110	0	0				0	0
	LOC_Os01g09120	9.53327e-06	1.44594e-05	-1.20225	1		1.65837e-05	1.60543e-05	0.157316	1
	LOC_Os01g09130	0	5.56129e-07	-0.836676	1		0	4.01357e-07	-1.17452	1
	LOC_Os01g09140	0	0				0	0
	LOC_Os01g09150	0	0				5.81885e-07	0	1.20407	1
	LOC_Os01g09160	0	5.56129e-07	-0.836676	1		0	0
	LOC_Os01g09170	7.9444e-07	0	1.19521	1		2.90942e-07	8.02713e-07	-0.864662	1
	LOC_Os01g09180	0	0				0	0
	LOC_Os01g09190	7.9444e-07	0	1.19521	1		8.72827e-07	0	1.47468	1
	LOC_Os01g09200	7.9444e-06	1.05665e-05	-0.732534	1		1.5129e-05	1.80611e-05	-0.871204	1
	LOC_Os01g09206	0	0				8.72827e-07	8.02713e-07	0.0917593	1
	LOC_Os01g09212	7.9444e-07	1.11226e-06	-0.276059	1		2.90942e-07	4.01357e-07	-0.228477	1
	LOC_Os01g09220	0.000247071	0.000230238	0.940655	1		0.00166943	0.000871345	26.2789	8.08735e-148
	LOC_Os01g09230	1.58888e-06	1.66839e-06	-0.0534949	1		3.20037e-06	2.40814e-06	0.562285	1
	LOC_Os01g09240	0	0				2.90942e-07	0	0.851409	1
	LOC_Os01g09246	4.68719e-05	6.39549e-05	-1.94842	1		6.66258e-05	6.66252e-05	8.81e-05	1
	LOC_Os01g09252	2.06554e-05	1.94645e-05	0.229402	1		2.15297e-05	2.12719e-05	0.0669533	1
	LOC_Os01g09260	7.9444e-07	5.56129e-07	0.253518	1		1.62928e-05	2.88977e-05	-3.2604	1
	LOC_Os01g09270	0	0				0	0
	LOC_Os01g09280	2.38332e-06	7.78581e-06	-1.9713	1		4.65508e-06	4.81628e-06	-0.0891504	1
	LOC_Os01g09290	0	0				2.90942e-07	0	0.851409	1
	LOC_Os01g09300	8.65939e-05	0.000173512	-6.37356	4.09279e-06		3.46222e-05	3.69248e-05	-0.463905	1
	LOC_Os01g09305	0	1.11226e-06	-1.18324	1		0	0
	LOC_Os01g09310	8.73884e-06	8.89807e-06	-0.0461038	1		1.30924e-05	1.28434e-05	0.0830381	1
	LOC_Os01g09320	5.32275e-05	7.34091e-05	-2.15241	1		7.62269e-05	8.86998e-05	-1.6609	1
	LOC_Os01g09330	0	0				0	8.02713e-07	-1.66103	1
	LOC_Os01g09340	1.9861e-05	2.72503e-05	-1.29234	1		1.36743e-05	2.52855e-05	-3.23978	1
	LOC_Os01g09350	0	0				0	0
	LOC_Os01g09360	0	0				1.16377e-06	4.01357e-07	0.997784	1
	LOC_Os01g09370	4.76664e-06	8.89807e-06	-1.32517	1		6.69168e-06	2.40814e-06	2.32775	1
	LOC_Os01g09384	4.76664e-06	6.67355e-06	-0.676204	1		7.85545e-06	7.22442e-06	0.275279	1
	LOC_Os01g09400	7.9444e-07	0	1.19521	1		5.81885e-07	4.01357e-07	0.305011	1
	LOC_Os01g09410	1.19166e-05	2.50258e-05	-2.54617	1		2.44392e-05	1.24421e-05	3.27388	1
	LOC_Os01g09420	1.9861e-05	4.00413e-05	-3.0827	1		1.57109e-05	2.08706e-05	-1.46657	1
	LOC_Os01g09430	0.000232771	0.000491618	-11.3533	1.58314e-25		6.48802e-05	7.18429e-05	-1.01627	1
	LOC_Os01g09440	0	5.56129e-07	-0.836676	1		2.90942e-07	0	0.851409	1
	LOC_Os01g09450	4.05164e-05	1.11226e-05	5.24824	0.00340301		2.24026e-05	3.29113e-05	-2.43886	1
	LOC_Os01g09460	2.38332e-06	2.78065e-06	-0.211342	1		2.90942e-06	3.61221e-06	-0.471822	1
	LOC_Os01g09470	1.58888e-06	1.66839e-06	-0.0534949	1		1.16377e-06	1.20407e-06	-0.0445751	1
	LOC_Os01g09480	7.9444e-07	0	1.19521	1		0	0
	LOC_Os01g09490	7.9444e-07	1.11226e-06	-0.276059	1		2.0366e-06	1.20407e-06	0.770424	1
	LOC_Os01g09500	1.58888e-06	0	1.69028	1		5.81885e-07	0	1.20407	1
	LOC_Os01g09510	7.9444e-07	1.66839e-06	-0.657412	1		1.74565e-06	1.60543e-06	0.129767	1
	LOC_Os01g09520	7.9444e-07	5.56129e-07	0.253518	1		2.90942e-07	0	0.851409	1
	LOC_Os01g09530	0	0				0	4.01357e-07	-1.17452	1
	LOC_Os01g09540	1.19166e-05	8.34194e-06	0.981877	1		2.61848e-06	2.8095e-06	-0.139746	1
	LOC_Os01g09550	2.22443e-05	2.44697e-05	-0.394571	1		2.32754e-05	3.29113e-05	-2.21549	1
	LOC_Os01g09560	1.82721e-05	1.00103e-05	1.94118	1		2.41482e-05	2.48841e-05	-0.178842	1
	LOC_Os01g09570	1.90665e-05	3.33678e-05	-2.34758	1		5.78975e-05	5.61899e-05	0.271413	1
	LOC_Os01g09580	3.17776e-06	3.89291e-06	-0.3244	1		3.11308e-05	1.72583e-05	3.31471	1
	LOC_Os01g09590	1.90665e-05	1.50155e-05	0.853432	1		3.84044e-05	4.57547e-05	-1.37144	1
	LOC_Os01g09600	0	5.56129e-07	-0.836676	1		0	4.01357e-07	-1.17452	1
	LOC_Os01g09610	7.9444e-07	5.56129e-07	0.253518	1		2.90942e-07	0	0.851409	1
	LOC_Os01g09620	9.53327e-05	6.72916e-05	2.7176	1		0.000194059	0.000227569	-2.79191	1
	LOC_Os01g09640	1.50944e-05	8.00826e-05	-7.65834	4.17419e-10		3.95682e-05	5.13737e-05	-2.12629	1
	LOC_Os01g09650	7.9444e-07	0	1.19521	1		0	0
	LOC_Os01g09660	0	0				2.90942e-07	2.40814e-06	-2.34177	1
	LOC_Os01g09665	3.9722e-06	2.22452e-06	0.876442	1		2.0366e-06	3.21085e-06	-0.887257	1
	LOC_Os01g09670	7.9444e-07	1.66839e-06	-0.657412	1		2.0366e-06	3.61221e-06	-1.15271	1
	LOC_Os01g09680	5.56108e-06	2.78065e-06	1.20755	1		5.81885e-07	0	1.20407	1
	LOC_Os01g09690	0	1.66839e-06	-1.44917	1		2.90942e-07	4.01357e-07	-0.228477	1
	LOC_Os01g09700	2.14499e-05	3.89291e-06	4.52996	0.130741		4.36414e-06	2.8095e-06	0.969952	1
	LOC_Os01g09710	0	0				0	0
	LOC_Os01g09720	0	0				2.32754e-06	1.20407e-06	0.99128	1
	LOC_Os01g09730	2.38332e-06	5.56129e-07	1.37447	1		1.16377e-06	1.20407e-06	-0.0445751	1
	LOC_Os01g09740	3.9722e-06	1.11226e-06	1.62626	1		2.0366e-06	2.40814e-06	-0.301557	1
	LOC_Os01g09750	9.53327e-06	2.44697e-05	-3.00288	1		9.01922e-06	1.44488e-05	-1.94118	1
	LOC_Os01g09760	3.9722e-06	5.56129e-06	-0.617287	1		3.49131e-06	5.21764e-06	-1.01038	1
	LOC_Os01g09770	1.19166e-05	2.28013e-05	-2.18831	1		0.000373861	0.000131244	17.686	1.30231e-65
	LOC_Os01g09790	3.9722e-06	1.11226e-06	1.62626	1		5.23696e-06	4.41492e-06	0.44671	1
	LOC_Os01g09800	0	2.78065e-06	-1.87087	1		4.65508e-06	5.61899e-06	-0.515004	1
	LOC_Os01g09810	1.58888e-06	2.22452e-06	-0.390406	1		1.74565e-06	2.00678e-06	-0.230404	1
	LOC_Os01g09830	0	0				2.32754e-06	2.40814e-06	-0.0630388	1
	LOC_Os01g09850	5.32275e-05	5.00516e-05	0.381327	1		6.37164e-05	7.4251e-05	-1.53382	1
	LOC_Os01g09860	2.22443e-05	2.66942e-05	-0.767945	1		4.01501e-05	4.53533e-05	-0.961122	1
	LOC_Os01g09870	0	0				2.90942e-07	8.02713e-07	-0.864662	1
	LOC_Os01g09880	7.9444e-06	1.66839e-06	2.61875	1		6.25526e-05	8.46863e-05	-3.1383	1
	LOC_Os01g09890	2.38332e-06	1.11226e-05	-2.74154	1		1.33834e-05	9.63256e-06	1.31192	1
	LOC_Os01g09900	3.17776e-06	1.11226e-06	1.26862	1		1.13468e-05	8.02713e-06	1.26472	1
	LOC_Os01g09930	0	0				5.81885e-07	1.60543e-06	-1.22282	1
	LOC_Os01g09940	0	0				2.90942e-07	0	0.851409	1
	LOC_Os01g09950	0	0				0	0
	LOC_Os01g09960	3.17776e-06	1.66839e-06	0.85828	1		5.81885e-06	2.40814e-06	1.95745	1
	LOC_Os01g09970	0	0				0	0
	LOC_Os01g09980	7.9444e-07	5.56129e-06	-2.16231	1		0	4.01357e-07	-1.17452	1
	LOC_Os01g09990	3.17776e-06	5.56129e-07	1.76388	1		7.5645e-06	5.61899e-06	0.900194	1
	LOC_Os01g10000	7.9444e-07	0	1.19521	1		0	0
	LOC_Os01g10010	7.14996e-06	7.78581e-06	-0.19947	1		1.57109e-05	1.80611e-05	-0.691218	1
	LOC_Os01g10020	5.56108e-06	4.44903e-06	0.431975	1		9.01922e-06	8.02713e-06	0.406532	1
	LOC_Os01g10030	4.52831e-05	2.66942e-05	2.72927	1		3.25856e-05	3.09045e-05	0.357846	1
	LOC_Os01g10040	8.18273e-05	5.78374e-05	2.50864	1		2.26935e-05	1.80611e-05	1.22235	1
	LOC_Os01g10050	5.16386e-05	4.17097e-05	1.26249	1		1.97841e-05	2.04692e-05	-0.18379	1
	LOC_Os01g10060	0	0				0	0
	LOC_Os01g10070	0	5.56129e-07	-0.836676	1		5.81885e-07	1.60543e-06	-1.22282	1
	LOC_Os01g10080	7.9444e-07	2.78065e-06	-1.21992	1		8.72827e-07	1.60543e-06	-0.810306	1
	LOC_Os01g10090	0	0				2.90942e-07	0	0.851409	1
	LOC_Os01g10100	1.11222e-05	6.67355e-06	1.31256	1		4.94602e-06	1.04353e-05	-2.44969	1
	LOC_Os01g10110	3.01887e-05	1.22348e-05	3.48713	1		1.25105e-05	9.63256e-06	1.02892	1
	LOC_Os01g10120	0	0				0	4.01357e-07	-1.17452	1
	LOC_Os01g10130	7.9444e-07	2.22452e-06	-0.962181	1		8.72827e-07	8.02713e-07	0.0917593	1
	LOC_Os01g10140	6.35552e-06	7.78581e-06	-0.458772	1		2.06569e-05	2.00678e-05	0.156716	1
	LOC_Os01g10150	0.000108044	0.000126797	-1.47892	1		5.81885e-05	7.26456e-05	-2.16752	1
	LOC_Os01g10160	0	5.56129e-07	-0.836676	1		0	4.01357e-07	-1.17452	1
	LOC_Os01g10170	0	0				0	0
	LOC_Os01g10180	7.9444e-07	0	1.19521	1		5.23696e-06	4.81628e-06	0.224764	1
	LOC_Os01g10195	0	1.11226e-06	-1.18324	1		8.72827e-07	4.01357e-07	0.689852	1
	LOC_Os01g10200	0	0				0	0
	LOC_Os01g10210	9.45383e-05	3.50361e-05	6.63578	7.15361e-07		4.74236e-05	7.54551e-05	-4.37861	0.289343
	LOC_Os01g10230	0	5.56129e-07	-0.836676	1		2.32754e-06	3.21085e-06	-0.64623	1
	LOC_Os01g10240	7.9444e-07	1.66839e-06	-0.657412	1		2.90942e-07	0	0.851409	1
	LOC_Os01g10250	0.000104866	0.00013069	-2.02817	1		9.54291e-05	0.000112781	-2.05777	1
	LOC_Os01g10260	0	0				0	0
	LOC_Os01g10270	3.9722e-06	1.11226e-06	1.62626	1		0	1.20407e-06	-2.03434	1
	LOC_Os01g10280	2.85998e-05	4.22658e-05	-1.94277	1		1.80384e-05	1.76597e-05	0.107651	1
	LOC_Os01g10290	3.33665e-05	5.95058e-05	-3.22177	1		4.82964e-05	6.10062e-05	-2.08577	1
	LOC_Os01g10300	7.9444e-07	2.78065e-06	-1.21992	1		5.81885e-07	2.40814e-06	-1.8895	1
	LOC_Os01g10310	0	0				2.90942e-07	0	0.851409	1
	LOC_Os01g10320	2.38332e-06	5.00516e-06	-1.13867	1		2.29845e-05	2.40814e-05	-0.272281	1
	LOC_Os01g10340	1.03277e-05	1.16787e-05	-0.348578	1		8.72827e-06	1.08366e-05	-0.817223	1
	LOC_Os01g10350	2.30387e-05	2.66942e-05	-0.626735	1		1.83294e-05	2.60882e-05	-2.0069	1
	LOC_Os01g10370	7.9444e-07	1.11226e-06	-0.276059	1		2.90942e-07	8.02713e-07	-0.864662	1
	LOC_Os01g10380	0	0				0	0
	LOC_Os01g10390	7.9444e-07	5.56129e-07	0.253518	1		0	0
	LOC_Os01g10400	4.92553e-05	3.16994e-05	2.42125	1		5.23696e-06	2.8095e-06	1.42074	1
	LOC_Os01g10410	7.9444e-07	4.44903e-06	-1.83274	1		1.74565e-06	1.20407e-06	0.528295	1
	LOC_Os01g10420	0	0				2.90942e-07	8.02713e-07	-0.864662	1
	LOC_Os01g10430	9.53327e-06	7.78581e-06	0.515591	1		2.90942e-06	4.81628e-06	-1.1897	1
	LOC_Os01g10440	7.9444e-06	6.67355e-06	0.407628	1		2.67667e-05	2.52855e-05	0.348172	1
	LOC_Os01g10450	6.43496e-05	2.83626e-05	4.71248	0.0542314		4.88783e-05	4.17411e-05	1.26644	1
	LOC_Os01g10460	5.56108e-06	5.00516e-06	0.209088	1		1.45471e-06	1.60543e-06	-0.147017	1
	LOC_Os01g10470	4.76664e-06	2.22452e-06	1.20942	1		4.36414e-06	1.60543e-06	1.85209	1
	LOC_Os01g10480	0	0				0	0
	LOC_Os01g10490	7.9444e-07	5.56129e-07	0.253518	1		1.22196e-05	8.02713e-07	5.03679	0.0114685
	LOC_Os01g10504	1.58888e-06	3.33678e-06	-0.929722	1		3.49131e-06	1.60543e-06	1.37971	1
	LOC_Os01g10520	3.17776e-06	1.11226e-06	1.26862	1		4.07319e-06	2.8095e-06	0.806985	1
	LOC_Os01g10530	2.38332e-06	6.67355e-06	-1.66655	1		2.0366e-06	6.02035e-06	-2.4855	1
	LOC_Os01g10550	7.9444e-07	0	1.19521	1		2.90942e-07	4.01357e-07	-0.228477	1
	LOC_Os01g10560	0	0				0	4.01357e-07	-1.17452	1
	LOC_Os01g10580	7.9444e-06	6.67355e-06	0.407628	1		4.07319e-06	2.40814e-06	1.08954	1
	LOC_Os01g10590	7.9444e-07	5.56129e-07	0.253518	1		0	4.01357e-07	-1.17452	1
	LOC_Os01g10600	7.9444e-07	3.89291e-06	-1.6481	1		2.90942e-06	2.00678e-06	0.682026	1
	LOC_Os01g10610	8.73884e-06	5.56129e-06	1.04319	1		6.69168e-06	9.23121e-06	-1.09574	1
	LOC_Os01g10630	7.9444e-06	1.50155e-05	-1.74892	1		5.81885e-06	6.82306e-06	-0.483124	1
	LOC_Os01g10640	2.54221e-05	7.22968e-06	4.08008	0.99771		2.0366e-06	2.40814e-06	-0.301557	1
	LOC_Os01g10650	0	0				0	0
	LOC_Os01g10660	0	0				0	0
	LOC_Os01g10670	0	5.56129e-07	-0.836676	1		0	0
	LOC_Os01g10680	7.14996e-06	7.78581e-06	-0.19947	1		6.40073e-06	4.41492e-06	1.01161	1
	LOC_Os01g10690	3.17776e-06	3.89291e-06	-0.3244	1		6.40073e-06	4.01357e-06	1.23492	1
	LOC_Os01g10700	2.38332e-06	4.44903e-06	-0.937037	1		1.45471e-06	3.61221e-06	-1.6874	1
	LOC_Os01g10710	2.38332e-06	2.22452e-06	0.0903	1		2.32754e-06	3.21085e-06	-0.64623	1
	LOC_Os01g10720	5.48163e-05	6.4511e-05	-1.07236	1		3.75316e-05	2.56868e-05	2.49508	1
	LOC_Os01g10740	7.9444e-07	0	1.19521	1		2.90942e-07	0	0.851409	1
	LOC_Os01g10750	0	0				2.90942e-07	4.01357e-07	-0.228477	1
	LOC_Os01g10760	0	5.56129e-07	-0.836676	1		0	0
	LOC_Os01g10770	7.9444e-07	5.56129e-07	0.253518	1		1.16377e-06	1.60543e-06	-0.456953	1
	LOC_Os01g10780	0	0				0	0
	LOC_Os01g10790	2.38332e-06	3.89291e-06	-0.718192	1		3.49131e-06	1.60543e-06	1.37971	1
	LOC_Os01g10800	3.9722e-06	8.89807e-06	-1.61717	1		4.36414e-06	3.21085e-06	0.703726	1
	LOC_Os01g10810	2.38332e-06	1.66839e-06	0.439107	1		1.45471e-06	1.60543e-06	-0.147017	1
	LOC_Os01g10820	0	3.33678e-06	-2.04943	1		5.81885e-06	6.02035e-06	-0.0996733	1
	LOC_Os01g10830	1.58888e-06	1.66839e-06	-0.0534949	1		1.30924e-05	9.23121e-06	1.37026	1
	LOC_Os01g10840	2.14499e-05	3.05871e-05	-1.51808	1		3.43312e-05	3.57208e-05	-0.282635	1
	LOC_Os01g10850	1.58888e-06	5.56129e-07	0.897049	1		1.86203e-05	1.48502e-05	1.09781	1
	LOC_Os01g10860	4.76664e-06	1.66839e-06	1.55374	1		1.74565e-06	2.00678e-06	-0.230404	1
	LOC_Os01g10870	0	0				0	1.20407e-06	-2.03434	1
	LOC_Os01g10880	7.9444e-07	1.11226e-06	-0.276059	1		2.90942e-06	3.61221e-06	-0.471822	1
	LOC_Os01g10890	1.74777e-05	1.22348e-05	1.18912	1		8.72827e-07	8.02713e-07	0.0917593	1
	LOC_Os01g10900	5.56108e-06	1.11226e-06	2.23103	1		1.74565e-06	2.8095e-06	-0.86345	1
	LOC_Os01g10910	2.38332e-06	1.66839e-06	0.439107	1		5.81885e-07	8.02713e-07	-0.323115	1
	LOC_Os01g10920	7.9444e-07	1.66839e-06	-0.657412	1		1.74565e-06	8.02713e-07	0.975598	1
	LOC_Os01g10930	4.76664e-06	4.44903e-06	0.127704	1		4.65508e-06	9.23121e-06	-2.14436	1
	LOC_Os01g10940	0	0				2.90942e-07	8.02713e-07	-0.864662	1
	LOC_Os01g10950	0.000131877	4.50465e-05	8.31233	2.07953e-12		5.26606e-05	6.02035e-05	-1.2133	1
	LOC_Os01g10960	2.38332e-06	5.56129e-07	1.37447	1		2.90942e-07	4.01357e-07	-0.228477	1
	LOC_Os01g10970	7.9444e-07	1.11226e-06	-0.276059	1		1.16377e-06	0	1.70282	1
	LOC_Os01g10980	2.38332e-06	0	2.07016	1		2.90942e-07	4.01357e-07	-0.228477	1
	LOC_Os01g10990	0	3.89291e-06	-2.21364	1		5.81885e-07	4.01357e-06	-2.899	1
	LOC_Os01g11000	0	0				2.90942e-07	0	0.851409	1
	LOC_Os01g11010	2.38332e-06	0	2.07016	1		1.97841e-05	1.84624e-05	0.362249	1
	LOC_Os01g11020	0	5.56129e-07	-0.836676	1		8.72827e-07	4.01357e-07	0.689852	1
	LOC_Os01g11040	0.000140616	0.000111226	2.27739	1		9.54291e-05	0.000110774	-1.82731	1
	LOC_Os01g11054	0.000555313	0.00024859	13.6338	5.58479e-38		8.69918e-05	0.000108768	-2.66926	1
	LOC_Os01g11070	4.76664e-06	5.56129e-06	-0.298883	1		4.94602e-06	6.82306e-06	-0.942035	1
	LOC_Os01g11080	0	0				2.90942e-07	8.02713e-07	-0.864662	1
	LOC_Os01g11110	7.14996e-06	2.22452e-06	2.05521	1		1.39652e-05	1.20407e-05	0.637694	1
	LOC_Os01g11120	4.76664e-06	4.44903e-06	0.127704	1		5.23696e-06	6.42171e-06	-0.59459	1
	LOC_Os01g11130	5.56108e-06	9.4542e-06	-1.19557	1		2.06569e-05	2.08706e-05	-0.0563717	1
	LOC_Os01g11140	1.58888e-06	2.22452e-06	-0.390406	1		3.49131e-06	6.02035e-06	-1.42432	1
	LOC_Os01g11150	7.9444e-07	3.89291e-06	-1.6481	1		2.61848e-06	8.02713e-07	1.60212	1
	LOC_Os01g11160	5.00497e-05	3.33678e-05	2.263	1		3.78225e-06	6.42171e-06	-1.43433	1
	LOC_Os01g11170	0	0				0	0
	LOC_Os01g11190	0	0				0	0
	LOC_Os01g11200	7.9444e-07	5.56129e-07	0.253518	1		0	8.02713e-07	-1.66103	1
	LOC_Os01g11210	0	1.66839e-06	-1.44917	1		2.32754e-06	1.60543e-06	0.610023	1
	LOC_Os01g11220	3.17776e-06	1.11226e-06	1.26862	1		8.72827e-07	1.60543e-06	-0.810306	1
	LOC_Os01g11230	6.83218e-05	7.17407e-05	-0.350801	1		4.36414e-06	5.61899e-06	-0.681911	1
	LOC_Os01g11240	2.54221e-05	2.11329e-05	0.771275	1		2.26935e-05	2.16733e-05	0.259869	1
	LOC_Os01g11250	5.56108e-06	1.22348e-05	-1.86447	1		5.23696e-06	4.81628e-06	0.224764	1
	LOC_Os01g11260	5.56108e-06	3.89291e-06	0.670748	1		7.85545e-06	8.02713e-06	-0.073287	1
	LOC_Os01g11270	7.9444e-07	1.11226e-06	-0.276059	1		2.0366e-06	1.20407e-06	0.770424	1
	LOC_Os01g11280	1.58888e-06	3.33678e-06	-0.929722	1		0	8.02713e-07	-1.66103	1
	LOC_Os01g11300	1.58888e-06	0	1.69028	1		2.90942e-07	0	0.851409	1
	LOC_Os01g11310	0	0				2.61848e-06	2.8095e-06	-0.139746	1
	LOC_Os01g11320	7.9444e-07	1.11226e-06	-0.276059	1		2.90942e-07	0	0.851409	1
	LOC_Os01g11330	1.58888e-06	5.56129e-07	0.897049	1		2.90942e-07	4.01357e-07	-0.228477	1
	LOC_Os01g11340	3.17776e-06	4.44903e-06	-0.552118	1		3.92772e-05	2.60882e-05	2.72921	1
	LOC_Os01g11350	1.2711e-05	8.34194e-06	1.18058	1		5.557e-05	2.52855e-05	5.56089	0.000650197
	LOC_Os01g11360	0	1.11226e-06	-1.18324	1		1.16377e-06	4.01357e-07	0.997784	1
	LOC_Os01g11370	2.14499e-05	2.44697e-05	-0.539186	1		9.6011e-06	1.28434e-05	-1.17688	1
	LOC_Os01g11390	0	0				0	0
	LOC_Os01g11400	0	0				0	0
	LOC_Os01g11414	0.000212115	6.84039e-05	10.9488	1.49137e-23		0.000310145	0.000271719	2.69385	1
	LOC_Os01g11430	2.38332e-06	1.66839e-06	0.439107	1		1.45471e-06	1.60543e-06	-0.147017	1
	LOC_Os01g11450	0	0				2.90942e-07	0	0.851409	1
	LOC_Os01g11460	0	3.89291e-06	-2.21364	1		1.16377e-06	8.02713e-07	0.431351	1
	LOC_Os01g11470	0	0				0	0
	LOC_Os01g11480	0	0				0	0
	LOC_Os01g11490	7.9444e-07	5.56129e-07	0.253518	1		2.90942e-07	0	0.851409	1
	LOC_Os01g11500	7.9444e-07	0	1.19521	1		3.49131e-06	1.60543e-06	1.37971	1
	LOC_Os01g11510	1.58888e-06	1.11226e-06	0.358529	1		5.81885e-07	2.00678e-06	-1.57604	1
	LOC_Os01g11520	2.38332e-06	3.33678e-06	-0.478148	1		1.28015e-05	1.28434e-05	-0.0140814	1
	LOC_Os01g11550	7.9444e-07	5.56129e-07	0.253518	1		2.90942e-06	2.00678e-06	0.682026	1
	LOC_Os01g11570	3.9722e-06	1.44594e-05	-2.83375	1		6.69168e-06	7.22442e-06	-0.243478	1
	LOC_Os01g11580	0.000115194	8.56439e-05	2.57112	1		6.34255e-05	8.02713e-05	-2.41131	1
	LOC_Os01g11590	4.60775e-05	8.28633e-05	-3.84672	1		1.10558e-05	1.32448e-05	-0.760225	1
	LOC_Os01g11600	0	5.56129e-07	-0.836676	1		0	0
	LOC_Os01g11620	3.17776e-06	1.11226e-06	1.26862	1		2.29845e-05	2.00678e-05	0.751485	1
	LOC_Os01g11640	7.9444e-07	0	1.19521	1		0	0
	LOC_Os01g11650	3.2572e-05	2.89187e-05	0.569944	1		0.000166419	0.000176597	-0.936345	1
	LOC_Os01g11660	2.06554e-05	6.11742e-06	3.59574	1		2.67667e-05	2.32787e-05	0.83343	1
	LOC_Os01g11670	7.14996e-06	9.4542e-06	-0.679869	1		9.6011e-06	6.02035e-06	1.51247	1
	LOC_Os01g11680	0.00019146	5.11639e-05	11.5672	1.33886e-26		2.90942e-07	4.01357e-07	-0.228477	1
	LOC_Os01g11690	1.58888e-06	0	1.69028	1		2.90942e-07	2.8095e-06	-2.60578	1
	LOC_Os01g11700	1.58888e-06	1.00103e-05	-2.83305	1		5.81885e-06	7.22442e-06	-0.667258	1
	LOC_Os01g11704	0	0				0	0
	LOC_Os01g11710	0	1.11226e-06	-1.18324	1		5.23696e-06	2.00678e-06	1.97104	1
	LOC_Os01g11720	2.38332e-06	2.78065e-06	-0.211342	1		4.07319e-06	5.61899e-06	-0.854883	1
	LOC_Os01g11730	3.9722e-06	3.33678e-06	0.288236	1		9.01922e-06	1.20407e-06	3.9222	1
	LOC_Os01g11740	7.9444e-07	1.66839e-06	-0.657412	1		0	1.20407e-06	-2.03434	1
	LOC_Os01g11750	0	0				5.81885e-07	4.01357e-07	0.305011	1
	LOC_Os01g11760	7.9444e-07	1.11226e-06	-0.276059	1		3.20037e-06	1.20407e-06	1.56132	1
	LOC_Os01g11770	0	0				1.45471e-06	2.00678e-06	-0.510889	1
	LOC_Os01g11780	1.58888e-06	0	1.69028	1		2.90942e-07	0	0.851409	1
	LOC_Os01g11790	1.58888e-06	1.66839e-06	-0.0534949	1		3.20037e-06	2.8095e-06	0.269605	1
	LOC_Os01g11800	7.9444e-07	1.66839e-06	-0.657412	1		8.72827e-07	4.01357e-07	0.689852	1
	LOC_Os01g11810	0	1.66839e-06	-1.44917	1		1.97841e-05	1.32448e-05	1.90417	1
	LOC_Os01g11820	0	5.56129e-07	-0.836676	1		5.81885e-07	4.01357e-07	0.305011	1
	LOC_Os01g11830	0	0				8.72827e-07	1.20407e-06	-0.395733	1
	LOC_Os01g11840	0	5.56129e-07	-0.836676	1		5.81885e-07	4.01357e-07	0.305011	1
	LOC_Os01g11850	2.38332e-06	1.66839e-06	0.439107	1		8.72827e-07	0	1.47468	1
	LOC_Os01g11860	8.73884e-06	5.56129e-06	1.04319	1		4.36414e-06	8.02713e-07	2.52773	1
	LOC_Os01g11870	7.9444e-07	5.56129e-07	0.253518	1		0	0
	LOC_Os01g11880	1.58888e-05	9.4542e-06	1.59149	1		6.98262e-06	1.00339e-05	-1.27562	1
	LOC_Os01g11900	1.50944e-05	1.33471e-05	0.400872	1		1.0183e-05	1.24421e-05	-0.813752	1
	LOC_Os01g11910	2.30387e-05	4.44903e-05	-3.09126	1		5.87704e-05	4.97682e-05	1.45908	1
	LOC_Os01g11920	1.19166e-05	1.00103e-05	0.499241	1		1.25105e-05	1.32448e-05	-0.246473	1
	LOC_Os01g11940	1.58888e-06	1.66839e-06	-0.0534949	1		1.16377e-06	1.20407e-06	-0.0445751	1
	LOC_Os01g11946	0.000113605	0.000166283	-3.7699	1		1.45471e-05	1.6857e-05	-0.704736	1
	LOC_Os01g11952	1.42999e-05	8.89807e-06	1.39376	1		6.40073e-06	6.42171e-06	-0.00995699	1
	LOC_Os01g11960	8.73884e-06	8.34194e-06	0.117104	1		1.80384e-05	1.36461e-05	1.31187	1
	LOC_Os01g11970	1.58888e-06	2.22452e-06	-0.390406	1		3.20037e-06	6.02035e-06	-1.61842	1
	LOC_Os01g11980	3.9722e-06	4.44903e-06	-0.198967	1		1.07649e-05	8.42849e-06	0.897765	1
	LOC_Os01g11990	2.38332e-06	1.11226e-06	0.855191	1		2.90942e-06	1.48502e-05	-5.09702	0.00835856
	LOC_Os01g12000	2.38332e-06	2.22452e-06	0.0903	1		5.52791e-06	5.61899e-06	-0.0464021	1
	LOC_Os01g12010	0	0				8.72827e-07	4.01357e-07	0.689852	1
	LOC_Os01g12020	8.73884e-06	7.78581e-06	0.286759	1		1.45471e-06	2.40814e-06	-0.841247	1
	LOC_Os01g12030	0	1.11226e-06	-1.18324	1		5.81885e-07	4.01357e-07	0.305011	1
	LOC_Os01g12040	7.9444e-07	0	1.19521	1		2.90942e-07	0	0.851409	1
	LOC_Os01g12060	0	1.66839e-06	-1.44917	1		4.36414e-06	3.21085e-06	0.703726	1
	LOC_Os01g12070	1.58888e-06	1.11226e-06	0.358529	1		7.5645e-06	1.44488e-05	-2.55859	1
	LOC_Os01g12080	9.05661e-05	0.000159053	-5.15214	0.00570722		2.58939e-05	2.8095e-05	-0.510831	1
	LOC_Os01g12090	0	1.11226e-06	-1.18324	1		1.74565e-06	1.60543e-06	0.129767	1
	LOC_Os01g12100	5.00497e-05	5.67252e-05	-0.781871	1		0.000119286	0.000139672	-2.16696	1
	LOC_Os01g12110	5.56108e-06	3.89291e-06	0.670748	1		1.68747e-05	1.40475e-05	0.857918	1
	LOC_Os01g12120	0	5.56129e-07	-0.836676	1		0	0
	LOC_Os01g12130	1.58888e-06	0	1.69028	1		5.81885e-07	8.02713e-07	-0.323115	1
	LOC_Os01g12140	0	0				0	0
	LOC_Os01g12150	0	0				2.90942e-07	0	0.851409	1
	LOC_Os01g12160	6.35552e-06	1.05665e-05	-1.21922	1		1.42562e-05	1.84624e-05	-1.26289	1
	LOC_Os01g12170	7.9444e-07	0	1.19521	1		1.16377e-06	8.02713e-07	0.431351	1
	LOC_Os01g12180	1.2711e-05	8.34194e-06	1.18058	1		8.43733e-06	1.16393e-05	-1.23039	1
	LOC_Os01g12190	6.83218e-05	3.50361e-05	4.10257	0.905458		1.48381e-05	1.84624e-05	-1.07691	1
	LOC_Os01g12200	5.71996e-05	6.0062e-05	-0.320978	1		2.0075e-05	9.63256e-06	3.16881	1
	LOC_Os01g12210	8.73884e-06	7.22968e-06	0.463459	1		1.25105e-05	9.23121e-06	1.18126	1
	LOC_Os01g12220	0	0				0	0
	LOC_Os01g12230	2.38332e-06	5.56129e-06	-1.32605	1		7.27356e-06	4.01357e-06	1.61256	1
	LOC_Os01g12240	0	5.56129e-07	-0.836676	1		1.45471e-06	2.40814e-06	-0.841247	1
	LOC_Os01g12250	1.58888e-06	1.66839e-06	-0.0534949	1		5.81885e-07	4.01357e-07	0.305011	1
	LOC_Os01g12260	6.35552e-06	1.2791e-05	-1.73893	1		2.21116e-05	1.80611e-05	1.0776	1
	LOC_Os01g12270	0	0				0	0
	LOC_Os01g12280	4.76664e-06	3.33678e-06	0.620992	1		1.74565e-06	2.00678e-06	-0.230404	1
	LOC_Os01g12290	6.35552e-06	5.56129e-06	0.281637	1		1.42562e-05	1.36461e-05	0.195957	1
	LOC_Os01g12304	3.9722e-06	2.22452e-06	0.876442	1		1.45471e-06	2.40814e-06	-0.841247	1
	LOC_Os01g12310	0	0				0	0
	LOC_Os01g12320	9.53327e-06	1.05665e-05	-0.279177	1		1.54199e-05	2.08706e-05	-1.55663	1
	LOC_Os01g12330	3.17776e-06	5.56129e-06	-0.958385	1		6.98262e-06	3.61221e-06	1.71695	1
	LOC_Os01g12340	7.14996e-06	7.78581e-06	-0.19947	1		9.01922e-06	1.24421e-05	-1.27211	1
	LOC_Os01g12350	0	0				5.81885e-07	0	1.20407	1
	LOC_Os01g12360	7.9444e-07	0	1.19521	1		2.90942e-07	4.01357e-07	-0.228477	1
	LOC_Os01g12374	2.38332e-06	1.66839e-06	0.439107	1		8.43733e-06	4.41492e-06	1.86118	1
	LOC_Os01g12381	1.58888e-06	5.56129e-07	0.897049	1		8.72827e-07	8.02713e-07	0.0917593	1
	LOC_Os01g12390	3.17776e-06	3.89291e-06	-0.3244	1		2.0366e-05	1.48502e-05	1.56045	1
	LOC_Os01g12400	3.65442e-05	3.28116e-05	0.548031	1		2.70576e-05	2.88977e-05	-0.419201	1
	LOC_Os01g12410	7.9444e-07	3.89291e-06	-1.6481	1		1.74565e-06	3.61221e-06	-1.41035	1
	LOC_Os01g12420	6.35552e-06	4.44903e-06	0.71706	1		6.69168e-06	8.82985e-06	-0.932759	1
	LOC_Os01g12430	1.58888e-06	3.33678e-06	-0.929722	1		3.49131e-06	5.21764e-06	-1.01038	1
	LOC_Os01g12440	3.9722e-06	1.11226e-06	1.62626	1		6.40073e-06	4.01357e-06	1.23492	1
	LOC_Os01g12460	1.58888e-06	0	1.69028	1		1.74565e-06	0	2.08552	1
	LOC_Os01g12464	2.38332e-06	2.78065e-06	-0.211342	1		5.52791e-06	1.20407e-05	-2.72272	1
	LOC_Os01g12470	1.90665e-05	1.83523e-05	0.142337	1		7.85545e-06	1.16393e-05	-1.47972	1
	LOC_Os01g12480	2.70109e-05	5.172e-05	-3.29872	1		1.97841e-05	3.25099e-05	-3.05091	1
	LOC_Os01g12490	3.9722e-06	7.22968e-06	-1.15512	1		6.69168e-06	6.42171e-06	0.126506	1
	LOC_Os01g12500	7.9444e-07	5.56129e-07	0.253518	1		0	0
	LOC_Os01g12510	0	0				0	0
	LOC_Os01g12520	7.9444e-07	1.66839e-06	-0.657412	1		5.81885e-07	0	1.20407	1
	LOC_Os01g12530	0.000274876	0.000249702	1.34341	1		0.000106194	0.000125625	-2.18388	1
	LOC_Os01g12540	1.42999e-05	1.11226e-05	0.775451	1		1.13468e-05	1.76597e-05	-2.02781	1
	LOC_Os01g12550	1.2711e-05	1.61277e-05	-0.76628	1		8.14639e-06	9.63256e-06	-0.603116	1
	LOC_Os01g12560	2.38332e-06	5.00516e-06	-1.13867	1		2.0366e-06	1.60543e-06	0.380438	1
	LOC_Os01g12570	1.58888e-06	1.11226e-06	0.358529	1		1.45471e-06	4.01357e-07	1.25843	1
	LOC_Os01g12580	7.9444e-07	1.11226e-06	-0.276059	1		1.16377e-06	2.00678e-06	-0.822328	1
	LOC_Os01g12590	1.58888e-06	5.56129e-07	0.897049	1		1.16377e-06	1.20407e-06	-0.0445751	1
	LOC_Os01g12600	1.58888e-06	0	1.69028	1		0	8.02713e-07	-1.66103	1
	LOC_Os01g12610	1.58888e-06	5.56129e-07	0.897049	1		0	0
	LOC_Os01g12630	0	0				5.81885e-07	0	1.20407	1
	LOC_Os01g12640	2.38332e-06	5.56129e-07	1.37447	1		4.65508e-06	6.42171e-06	-0.913908	1
	LOC_Os01g12650	5.56108e-06	3.33678e-06	0.928121	1		1.25105e-05	1.1238e-05	0.441952	1
	LOC_Os01g12660	9.53327e-06	3.33678e-06	2.19732	1		9.89204e-06	1.32448e-05	-1.19866	1
	LOC_Os01g12670	7.9444e-06	6.11742e-06	0.599799	1		6.98262e-06	8.82985e-06	-0.79703	1
	LOC_Os01g12680	1.58888e-06	5.00516e-06	-1.54967	1		1.5129e-05	1.00339e-05	1.69918	1
	LOC_Os01g12690	2.38332e-06	5.56129e-07	1.37447	1		1.45471e-06	1.20407e-06	0.259323	1
	LOC_Os01g12700	3.17776e-06	5.56129e-07	1.76388	1		1.74565e-06	4.41492e-06	-1.89452	1
	LOC_Os01g12710	3.17776e-05	0.000125685	-8.66285	1.01968e-13		1.60018e-05	1.92651e-05	-0.940962	1
	LOC_Os01g12720	2.38332e-06	5.00516e-06	-1.13867	1		4.65508e-06	6.42171e-06	-0.913908	1
	LOC_Os01g12730	2.38332e-05	2.89187e-05	-0.844923	1		3.81135e-05	3.09045e-05	1.46279	1
	LOC_Os01g12740	1.50944e-05	1.55716e-05	-0.104737	1		1.22196e-05	2.68909e-05	-4.11236	0.948737
	LOC_Os01g12750	2.38332e-06	4.44903e-06	-0.937037	1		2.90942e-07	4.01357e-07	-0.228477	1
	LOC_Os01g12760	8.73884e-06	1.00103e-05	-0.355221	1		1.74565e-06	3.21085e-06	-1.14595	1
	LOC_Os01g12770	5.87885e-05	5.06078e-05	0.958176	1		3.78225e-06	5.61899e-06	-1.03442	1
	LOC_Os01g12780	0	0				5.81885e-07	0	1.20407	1
	LOC_Os01g12790	7.9444e-07	3.89291e-06	-1.6481	1		7.5645e-06	6.02035e-06	0.705717	1
	LOC_Os01g12800	6.35552e-06	1.2791e-05	-1.73893	1		9.01922e-06	1.20407e-05	-1.13211	1
	LOC_Os01g12810	0.000544986	0.000368714	7.22195	1.1357e-08		9.6011e-06	1.20407e-05	-0.899461	1
	LOC_Os01g12820	3.9722e-06	1.2791e-05	-2.50734	1		2.32754e-06	4.01357e-06	-1.16295	1
	LOC_Os01g12830	1.74777e-05	1.55716e-05	0.405541	1		5.23696e-06	7.22442e-06	-0.969347	1
	LOC_Os01g12840	8.73884e-06	1.05665e-05	-0.502007	1		9.89204e-06	7.62578e-06	0.910974	1
	LOC_Os01g12850	0	0				8.72827e-07	0	1.47468	1
	LOC_Os01g12860	3.17776e-06	6.11742e-06	-1.14192	1		1.30924e-05	1.80611e-05	-1.53268	1
	LOC_Os01g12870	7.9444e-06	9.4542e-06	-0.437141	1		6.69168e-06	1.24421e-05	-2.28999	1
	LOC_Os01g12880	2.22443e-05	2.44697e-05	-0.394571	1		2.24026e-05	2.40814e-05	-0.419744	1
	LOC_Os01g12890	3.09831e-05	0.000163502	-10.926	1.91886e-23		0.000104739	7.62578e-05	3.55413	1
	LOC_Os01g12900	7.14996e-06	5.56129e-06	0.548325	1		6.98262e-06	3.21085e-06	1.9512	1
	LOC_Os01g12910	1.90665e-05	1.77961e-05	0.255409	1		4.18957e-05	3.73262e-05	0.868635	1
	LOC_Os01g12920	0	5.56129e-07	-0.836676	1		8.72827e-07	1.60543e-06	-0.810306	1
	LOC_Os01g12930	7.9444e-07	3.33678e-06	-1.44566	1		1.25105e-05	1.40475e-05	-0.509272	1
	LOC_Os01g12940	0	0				2.90942e-07	0	0.851409	1
	LOC_Os01g12950	6.03774e-05	6.56233e-05	-0.566644	1		8.43733e-05	9.7931e-05	-1.71699	1
	LOC_Os01g12990	0	0				2.90942e-07	4.01357e-07	-0.228477	1
	LOC_Os01g13000	5.56108e-06	5.56129e-06	-7.88e-05	1		2.90942e-06	5.21764e-06	-1.40846	1
	LOC_Os01g13010	0	0				0	8.02713e-07	-1.66103	1
	LOC_Os01g13020	2.38332e-06	5.56129e-07	1.37447	1		0	0
	LOC_Os01g13024	5.56108e-06	7.78581e-06	-0.730384	1		2.61848e-06	3.61221e-06	-0.685431	1
	LOC_Os01g13030	7.86495e-05	8.1751e-05	-0.29751	1		0.000185912	0.00015974	2.3786	1
	LOC_Os01g13040	0	1.66839e-06	-1.44917	1		1.74565e-06	1.20407e-06	0.528295	1
	LOC_Os01g13050	0	0				0	0
	LOC_Os01g13060	3.9722e-05	3.61484e-05	0.501353	1		2.41482e-05	2.84963e-05	-1.02536	1
	LOC_Os01g13070	7.9444e-07	0	1.19521	1		6.98262e-06	1.16393e-05	-1.87187	1
	LOC_Os01g13080	2.85998e-05	2.00207e-05	1.52113	1		5.557e-05	3.29113e-05	4.01325	1
	LOC_Os01g13090	3.9722e-06	2.22452e-06	0.876442	1		2.0366e-06	1.20407e-06	0.770424	1
	LOC_Os01g13100	7.9444e-06	1.16787e-05	-1.00905	1		1.65837e-05	1.76597e-05	-0.313312	1
	LOC_Os01g13120	1.58888e-05	1.2791e-05	0.710733	1		6.40073e-06	3.61221e-06	1.46563	1
	LOC_Os01g13130	3.17776e-06	6.67355e-06	-1.31483	1		2.90942e-06	2.00678e-06	0.682026	1
	LOC_Os01g13140	7.9444e-07	0	1.19521	1		0	8.02713e-07	-1.66103	1
	LOC_Os01g13150	6.35552e-06	7.22968e-06	-0.28699	1		6.40073e-06	9.23121e-06	-1.23477	1
	LOC_Os01g13160	3.49553e-05	4.00413e-05	-0.710452	1		5.35334e-05	4.53533e-05	1.38906	1
	LOC_Os01g13170	1.19166e-05	2.1689e-05	-2.00075	1		4.68417e-05	4.89655e-05	-0.369454	1
	LOC_Os01g13180	0	5.56129e-07	-0.836676	1		5.81885e-07	4.01357e-07	0.305011	1
	LOC_Os01g13190	9.53327e-06	8.89807e-06	0.180601	1		8.43733e-06	1.36461e-05	-1.92044	1
	LOC_Os01g13200	5.56108e-06	5.00516e-06	0.209088	1		9.31016e-06	1.24421e-05	-1.15471	1
	LOC_Os01g13210	0.000207349	0.000194089	0.807775	1		0.00024381	0.000206297	2.98584	1
	LOC_Os01g13229	3.17776e-06	2.78065e-06	0.199147	1		9.01922e-06	5.61899e-06	1.48332	1
	LOC_Os01g13250	7.9444e-07	0	1.19521	1		2.90942e-07	8.02713e-07	-0.864662	1
	LOC_Os01g13260	5.56108e-06	6.11742e-06	-0.197284	1		4.94602e-06	8.42849e-06	-1.65321	1
	LOC_Os01g13270	1.58888e-06	2.22452e-06	-0.390406	1		1.16377e-06	2.00678e-06	-0.822328	1
	LOC_Os01g13280	0	5.56129e-06	-2.64581	1		6.40073e-06	6.42171e-06	-0.00995699	1
	LOC_Os01g13285	5.56108e-06	5.00516e-06	0.209088	1		2.61848e-06	3.21085e-06	-0.420438	1
	LOC_Os01g13300	3.17776e-06	2.22452e-06	0.507037	1		1.74565e-06	2.00678e-06	-0.230404	1
	LOC_Os01g13310	1.58888e-06	1.11226e-06	0.358529	1		2.0366e-06	8.02713e-07	1.20361	1
	LOC_Os01g13320	7.9444e-07	1.66839e-06	-0.657412	1		1.45471e-06	1.20407e-06	0.259323	1
	LOC_Os01g13330	0	0				2.90942e-07	8.02713e-07	-0.864662	1
	LOC_Os01g13350	2.54221e-05	3.16994e-05	-1.00107	1		2.58939e-05	3.01018e-05	-0.961565	1
	LOC_Os01g13340	0	0				5.81885e-07	2.00678e-06	-1.57604	1
	LOC_Os01g13360	3.33665e-05	3.22555e-05	0.167143	1		1.71656e-05	2.40814e-05	-1.85526	1
	LOC_Os01g13370	2.78054e-05	3.78168e-05	-1.48411	1		4.71327e-05	5.13737e-05	-0.728803	1
	LOC_Os01g13380	0	5.56129e-07	-0.836676	1		2.90942e-07	0	0.851409	1
	LOC_Os01g13390	1.42999e-05	1.2791e-05	0.354539	1		5.81885e-07	8.02713e-07	-0.323115	1
	LOC_Os01g13404	8.73884e-06	1.00103e-05	-0.355221	1		1.39652e-05	1.20407e-05	0.637694	1
	LOC_Os01g13420	4.44886e-05	4.50465e-05	-0.0717058	1		8.78646e-05	0.000119604	-3.7921	1
	LOC_Os01g13430	1.2711e-05	8.34194e-06	1.18058	1		1.22196e-05	1.88638e-05	-2.06101	1
	LOC_Os01g13440	3.17776e-06	1.66839e-06	0.85828	1		3.78225e-06	5.61899e-06	-1.03442	1
	LOC_Os01g13450	7.9444e-07	1.11226e-06	-0.276059	1		0	0
	LOC_Os01g13460	1.35055e-05	1.05665e-05	0.736945	1		2.61848e-05	2.00678e-05	1.5129	1
	LOC_Os01g13470	3.17776e-05	4.00413e-05	-1.17478	1		1.89113e-05	2.00678e-05	-0.315618	1
	LOC_Os01g13480	2.30387e-05	3.05871e-05	-1.23908	1		2.0366e-06	2.8095e-06	-0.604493	1
	LOC_Os01g13490	2.38332e-06	4.44903e-06	-0.937037	1		9.6011e-06	1.16393e-05	-0.75752	1
	LOC_Os01g13500	0	0				2.90942e-07	4.01357e-07	-0.228477	1
	LOC_Os01g13510	7.9444e-07	5.56129e-07	0.253518	1		8.72827e-07	8.02713e-07	0.0917593	1
	LOC_Os01g13520	1.90665e-05	1.50155e-05	0.853432	1		3.81135e-05	3.53194e-05	0.552527	1
	LOC_Os01g13530	7.9444e-07	3.33678e-06	-1.44566	1		6.10979e-06	4.81628e-06	0.658939	1
	LOC_Os01g13540	4.76664e-06	7.78581e-06	-1.01568	1		5.23696e-06	8.82985e-06	-1.66244	1
	LOC_Os01g13550	0.000163655	0.000129578	2.447	1		4.27685e-05	5.09723e-05	-1.45037	1
	LOC_Os01g13560	3.9722e-06	2.78065e-06	0.566885	1		1.48381e-05	1.16393e-05	1.04656	1
	LOC_Os01g13570	6.43496e-05	5.22762e-05	1.37311	1		8.72827e-07	1.20407e-06	-0.395733	1
	LOC_Os01g13590	1.58888e-06	5.56129e-07	0.897049	1		8.72827e-07	2.8095e-06	-1.7922	1
	LOC_Os01g13600	0	0				0	4.01357e-07	-1.17452	1
	LOC_Os01g13610	7.9444e-07	1.66839e-06	-0.657412	1		5.81885e-07	1.60543e-06	-1.22282	1
	LOC_Os01g13620	7.9444e-07	0	1.19521	1		1.16377e-06	4.01357e-07	0.997784	1
	LOC_Os01g13630	7.9444e-07	1.66839e-06	-0.657412	1		5.81885e-07	8.02713e-07	-0.323115	1
	LOC_Os01g13640	0	2.22452e-06	-1.67335	1		8.72827e-07	0	1.47468	1
	LOC_Os01g13650	0	0				0	0
	LOC_Os01g13660	5.00497e-05	4.78271e-05	0.27394	1		5.0624e-05	3.57208e-05	2.68933	1
	LOC_Os01g13670	0	0				0	0
	LOC_Os01g13680	0	0				0	0
	LOC_Os01g13690	0.000512414	0.000556129	-1.62201	1		0.000306071	0.000459955	-9.60704	1.80875e-17
	LOC_Os01g13700	8.73884e-06	7.22968e-06	0.463459	1		1.07649e-05	9.23121e-06	0.579413	1
	LOC_Os01g13710	7.9444e-07	3.33678e-06	-1.44566	1		4.36414e-06	2.40814e-06	1.24908	1
	LOC_Os01g13720	1.42999e-05	1.2791e-05	0.354539	1		1.48381e-05	1.76597e-05	-0.847175	1
	LOC_Os01g13730	0	3.33678e-06	-2.04943	1		2.61848e-06	2.8095e-06	-0.139746	1
	LOC_Os01g13740	7.38829e-05	6.0062e-05	1.46668	1		9.31016e-06	7.22442e-06	0.863192	1
	LOC_Os01g13760	0.000142205	0.000107889	2.67329	1		4.01501e-05	4.45506e-05	-0.816106	1
	LOC_Os01g13770	0.000353526	0.00026583	4.34335	0.310972		3.63678e-05	5.25777e-05	-2.96484	1
	LOC_Os01g13780	2.38332e-06	1.11226e-06	0.855191	1		2.32754e-06	2.40814e-06	-0.0630388	1
	LOC_Os01g13800	0.000103277	4.11536e-05	6.54391	1.3281e-06		2.09479e-05	2.48841e-05	-0.995102	1
	LOC_Os01g13810	0	0				0	0
	LOC_Os01g13820	2.38332e-06	3.89291e-06	-0.718192	1		3.49131e-06	3.61221e-06	-0.0772065	1
	LOC_Os01g13830	0	0				1.16377e-06	8.02713e-07	0.431351	1
	LOC_Os01g13840	7.9444e-07	0	1.19521	1		0	4.01357e-07	-1.17452	1
	LOC_Os01g13850	7.9444e-07	0	1.19521	1		2.90942e-07	8.02713e-07	-0.864662	1
	LOC_Os01g13860	0	1.11226e-06	-1.18324	1		2.90942e-07	8.02713e-07	-0.864662	1
	LOC_Os01g13870	0	1.11226e-06	-1.18324	1		2.90942e-07	8.02713e-07	-0.864662	1
	LOC_Os01g13880	0	0				0	4.01357e-07	-1.17452	1
	LOC_Os01g13890	7.9444e-07	0	1.19521	1		0	0
	LOC_Os01g13900	0	0				0	4.01357e-07	-1.17452	1
	LOC_Os01g13910	0	1.11226e-06	-1.18324	1		5.81885e-07	1.20407e-06	-0.814266	1
	LOC_Os01g13920	0	0				5.81885e-07	0	1.20407	1
	LOC_Os01g13930	4.21053e-05	5.172e-05	-1.19716	1		1.65837e-05	9.63256e-06	2.26021	1
	LOC_Os01g13940	2.38332e-05	2.44697e-05	-0.111319	1		3.34584e-05	3.4918e-05	-0.300548	1
	LOC_Os01g13950	5.56108e-06	2.78065e-06	1.20755	1		6.40073e-05	3.05031e-05	5.69896	0.000292007
	LOC_Os01g13960	0	5.56129e-07	-0.836676	1		2.0366e-06	4.01357e-07	1.69187	1
	LOC_Os01g13970	5.56108e-06	2.78065e-06	1.20755	1		2.90942e-06	5.21764e-06	-1.40846	1
	LOC_Os01g13980	0	5.56129e-07	-0.836676	1		0	1.20407e-06	-2.03434	1
	LOC_Os01g13990	7.9444e-07	5.56129e-07	0.253518	1		2.90942e-07	0	0.851409	1
	LOC_Os01g14000	0	5.56129e-07	-0.836676	1		2.90942e-07	0	0.851409	1
	LOC_Os01g14010	6.35552e-06	9.4542e-06	-0.932375	1		1.19286e-05	9.23121e-06	0.986721	1
	LOC_Os01g14020	7.9444e-06	2.11329e-05	-2.86392	1		1.62928e-05	2.00678e-05	-1.07302	1
	LOC_Os01g14030	2.38332e-06	5.56129e-07	1.37447	1		2.0366e-06	1.60543e-06	0.380438	1
	LOC_Os01g14040	4.05164e-05	3.94852e-05	0.140465	1		3.14218e-05	3.3714e-05	-0.484102	1
	LOC_Os01g14050	0.00014141	0.000121236	1.5253	1		6.19707e-05	8.74958e-05	-3.59811	1
	LOC_Os01g14060	0	5.56129e-07	-0.836676	1		5.81885e-07	4.01357e-07	0.305011	1
	LOC_Os01g14070	7.9444e-07	2.22452e-06	-0.962181	1		1.16377e-06	1.20407e-06	-0.0445751	1
	LOC_Os01g14080	7.9444e-06	3.33678e-06	1.733	1		6.98262e-06	6.82306e-06	0.0729202	1
	LOC_Os01g14090	8.73884e-06	5.56129e-06	1.04319	1		6.40073e-06	4.41492e-06	1.01161	1
	LOC_Os01g14100	1.19166e-05	2.05768e-05	-1.8068	1		1.77475e-05	2.28773e-05	-1.38197	1
	LOC_Os01g14110	0	0				0	4.01357e-07	-1.17452	1
	LOC_Os01g14120	0	0				0	0
	LOC_Os01g14130	2.38332e-06	1.66839e-06	0.439107	1		1.45471e-06	2.8095e-06	-1.14449	1
	LOC_Os01g14140	1.58888e-06	5.56129e-07	0.897049	1		5.41153e-05	2.76936e-05	4.84207	0.031128
	LOC_Os01g14160	0	0				5.81885e-07	1.20407e-06	-0.814266	1
	LOC_Os01g14170	7.9444e-07	2.22452e-06	-0.962181	1		1.45471e-06	1.20407e-06	0.259323	1
	LOC_Os01g14180	0	0				0	4.01357e-07	-1.17452	1
	LOC_Os01g14190	5.56108e-06	1.00103e-05	-1.33875	1		1.74565e-06	3.21085e-06	-1.14595	1
	LOC_Os01g14200	2.38332e-05	2.11329e-05	0.492652	1		1.60018e-05	2.12719e-05	-1.48402	1
	LOC_Os01g14210	0	0				0	0
	LOC_Os01g14220	1.58888e-06	1.11226e-06	0.358529	1		1.74565e-06	2.40814e-06	-0.559651	1
	LOC_Os01g14230	7.9444e-07	5.56129e-07	0.253518	1		0	0
	LOC_Os01g14240	0	0				5.81885e-07	4.01357e-07	0.305011	1
	LOC_Os01g14250	3.9722e-06	6.67355e-06	-0.985689	1		1.54199e-05	1.64556e-05	-0.312604	1
	LOC_Os01g14260	1.58888e-06	2.78065e-06	-0.67768	1		2.32754e-06	2.8095e-06	-0.364162	1
	LOC_Os01g14270	2.38332e-06	2.22452e-06	0.0903	1		4.36414e-06	2.00678e-06	1.54256	1
	LOC_Os01g14280	0	0				2.90942e-07	4.01357e-07	-0.228477	1
	LOC_Os01g14290	7.9444e-07	0	1.19521	1		2.90942e-07	8.02713e-07	-0.864662	1
	LOC_Os01g14300	0	0				2.90942e-07	0	0.851409	1
	LOC_Os01g14310	0	1.11226e-06	-1.18324	1		5.81885e-07	4.01357e-07	0.305011	1
	LOC_Os01g14320	0	0				2.90942e-07	0	0.851409	1
	LOC_Os01g14330	6.35552e-06	1.66839e-06	2.12615	1		2.32754e-06	2.8095e-06	-0.364162	1
	LOC_Os01g14340	0	1.11226e-06	-1.18324	1		2.90942e-07	4.01357e-07	-0.228477	1
	LOC_Os01g14360	0	0				0	0
	LOC_Os01g14370	2.54221e-05	1.55716e-05	1.91323	1		2.26935e-05	2.52855e-05	-0.638787	1
	LOC_Os01g14380	0	0				2.90942e-07	4.01357e-07	-0.228477	1
	LOC_Os01g14390	4.76664e-06	2.78065e-06	0.900873	1		3.20037e-06	8.02713e-07	1.94602	1
	LOC_Os01g14400	1.58888e-06	1.66839e-06	-0.0534949	1		1.74565e-06	8.02713e-07	0.975598	1
	LOC_Os01g14410	3.17776e-06	1.11226e-06	1.26862	1		5.81885e-07	1.20407e-06	-0.814266	1
	LOC_Os01g14420	1.74777e-05	1.77961e-05	-0.0652009	1		6.10979e-06	6.02035e-06	0.0436228	1
	LOC_Os01g14430	0	5.56129e-07	-0.836676	1		5.81885e-06	5.21764e-06	0.306269	1
	LOC_Os01g14440	3.9722e-06	7.22968e-06	-1.15512	1		1.92022e-05	1.56529e-05	1.01363	1
	LOC_Os01g14450	0	2.22452e-06	-1.67335	1		2.0366e-06	2.00678e-06	0.0251856	1
	LOC_Os01g14460	7.9444e-07	5.56129e-07	0.253518	1		0	8.02713e-07	-1.66103	1
	LOC_Os01g14470	2.38332e-06	5.56129e-07	1.37447	1		0	4.01357e-07	-1.17452	1
	LOC_Os01g14490	6.35552e-06	4.44903e-06	0.71706	1		5.81885e-07	8.02713e-07	-0.323115	1
	LOC_Os01g14510	1.19166e-05	2.78065e-06	3.07342	1		1.04739e-05	9.63256e-06	0.317865	1
	LOC_Os01g14514	0.000151738	0.000177405	-1.71007	1		6.40073e-06	7.22442e-06	-0.381123	1
	LOC_Os01g14520	1.19166e-05	1.22348e-05	-0.0787143	1		1.86203e-05	3.17072e-05	-3.20261	1
	LOC_Os01g14530	4.76664e-06	2.78065e-06	0.900873	1		1.71656e-05	1.64556e-05	0.207768	1
	LOC_Os01g14540	1.82721e-05	1.16787e-05	1.49543	1		1.74565e-06	2.40814e-06	-0.559651	1
	LOC_Os01g14550	3.17776e-06	0	2.39041	1		2.32754e-06	3.21085e-06	-0.64623	1
	LOC_Os01g14570	0	0				0	4.01357e-07	-1.17452	1
	LOC_Os01g14580	2.54221e-05	3.05871e-05	-0.83311	1		1.39652e-05	2.72923e-05	-3.62109	1
	LOC_Os01g14590	1.58888e-05	2.55819e-05	-1.79506	1		1.57109e-05	2.76936e-05	-3.16183	1
	LOC_Os01g14610	6.35552e-06	2.78065e-06	1.49166	1		4.94602e-06	3.21085e-06	1.01556	1
	LOC_Os01g14620	0	0				2.90942e-07	0	0.851409	1
	LOC_Os01g14630	3.17776e-06	1.11226e-06	1.26862	1		4.36414e-06	4.81628e-06	-0.25464	1
	LOC_Os01g14640	0	0				0	0
	LOC_Os01g14650	2.38332e-06	5.56129e-07	1.37447	1		3.49131e-06	2.8095e-06	0.457741	1
	LOC_Os01g14660	0	0				2.90942e-07	0	0.851409	1
	LOC_Os01g14670	2.38332e-05	1.50155e-05	1.75713	1		6.48802e-05	0.000136461	-8.82869	2.56569e-14
	LOC_Os01g14690	6.67329e-05	6.95162e-05	-0.28965	1		5.38244e-05	7.22442e-05	-2.82153	1
	LOC_Os01g14700	0	0				2.90942e-07	4.01357e-07	-0.228477	1
	LOC_Os01g14720	2.38332e-06	1.66839e-06	0.439107	1		8.72827e-07	1.20407e-06	-0.395733	1
	LOC_Os01g14730	0	0				0	0
	LOC_Os01g14750	0	0				0	0
	LOC_Os01g14760	0	5.56129e-07	-0.836676	1		0	0
	LOC_Os01g14770	2.30387e-05	2.94749e-05	-1.06931	1		3.75316e-05	2.76936e-05	2.04602	1
	LOC_Os01g14780	0	1.66839e-06	-1.44917	1		1.74565e-06	8.02713e-07	0.975598	1
	LOC_Os01g14790	2.22443e-05	2.94749e-05	-1.20869	1		2.67667e-05	2.88977e-05	-0.486962	1
	LOC_Os01g14800	0	0				0	0
	LOC_Os01g14810	0.000512414	0.000462143	1.96903	1		0.000352913	0.000460758	-6.49632	1.99398e-06
	LOC_Os01g14820	4.76664e-05	5.78374e-05	-1.19492	1		7.38994e-05	8.22781e-05	-1.14451	1
	LOC_Os01g14830	9.53327e-06	9.4542e-06	0.0220919	1		1.94931e-05	2.32787e-05	-0.990854	1
	LOC_Os01g14840	2.38332e-06	3.89291e-06	-0.718192	1		3.49131e-06	6.82306e-06	-1.81053	1
	LOC_Os01g14850	3.9722e-06	1.66839e-06	1.22542	1		1.48381e-05	3.21085e-06	4.42979	0.228505
	LOC_Os01g14860	0.000144588	0.000140145	0.320911	1		0.000175438	0.000158135	1.60384	1
	LOC_Os01g14870	5.56108e-06	5.56129e-07	2.66218	1		5.52791e-06	5.61899e-06	-0.0464021	1
	LOC_Os01g14880	0	0				2.90942e-07	4.01357e-07	-0.228477	1
	LOC_Os01g14890	3.73387e-05	4.17097e-05	-0.595381	1		0	4.01357e-07	-1.17452	1
	LOC_Os01g14900	0	1.11226e-06	-1.18324	1		8.72827e-07	8.02713e-07	0.0917593	1
	LOC_Os01g14910	0	0				0	0
	LOC_Os01g14920	5.56108e-06	7.22968e-06	-0.561334	1		8.43733e-06	1.04353e-05	-0.788379	1
	LOC_Os01g14926	0	1.66839e-06	-1.44917	1		2.32754e-06	1.60543e-06	0.610023	1
	LOC_Os01g14932	4.44886e-05	2.72503e-05	2.53098	1		3.57859e-05	4.4952e-05	-1.7498	1
	LOC_Os01g14940	0	0				0	0
	LOC_Os01g14950	0.000166038	0.000272503	-6.05901	3.03523e-05		0.000292688	0.000301419	-0.609628	1
	LOC_Os01g14960	7.9444e-07	1.66839e-06	-0.657412	1		7.27356e-06	8.82985e-06	-0.664315	1
	LOC_Os01g14970	1.58888e-06	5.56129e-07	0.897049	1		2.90942e-06	2.00678e-06	0.682026	1
	LOC_Os01g14980	1.90665e-05	7.22968e-06	2.92766	1		2.0366e-05	1.96665e-05	0.187648	1
	LOC_Os01g14990	2.38332e-06	1.11226e-06	0.855191	1		1.45471e-05	1.24421e-05	0.684474	1
	LOC_Os01g15000	2.46276e-05	0.000123461	-9.3485	1.97019e-16		2.47301e-05	2.16733e-05	0.758756	1
	LOC_Os01g15010	3.01887e-05	5.45007e-05	-3.13648	1		5.0624e-05	3.89316e-05	2.07854	1
	LOC_Os01g15020	2.46276e-05	2.1689e-05	0.528416	1		2.24026e-05	1.64556e-05	1.60209	1
	LOC_Os01g15029	4.44886e-05	4.61587e-05	-0.213123	1		7.01171e-05	7.58564e-05	-0.809975	1
	LOC_Os01g15039	7.9444e-07	1.66839e-06	-0.657412	1		2.32754e-06	4.41492e-06	-1.40139	1
	LOC_Os01g15060	0	0				0	0
	LOC_Os01g15070	0	0				0	4.01357e-07	-1.17452	1
	LOC_Os01g15080	0	0				0	0
	LOC_Os01g15090	0	0				0	0
	LOC_Os01g15100	0	5.56129e-07	-0.836676	1		0	0
	LOC_Os01g15110	4.44886e-05	7.17407e-05	-3.01445	1		6.28436e-05	5.13737e-05	1.80977	1
	LOC_Os01g15120	5.56108e-06	7.78581e-06	-0.730384	1		3.78225e-06	2.40814e-06	0.922522	1
	LOC_Os01g15130	7.9444e-07	0	1.19521	1		5.81885e-07	0	1.20407	1
	LOC_Os01g15150	0	5.56129e-07	-0.836676	1		0	0
	LOC_Os01g15170	0	5.56129e-07	-0.836676	1		0	0
	LOC_Os01g15180	1.58888e-06	1.11226e-05	-3.05797	1		2.32754e-06	2.00678e-06	0.260336	1
	LOC_Os01g15190	0	1.11226e-06	-1.18324	1		0	8.02713e-07	-1.66103	1
	LOC_Os01g15200	0	0				0	4.01357e-07	-1.17452	1
	LOC_Os01g15210	0	0				0	0
	LOC_Os01g15220	7.9444e-07	0	1.19521	1		2.90942e-07	0	0.851409	1
	LOC_Os01g15229	0	0				0	4.01357e-07	-1.17452	1
	LOC_Os01g15240	1.58888e-06	5.00516e-06	-1.54967	1		4.07319e-06	4.81628e-06	-0.426467	1
	LOC_Os01g15250	7.9444e-07	1.11226e-06	-0.276059	1		5.81885e-07	0	1.20407	1
	LOC_Os01g15260	1.11222e-05	2.50258e-05	-2.72326	1		1.77475e-05	1.36461e-05	1.2314	1
	LOC_Os01g15270	1.9861e-05	7.39652e-05	-6.47583	2.08962e-06		7.33175e-05	0.000122012	-6.04363	3.65026e-05
	LOC_Os01g15280	0	5.56129e-07	-0.836676	1		5.81885e-07	4.01357e-07	0.305011	1
	LOC_Os01g15290	1.50944e-05	1.77961e-05	-0.569182	1		2.88033e-05	3.01018e-05	-0.288064	1
	LOC_Os01g15300	7.9444e-06	3.33678e-06	1.733	1		8.43733e-06	6.02035e-06	1.0663	1
	LOC_Os01g15310	1.2711e-05	1.61277e-05	-0.76628	1		1.13468e-05	1.28434e-05	-0.51979	1
	LOC_Os01g15320	2.46276e-05	6.67355e-06	4.12	0.839619		0.000129178	0.000166964	-3.77089	1
	LOC_Os01g15330	0	0				0	0
	LOC_Os01g15340	8.73884e-06	5.00516e-06	1.25604	1		8.6119e-05	0.000305432	-19.7423	2.26313e-82
	LOC_Os01g15350	2.78054e-05	5.172e-05	-3.18016	1		6.42983e-05	5.89994e-05	0.808353	1
	LOC_Os01g15370	2.38332e-06	0	2.07016	1		0	4.01357e-07	-1.17452	1
	LOC_Os01g15380	3.17776e-06	0	2.39041	1		1.16377e-06	2.40814e-06	-1.15155	1
	LOC_Os01g15390	3.17776e-06	5.56129e-07	1.76388	1		4.07319e-06	4.81628e-06	-0.426467	1
	LOC_Os01g15399	2.14499e-05	1.83523e-05	0.601639	1		1.16377e-05	1.60543e-05	-1.44502	1
	LOC_Os01g15410	0	5.56129e-07	-0.836676	1		0	0
	LOC_Os01g15420	0	0				0	0
	LOC_Os01g15438	0	0				0	8.02713e-07	-1.66103	1
	LOC_Os01g15448	1.58888e-06	1.11226e-06	0.358529	1		5.81885e-07	0	1.20407	1
	LOC_Os01g15460	9.53327e-06	1.33471e-05	-0.9563	1		4.94602e-06	8.42849e-06	-1.65321	1
	LOC_Os01g15470	0.000125521	0.000117343	0.640547	1		7.5936e-05	0.000107564	-4.02429	1
	LOC_Os01g15480	3.9722e-06	9.4542e-06	-1.75837	1		1.89113e-05	2.52855e-05	-1.64876	1
	LOC_Os01g15490	6.35552e-06	1.61277e-05	-2.417	1		5.52791e-06	1.20407e-05	-2.72272	1
	LOC_Os01g15510	0	0				1.16377e-06	8.02713e-07	0.431351	1
	LOC_Os01g15520	1.58888e-06	1.05665e-05	-2.94736	1		8.72827e-06	1.6857e-05	-2.80343	1
	LOC_Os01g15530	1.58888e-06	2.22452e-06	-0.390406	1		7.47722e-05	5.0571e-05	3.61896	1
	LOC_Os01g15540	1.58888e-06	1.11226e-06	0.358529	1		8.72827e-07	4.81628e-06	-2.97963	1
	LOC_Os01g15550	0	0				0	4.01357e-07	-1.17452	1
	LOC_Os01g15560	3.17776e-06	1.11226e-06	1.26862	1		0	2.40814e-06	-2.87698	1
	LOC_Os01g15570	0	0				0	0
	LOC_Os01g15580	1.9861e-05	1.724e-05	0.526933	1		2.96761e-05	2.72923e-05	0.535051	1
	LOC_Os01g15590	0	0				0	0
	LOC_Os01g15600	8.73884e-06	3.89291e-06	1.7184	1		5.81885e-06	5.61899e-06	0.100301	1
	LOC_Os01g15610	7.9444e-07	5.56129e-07	0.253518	1		7.5645e-06	1.16393e-05	-1.60791	1
	LOC_Os01g15620	0	5.56129e-07	-0.836676	1		2.90942e-07	4.01357e-07	-0.228477	1
	LOC_Os01g15630	3.9722e-05	7.45213e-05	-3.85973	1		0.000103285	9.15093e-05	1.42721	1
	LOC_Os01g15640	2.93943e-05	8.28633e-05	-5.89849	8.12985e-05		9.6011e-05	8.46863e-05	1.42489	1
	LOC_Os01g15650	0	5.56129e-07	-0.836676	1		1.45471e-06	4.01357e-07	1.25843	1
	LOC_Os01g15660	2.30387e-05	3.28116e-05	-1.56736	1		2.67667e-05	3.05031e-05	-0.843601	1
	LOC_Os01g15680	7.9444e-07	0	1.19521	1		1.74565e-06	2.40814e-06	-0.559651	1
	LOC_Os01g15690	7.9444e-07	2.22452e-06	-0.962181	1		3.49131e-06	3.21085e-06	0.183519	1
	LOC_Os01g15700	9.53327e-06	7.22968e-06	0.693137	1		3.20037e-06	8.02713e-06	-2.53693	1
	LOC_Os01g15709	1.58888e-06	5.56129e-07	0.897049	1		1.16377e-06	0	1.70282	1
	LOC_Os01g15720	0	2.22452e-06	-1.67335	1		2.61848e-06	2.00678e-06	0.478415	1
	LOC_Os01g15740	0	0				2.90942e-07	0	0.851409	1
	LOC_Os01g15750	0	0				0	0
	LOC_Os01g15760	7.9444e-07	0	1.19521	1		5.81885e-07	4.01357e-07	0.305011	1
	LOC_Os01g15770	6.59385e-05	0.000121236	-4.79542	0.0359744		4.59689e-05	9.19107e-05	-6.83436	1.99548e-07
	LOC_Os01g15780	3.09831e-05	3.67045e-05	-0.840033	1		3.31674e-05	2.68909e-05	1.36527	1
	LOC_Os01g15790	5.16386e-05	6.78478e-05	-1.78335	1		1.60018e-05	1.20407e-05	1.25732	1
	LOC_Os01g15800	0	0				0	0
	LOC_Os01g15810	3.17776e-06	5.56129e-07	1.76388	1		2.76395e-05	1.16393e-05	4.20484	0.632907
	LOC_Os01g15830	2.38332e-06	3.33678e-06	-0.478148	1		0.00142067	0.00087857	18.8756	4.38795e-75
	LOC_Os01g15840	1.58888e-06	2.78065e-06	-0.67768	1		3.20037e-06	5.21764e-06	-1.20501	1
	LOC_Os01g15850	3.17776e-06	8.34194e-06	-1.78241	1		1.04739e-05	6.82306e-06	1.46754	1
	LOC_Os01g15860	1.58888e-06	6.67355e-06	-2.04447	1		4.07319e-06	3.21085e-06	0.538021	1
	LOC_Os01g15880	3.17776e-06	1.66839e-06	0.85828	1		5.81885e-07	0	1.20407	1
	LOC_Os01g15890	7.9444e-07	5.56129e-07	0.253518	1		5.81885e-07	8.02713e-07	-0.323115	1
	LOC_Os01g15900	3.2572e-05	2.55819e-05	1.12748	1		4.16048e-05	2.44828e-05	3.50815	1
	LOC_Os01g15910	0	1.66839e-06	-1.44917	1		2.90942e-06	2.40814e-06	0.366738	1
	LOC_Os01g15920	0	0				0	0
	LOC_Os01g15934	0	0				8.72827e-07	4.01357e-07	0.689852	1
	LOC_Os01g15950	0	0				2.90942e-07	0	0.851409	1
	LOC_Os01g15960	0	5.56129e-07	-0.836676	1		2.90942e-07	0	0.851409	1
	LOC_Os01g15970	7.9444e-07	7.22968e-06	-2.58752	1		0.000102121	6.58225e-05	4.68093	0.0691793
	LOC_Os01g15979	6.5144e-05	6.95162e-05	-0.457197	1		0.000116086	0.000129237	-1.43332	1
	LOC_Os01g15990	0	1.66839e-06	-1.44917	1		3.78225e-06	2.40814e-06	0.922522	1
	LOC_Os01g16000	1.9861e-05	1.61277e-05	0.764319	1		3.20037e-05	3.97343e-05	-1.56488	1
	LOC_Os01g16010	7.14996e-06	2.78065e-06	1.75684	1		3.20037e-06	3.61221e-06	-0.269494	1
	LOC_Os01g16020	1.58888e-06	2.78065e-06	-0.67768	1		6.98262e-06	6.82306e-06	0.0729202	1
	LOC_Os01g16030	8.73884e-06	1.44594e-05	-1.41488	1		8.11729e-05	9.19107e-05	-1.39422	1
	LOC_Os01g16040	0.00015571	0.000121792	2.50504	1		6.16798e-05	7.86659e-05	-2.46099	1
	LOC_Os01g16050	1.58888e-06	5.56129e-07	0.897049	1		5.81885e-07	8.02713e-07	-0.323115	1
	LOC_Os01g16060	2.70109e-05	2.1689e-05	0.937114	1		1.62928e-05	1.52516e-05	0.314277	1
	LOC_Os01g16070	0	0				2.90942e-07	0	0.851409	1
	LOC_Os01g16080	1.66832e-05	1.44594e-05	0.488029	1		1.30924e-05	1.16393e-05	0.494314	1
	LOC_Os01g16090	8.73884e-06	2.44697e-05	-3.19122	1		1.07649e-05	1.88638e-05	-2.58595	1
	LOC_Os01g16100	2.38332e-06	3.89291e-06	-0.718192	1		4.36414e-06	4.41492e-06	-0.0291476	1
	LOC_Os01g16110	7.14996e-06	5.56129e-06	0.548325	1		9.31016e-06	6.42171e-06	1.22005	1
	LOC_Os01g16120	4.76664e-06	8.34194e-06	-1.17378	1		4.36414e-06	6.82306e-06	-1.27205	1
	LOC_Os01g16124	7.14996e-06	1.2791e-05	-1.50026	1		7.5645e-06	8.42849e-06	-0.368801	1
	LOC_Os01g16130	0.000100099	7.34091e-05	2.50002	1		2.44392e-05	2.16733e-05	0.689022	1
	LOC_Os01g16140	0	0				0	8.02713e-07	-1.66103	1
	LOC_Os01g16146	0.000144588	0.000106777	2.94166	1		0.0007902	0.000829203	-1.65122	1
	LOC_Os01g16152	1.58888e-05	1.33471e-05	0.576475	1		7.5645e-06	5.21764e-06	1.09974	1
	LOC_Os01g16160	7.9444e-07	2.22452e-06	-0.962181	1		5.23696e-06	4.81628e-06	0.224764	1
	LOC_Os01g16170	2.06554e-05	4.11536e-05	-3.08392	1		1.48381e-05	1.28434e-05	0.64071	1
	LOC_Os01g16180	4.76664e-05	6.11742e-05	-1.55867	1		3.43312e-05	4.33465e-05	-1.75496	1
	LOC_Os01g16190	1.9861e-05	2.44697e-05	-0.834719	1		2.38573e-05	2.88977e-05	-1.18862	1
	LOC_Os01g16200	0	0				1.16377e-06	4.01357e-07	0.997784	1
	LOC_Os01g16210	2.38332e-06	2.78065e-06	-0.211342	1		1.74565e-06	4.81628e-06	-2.11798	1
	LOC_Os01g16220	7.9444e-06	2.78065e-06	2.00587	1		5.52791e-06	6.82306e-06	-0.63169	1
	LOC_Os01g16230	0	5.56129e-07	-0.836676	1		1.45471e-06	4.01357e-06	-1.93345	1
	LOC_Os01g16240	7.14996e-06	3.89291e-06	1.22503	1		8.14639e-06	1.56529e-05	-2.68371	1
	LOC_Os01g16250	1.66832e-05	1.44594e-05	0.488029	1		1.16377e-05	1.52516e-05	-1.19745	1
	LOC_Os01g16260	3.73387e-05	3.448e-05	0.411942	1		3.22946e-05	3.4918e-05	-0.5456	1
	LOC_Os01g16270	0	0				0	4.01357e-07	-1.17452	1
	LOC_Os01g16280	0	0				0	4.01357e-07	-1.17452	1
	LOC_Os01g16290	9.53327e-06	1.05665e-05	-0.279177	1		1.04739e-05	6.82306e-06	1.46754	1
	LOC_Os01g16300	0	0				0	0
	LOC_Os01g16310	3.9722e-06	3.89291e-06	0.034437	1		6.98262e-06	6.42171e-06	0.259535	1
	LOC_Os01g16320	2.38332e-06	1.66839e-06	0.439107	1		8.72827e-07	8.02713e-07	0.0917593	1
	LOC_Os01g16330	1.66832e-05	2.11329e-05	-0.871543	1		1.42562e-05	1.44488e-05	-0.0611539	1
	LOC_Os01g16340	1.82721e-05	2.39136e-05	-1.04473	1		6.10979e-06	4.41492e-06	0.876785	1
	LOC_Os01g16350	3.17776e-05	3.50361e-05	-0.483055	1		2.5021e-05	3.65235e-05	-2.53011	1
	LOC_Os01g16354	7.9444e-06	1.11226e-05	-0.872978	1		9.01922e-06	7.22442e-06	0.750325	1
	LOC_Os01g16360	0	0				0	0
	LOC_Os01g16370	9.53327e-06	1.66839e-05	-1.65998	1		8.43733e-06	1.08366e-05	-0.938262	1
	LOC_Os01g16380	0	5.56129e-07	-0.836676	1		1.16377e-06	0	1.70282	1
	LOC_Os01g16390	1.58888e-06	1.11226e-06	0.358529	1		1.16377e-06	2.40814e-06	-1.15155	1
	LOC_Os01g16400	7.9444e-07	0	1.19521	1		8.72827e-07	1.20407e-06	-0.395733	1
	LOC_Os01g16414	1.35055e-05	7.22968e-06	1.72382	1		7.27356e-06	6.42171e-06	0.389319	1
	LOC_Os01g16430	3.9722e-06	7.78581e-06	-1.31626	1		9.89204e-06	1.1238e-05	-0.500225	1
	LOC_Os01g16440	0	0				0	0
	LOC_Os01g16450	1.03277e-05	1.11226e-05	-0.208173	1		0.000198132	0.000178604	1.70319	1
	LOC_Os01g16460	7.9444e-07	0	1.19521	1		1.16377e-06	1.60543e-06	-0.456953	1
	LOC_Os01g16470	1.58888e-06	1.11226e-06	0.358529	1		1.16377e-06	1.20407e-06	-0.0445751	1
	LOC_Os01g16480	2.38332e-06	0	2.07016	1		5.81885e-07	3.21085e-06	-2.43286	1
	LOC_Os01g16490	0	0				0	4.01357e-07	-1.17452	1
	LOC_Os01g16500	7.9444e-07	3.33678e-06	-1.44566	1		2.61848e-06	2.00678e-06	0.478415	1
	LOC_Os01g16510	7.14996e-06	4.44903e-06	0.985531	1		9.01922e-06	1.04353e-05	-0.54888	1
	LOC_Os01g16520	1.2711e-05	6.11742e-06	1.90908	1		1.65837e-05	1.92651e-05	-0.765778	1
	LOC_Os01g16530	4.05164e-05	5.56129e-05	-1.84833	1		4.36414e-06	7.22442e-06	-1.45708	1
	LOC_Os01g16540	4.28997e-05	5.89497e-05	-1.90901	1		3.95682e-05	5.09723e-05	-2.0579	1
	LOC_Os01g16550	2.38332e-06	6.67355e-06	-1.66655	1		1.45471e-06	2.40814e-06	-0.841247	1
	LOC_Os01g16560	7.9444e-07	1.11226e-06	-0.276059	1		0	1.20407e-06	-2.03434	1
	LOC_Os01g16570	7.9444e-07	1.11226e-06	-0.276059	1		8.72827e-07	8.02713e-07	0.0917593	1
	LOC_Os01g16580	5.56108e-06	1.66839e-06	1.85196	1		1.45471e-06	3.21085e-06	-1.42534	1
	LOC_Os01g16590	0	0				0	0
	LOC_Os01g16600	9.53327e-06	7.22968e-06	0.693137	1		2.56029e-05	3.01018e-05	-1.0312	1
	LOC_Os01g16610	0	5.56129e-07	-0.836676	1		2.90942e-07	4.01357e-07	-0.228477	1
	LOC_Os01g16620	4.05164e-05	5.95058e-05	-2.27288	1		9.6011e-06	6.42171e-06	1.32917	1
	LOC_Os01g16630	0	0				0	8.02713e-07	-1.66103	1
	LOC_Os01g16640	3.33665e-05	3.72607e-05	-0.56117	1		5.70247e-05	7.34483e-05	-2.46884	1
	LOC_Os01g16650	1.58888e-06	1.11226e-06	0.358529	1		2.38573e-05	2.12719e-05	0.651167	1
	LOC_Os01g16660	6.35552e-06	3.89291e-06	0.956606	1		4.36414e-06	4.01357e-06	0.20518	1
	LOC_Os01g16670	2.06554e-05	2.1689e-05	-0.19288	1		2.0075e-05	3.3714e-05	-3.2268	1
	LOC_Os01g16690	1.58888e-06	5.56129e-07	0.897049	1		2.32754e-06	1.60543e-06	0.610023	1
	LOC_Os01g16700	1.58888e-06	1.66839e-06	-0.0534949	1		8.72827e-07	1.60543e-06	-0.810306	1
	LOC_Os01g16714	0	2.22452e-06	-1.67335	1		6.69168e-06	7.22442e-06	-0.243478	1
	LOC_Os01g16730	1.42999e-05	1.39032e-05	0.0910103	1		1.68747e-05	1.44488e-05	0.732199	1
	LOC_Os01g16740	8.73884e-06	9.4542e-06	-0.203391	1		7.27356e-06	7.62578e-06	-0.155388	1
	LOC_Os01g16750	0	1.11226e-06	-1.18324	1		1.74565e-06	3.21085e-06	-1.14595	1
	LOC_Os01g16770	7.9444e-07	5.56129e-07	0.253518	1		2.15297e-05	1.44488e-05	1.97573	1
	LOC_Os01g16780	0	0				0	0
	LOC_Os01g16790	0	0				5.81885e-07	0	1.20407	1
	LOC_Os01g16800	0	0				0	8.02713e-07	-1.66103	1
	LOC_Os01g16810	3.9722e-06	1.50155e-05	-2.93702	1		6.40073e-06	2.40814e-05	-5.71381	0.00026762
	LOC_Os01g16820	1.58888e-06	5.56129e-07	0.897049	1		2.90942e-07	0	0.851409	1
	LOC_Os01g16840	0	0				0	0
	LOC_Os01g16850	3.9722e-06	5.00516e-06	-0.415341	1		3.49131e-06	4.01357e-06	-0.325841	1
	LOC_Os01g16860	7.9444e-06	7.78581e-06	0.0487014	1		2.29845e-05	1.32448e-05	2.69321	1
	LOC_Os01g16870	8.73884e-06	2.05768e-05	-2.57064	1		1.86203e-05	1.52516e-05	0.976124	1
	LOC_Os01g16890	4.05164e-05	8.1751e-05	-4.40884	0.230305		0.000151872	0.000177801	-2.44281	1
	LOC_Os01g16900	2.46276e-05	1.724e-05	1.41154	1		1.60018e-05	1.48502e-05	0.351362	1
	LOC_Os01g16910	7.14996e-06	3.33678e-06	1.48124	1		5.23696e-06	4.41492e-06	0.44671	1
	LOC_Os01g16920	7.9444e-07	1.16787e-05	-3.49117	1		5.81885e-07	2.00678e-06	-1.57604	1
	LOC_Os01g16930	1.58888e-06	1.11226e-06	0.358529	1		8.72827e-07	1.60543e-06	-0.810306	1
	LOC_Os01g16940	1.58888e-06	4.44903e-06	-1.36073	1		4.94602e-06	3.61221e-06	0.76549	1
	LOC_Os01g16950	1.58888e-06	1.66839e-06	-0.0534949	1		0	4.01357e-07	-1.17452	1
	LOC_Os01g16960	4.52831e-05	5.33884e-05	-0.985869	1		0.0001574	0.000126829	3.05621	1
	LOC_Os01g16970	1.42999e-05	1.22348e-05	0.491234	1		1.39652e-05	1.24421e-05	0.5015	1
	LOC_Os01g16980	3.9722e-06	3.89291e-06	0.034437	1		0	4.01357e-07	-1.17452	1
	LOC_Os01g16990	0	0				1.45471e-06	8.02713e-07	0.721156	1
	LOC_Os01g17000	1.50944e-05	9.4542e-06	1.41424	1		1.04739e-05	1.04353e-05	0.0143653	1
	LOC_Os01g17010	3.57498e-05	2.44697e-05	1.79889	1		2.67667e-05	3.41153e-05	-1.61643	1
	LOC_Os01g17020	7.9444e-07	2.22452e-06	-0.962181	1		2.90942e-07	1.20407e-06	-1.33608	1
	LOC_Os01g17030	0	5.56129e-07	-0.836676	1		5.81885e-07	4.01357e-07	0.305011	1
	LOC_Os01g17040	0	1.11226e-06	-1.18324	1		3.78225e-06	8.02713e-07	2.25131	1
	LOC_Os01g17050	1.50944e-05	1.50155e-05	0.0174931	1		8.69918e-05	5.53872e-05	4.42442	0.234262
	LOC_Os01g17060	9.53327e-06	1.44594e-05	-1.20225	1		1.57109e-05	1.64556e-05	-0.223601	1
	LOC_Os01g17065	7.9444e-07	2.22452e-06	-0.962181	1		4.36414e-06	1.60543e-06	1.85209	1
	LOC_Os01g17070	1.90665e-05	2.22452e-05	-0.597771	1		2.0075e-05	2.40814e-05	-1.03227	1
	LOC_Os01g17080	0	1.11226e-06	-1.18324	1		5.81885e-07	1.20407e-06	-0.814266	1
	LOC_Os01g17090	7.9444e-07	5.56129e-07	0.253518	1		0	4.01357e-07	-1.17452	1
	LOC_Os01g17100	0	5.56129e-07	-0.836676	1		0	4.01357e-07	-1.17452	1
	LOC_Os01g17110	3.9722e-06	2.78065e-06	0.566885	1		2.61848e-06	1.60543e-06	0.822229	1
	LOC_Os01g17120	0	5.56129e-07	-0.836676	1		3.78225e-06	2.8095e-06	0.636532	1
	LOC_Os01g17130	3.17776e-06	1.11226e-06	1.26862	1		2.90942e-06	2.00678e-06	0.682026	1
	LOC_Os01g17150	4.44886e-05	5.00516e-05	-0.69267	1		1.16377e-06	1.60543e-06	-0.456953	1
	LOC_Os01g17160	3.17776e-06	3.33678e-06	-0.0756532	1		1.74565e-05	1.56529e-05	0.530476	1
	LOC_Os01g17170	3.89275e-05	3.0031e-05	1.31884	1		6.10979e-06	1.36461e-05	-2.9738	1
	LOC_Os01g17180	3.01887e-05	2.05768e-05	1.66981	1		4.01501e-05	3.01018e-05	2.01485	1
	LOC_Os01g17190	0.000200993	0.000176293	1.55663	1		0.000501294	0.000410187	5.08995	0.00867644
	LOC_Os01g17214	1.9861e-05	1.61277e-05	0.764319	1		1.22196e-05	1.1238e-05	0.343334	1
	LOC_Os01g17240	1.82721e-05	5.95058e-05	-5.44091	0.00117471		4.36414e-06	3.21085e-06	0.703726	1
	LOC_Os01g17250	3.9722e-06	4.44903e-06	-0.198967	1		7.27356e-06	7.62578e-06	-0.155388	1
	LOC_Os01g17260	3.9722e-06	3.33678e-06	0.288236	1		6.69168e-06	1.16393e-05	-2.00785	1
	LOC_Os01g17279	1.90665e-05	3.78168e-05	-2.94104	1		3.66587e-05	4.6156e-05	-1.79032	1
	LOC_Os01g17300	0	0				2.90942e-07	0	0.851409	1
	LOC_Os01g17310	7.9444e-07	5.56129e-07	0.253518	1		8.72827e-07	0	1.47468	1
	LOC_Os01g17320	1.58888e-06	1.66839e-06	-0.0534949	1		4.94602e-06	8.82985e-06	-1.81995	1
	LOC_Os01g17330	9.53327e-06	5.00516e-06	1.48659	1		5.81885e-06	5.21764e-06	0.306269	1
	LOC_Os01g17360	0	0				0	1.20407e-06	-2.03434	1
	LOC_Os01g17370	7.9444e-07	0	1.19521	1		2.90942e-07	0	0.851409	1
	LOC_Os01g17380	0	0				0	0
	LOC_Os01g17390	5.87885e-05	4.17097e-05	2.10502	1		1.19286e-05	3.09045e-05	-5.11205	0.00771997
	LOC_Os01g17396	1.58888e-06	2.78065e-06	-0.67768	1		3.78225e-06	1.60543e-06	1.54501	1
	LOC_Os01g17402	4.76664e-06	1.11226e-06	1.9438	1		2.0366e-06	8.02713e-07	1.20361	1
	LOC_Os01g17410	0	0				0	0
	LOC_Os01g17420	0	5.56129e-07	-0.836676	1		0	4.01357e-07	-1.17452	1
	LOC_Os01g17430	0.000146971	9.4542e-05	4.18665	0.62737		0.000172238	0.000196665	-2.17333	1
	LOC_Os01g17440	0	0				0	0
	LOC_Os01g17450	0	5.56129e-07	-0.836676	1		0	0
	LOC_Os01g17460	0	5.56129e-07	-0.836676	1		0	8.02713e-07	-1.66103	1
	LOC_Os01g17470	7.9444e-07	5.56129e-07	0.253518	1		5.81885e-07	8.02713e-07	-0.323115	1
	LOC_Os01g17970	0	5.56129e-07	-0.836676	1		2.90942e-07	0	0.851409	1
	LOC_Os01g17980	0	0				0	8.02713e-07	-1.66103	1
	LOC_Os01g17990	3.17776e-06	3.33678e-06	-0.0756532	1		1.45471e-06	2.00678e-06	-0.510889	1
	LOC_Os01g18000	0	0				2.90942e-07	8.02713e-07	-0.864662	1
	LOC_Os01g18010	1.58888e-06	5.56129e-07	0.897049	1		5.81885e-07	0	1.20407	1
	LOC_Os01g18020	0	0				0	4.01357e-07	-1.17452	1
	LOC_Os01g18030	0	0				0	0
	LOC_Os01g18040	0	5.56129e-07	-0.836676	1		5.81885e-07	1.20407e-06	-0.814266	1
	LOC_Os01g18050	6.35552e-06	5.56129e-06	0.281637	1		0.000141398	0.000140876	0.0527848	1
	LOC_Os01g18060	3.9722e-06	3.89291e-06	0.034437	1		9.89204e-06	8.02713e-06	0.742666	1
	LOC_Os01g18070	6.67329e-05	7.50775e-05	-0.848354	1		7.47722e-05	8.46863e-05	-1.34115	1
	LOC_Os01g18080	2.38332e-05	7.00723e-05	-5.5698	0.000565165		2.58939e-05	9.71283e-05	-11.4583	5.17731e-26
	LOC_Os01g18090	7.9444e-07	5.56129e-07	0.253518	1		5.81885e-07	1.20407e-06	-0.814266	1
	LOC_Os01g18100	9.53327e-06	1.11226e-05	-0.422686	1		6.40073e-06	6.42171e-06	-0.00995699	1
	LOC_Os01g18110	1.58888e-06	1.66839e-06	-0.0534949	1		2.90942e-07	4.01357e-07	-0.228477	1
	LOC_Os01g18120	0.000464747	0.000286963	8.06232	1.65899e-11		3.20037e-06	1.20407e-06	1.56132	1
	LOC_Os01g18130	7.9444e-07	0	1.19521	1		0	8.02713e-07	-1.66103	1
	LOC_Os01g18140	7.9444e-07	0	1.19521	1		0	0
	LOC_Os01g18150	0	0				2.0366e-06	1.20407e-06	0.770424	1
	LOC_Os01g18160	0	0				1.45471e-06	0	1.90381	1
	LOC_Os01g18170	1.58888e-06	6.11742e-06	-1.8896	1		0.00149166	0.000802713	23.896	8.15999e-122
	LOC_Os01g18180	1.58888e-06	2.22452e-06	-0.390406	1		6.69168e-06	4.81628e-06	0.927665	1
	LOC_Os01g18190	0	5.56129e-07	-0.836676	1		0	0
	LOC_Os01g18200	0	5.56129e-07	-0.836676	1		0	0
	LOC_Os01g18210	1.50944e-05	4.78271e-05	-4.80593	0.0341358		2.76395e-05	2.04692e-05	1.7366	1
	LOC_Os01g18220	2.38332e-06	9.4542e-06	-2.37871	1		1.25105e-05	1.08366e-05	0.58548	1
	LOC_Os01g18230	0	2.22452e-06	-1.67335	1		8.72827e-07	0	1.47468	1
	LOC_Os01g18240	1.58888e-06	1.66839e-06	-0.0534949	1		1.04739e-05	7.62578e-06	1.12387	1
	LOC_Os01g18250	0	0				5.81885e-07	2.00678e-06	-1.57604	1
	LOC_Os01g18260	0	0				0	0
	LOC_Os01g18270	0	0				0	4.01357e-07	-1.17452	1
	LOC_Os01g18280	1.66832e-05	1.61277e-05	0.118187	1		1.10558e-05	8.82985e-06	0.840961	1
	LOC_Os01g18300	0	0				2.90942e-07	0	0.851409	1
	LOC_Os01g18310	0	0				2.90942e-07	4.01357e-07	-0.228477	1
	LOC_Os01g18320	7.9444e-06	1.00103e-05	-0.587382	1		2.90942e-07	1.20407e-06	-1.33608	1
	LOC_Os01g18330	0	5.56129e-07	-0.836676	1		0	0
	LOC_Os01g18340	6.35552e-06	7.22968e-06	-0.28699	1		4.94602e-06	6.42171e-06	-0.751743	1
	LOC_Os01g18350	0	0				0	4.01357e-07	-1.17452	1
	LOC_Os01g18360	3.17776e-06	4.44903e-06	-0.552118	1		1.39652e-05	1.56529e-05	-0.529497	1
	LOC_Os01g18370	0	0				0	0
	LOC_Os01g18375	0	0				0	0
	LOC_Os01g18390	1.58888e-06	2.78065e-06	-0.67768	1		3.20037e-06	2.40814e-06	0.562285	1
	LOC_Os01g18400	4.76664e-06	8.89807e-06	-1.32517	1		3.95682e-05	4.41492e-05	-0.854751	1
	LOC_Os01g18410	7.9444e-07	5.56129e-07	0.253518	1		0	0
	LOC_Os01g18420	0	0				0	0
	LOC_Os01g18440	0	0				0	0
	LOC_Os01g18450	0	0				0	0
	LOC_Os01g18460	4.76664e-06	5.56129e-07	2.39424	1		2.0366e-06	3.21085e-06	-0.887257	1
	LOC_Os01g18470	7.9444e-07	0	1.19521	1		2.61848e-06	2.00678e-06	0.478415	1
	LOC_Os01g18480	7.9444e-07	5.56129e-07	0.253518	1		1.16377e-06	1.20407e-06	-0.0445751	1
	LOC_Os01g18490	0	5.56129e-07	-0.836676	1		1.74565e-06	1.20407e-06	0.528295	1
	LOC_Os01g18500	0	0				0	4.01357e-07	-1.17452	1
	LOC_Os01g18510	7.9444e-07	0	1.19521	1		5.81885e-07	1.20407e-06	-0.814266	1
	LOC_Os01g18520	0	5.56129e-07	-0.836676	1		2.90942e-07	1.20407e-06	-1.33608	1
	LOC_Os01g18530	0	0				0	0
	LOC_Os01g18550	0	0				5.81885e-07	1.20407e-06	-0.814266	1
	LOC_Os01g18560	0	0				0	0
	LOC_Os01g18570	1.58888e-06	1.66839e-06	-0.0534949	1		2.90942e-07	3.21085e-06	-2.84826	1
	LOC_Os01g18584	3.17776e-06	5.56129e-07	1.76388	1		1.04739e-05	6.82306e-06	1.46754	1
	LOC_Os01g18610	7.9444e-07	0	1.19521	1		0	8.02713e-07	-1.66103	1
	LOC_Os01g18620	0	1.11226e-06	-1.18324	1		8.72827e-07	1.60543e-06	-0.810306	1
	LOC_Os01g18630	0.000103277	0.00014793	-3.3761	1		9.6011e-05	0.000109972	-1.66243	1
	LOC_Os01g18640	1.58888e-06	4.44903e-06	-1.36073	1		1.74565e-06	5.21764e-06	-2.33095	1
	LOC_Os01g18650	1.82721e-05	1.22348e-05	1.354	1		1.25105e-05	1.32448e-05	-0.246473	1
	LOC_Os01g18660	1.58888e-06	1.11226e-06	0.358529	1		2.0075e-05	2.64895e-05	-1.6156	1
	LOC_Os01g18670	6.35552e-06	2.1689e-05	-3.36495	1		4.01501e-05	3.77275e-05	0.46544	1
	LOC_Os01g18680	7.9444e-07	0	1.19521	1		0	0
	LOC_Os01g18690	0	5.56129e-07	-0.836676	1		2.90942e-07	0	0.851409	1
	LOC_Os01g18700	7.9444e-07	5.56129e-07	0.253518	1		5.81885e-07	0	1.20407	1
	LOC_Os01g18710	0	0				1.45471e-06	8.02713e-07	0.721156	1
	LOC_Os01g18720	0	0				2.90942e-07	0	0.851409	1
	LOC_Os01g18730	7.9444e-07	1.66839e-06	-0.657412	1		2.90942e-07	4.01357e-07	-0.228477	1
	LOC_Os01g18744	3.17776e-06	5.56129e-07	1.76388	1		0.000202787	0.000183821	1.63323	1
	LOC_Os01g18760	0	0				0	0
	LOC_Os01g18770	0	0				0	0
	LOC_Os01g18780	2.38332e-06	5.56129e-07	1.37447	1		0	0
	LOC_Os01g18790	0	0				0	0
	LOC_Os01g18800	0.000551341	0.000736315	-6.19691	1.27605e-05		0.000268831	0.000261283	0.556616	1
	LOC_Os01g18810	0	5.56129e-07	-0.836676	1		3.20037e-06	1.20407e-06	1.56132	1
	LOC_Os01g18830	7.9444e-07	0	1.19521	1		0	0
	LOC_Os01g18840	1.03277e-05	1.22348e-05	-0.484987	1		0	4.01357e-07	-1.17452	1
	LOC_Os01g18850	1.90665e-05	2.44697e-05	-0.985776	1		1.25105e-05	2.08706e-05	-2.51004	1
	LOC_Os01g18860	2.30387e-05	1.05665e-05	2.70839	1		8.14639e-06	1.76597e-05	-3.28095	1
	LOC_Os01g18870	7.9444e-07	0	1.19521	1		1.45471e-06	1.20407e-06	0.259323	1
	LOC_Os01g18880	2.06554e-05	3.448e-05	-2.21717	1		2.76395e-05	2.72923e-05	0.0796002	1
	LOC_Os01g18890	2.38332e-06	2.78065e-06	-0.211342	1		9.89204e-06	1.28434e-05	-1.06313	1
	LOC_Os01g18900	0	0				2.90942e-07	8.02713e-07	-0.864662	1
	LOC_Os01g18910	0	5.56129e-07	-0.836676	1		2.90942e-07	4.01357e-07	-0.228477	1
	LOC_Os01g18920	1.58888e-06	1.11226e-06	0.358529	1		1.74565e-06	2.00678e-06	-0.230404	1
	LOC_Os01g18930	0	0				5.81885e-07	0	1.20407	1
	LOC_Os01g18940	0	5.56129e-07	-0.836676	1		1.45471e-06	2.00678e-06	-0.510889	1
	LOC_Os01g18950	0	0				1.45471e-06	0	1.90381	1
	LOC_Os01g18960	0	0				2.90942e-07	0	0.851409	1
	LOC_Os01g18970	0	0				0	8.02713e-07	-1.66103	1
	LOC_Os01g18980	1.58888e-06	5.56129e-07	0.897049	1		0	1.60543e-06	-2.34905	1
	LOC_Os01g18990	7.9444e-07	0	1.19521	1		0	0
	LOC_Os01g19000	0	0				5.81885e-07	0	1.20407	1
	LOC_Os01g19010	0	0				0	0
	LOC_Os01g19020	6.03774e-05	2.44697e-05	4.93159	0.0180747		0.000324401	0.000185427	10.2425	3.09757e-20
	LOC_Os01g19030	2.38332e-06	2.22452e-06	0.0903	1		0	0
	LOC_Os01g19050	7.9444e-07	1.11226e-06	-0.276059	1		1.74565e-06	1.60543e-06	0.129767	1
	LOC_Os01g19060	0	0				0	0
	LOC_Os01g19070	0	0				0	0
	LOC_Os01g19080	0	0				0	0
	LOC_Os01g19090	0	0				2.90942e-07	4.01357e-07	-0.228477	1
	LOC_Os01g19100	3.17776e-06	1.11226e-06	1.26862	1		1.45471e-06	1.60543e-06	-0.147017	1
	LOC_Os01g19110	7.9444e-07	1.11226e-06	-0.276059	1		2.90942e-07	4.01357e-07	-0.228477	1
	LOC_Os01g19120	3.17776e-06	2.78065e-06	0.199147	1		4.36414e-06	3.61221e-06	0.44916	1
	LOC_Os01g19130	3.9722e-05	6.72916e-05	-3.17196	1		0.000112304	9.19107e-05	2.40657	1
	LOC_Os01g19140	2.85998e-05	5.33884e-05	-3.24606	1		3.20037e-06	3.21085e-06	-0.00704065	1
	LOC_Os01g19160	4.76664e-06	6.11742e-06	-0.492884	1		1.30924e-05	9.23121e-06	1.37026	1
	LOC_Os01g19150	0.000999405	0.00115508	-4.05781	1		0.000301416	0.000443901	-9.01087	4.95238e-15
	LOC_Os01g19170	2.38332e-06	5.56129e-07	1.37447	1		8.72827e-07	1.20407e-06	-0.395733	1
	LOC_Os01g19190	0	0				0	0
	LOC_Os01g19200	7.9444e-07	0	1.19521	1		2.90942e-07	0	0.851409	1
	LOC_Os01g19210	3.17776e-06	3.33678e-06	-0.0756532	1		1.74565e-06	2.8095e-06	-0.86345	1
	LOC_Os01g19220	6.35552e-06	5.00516e-06	0.492726	1		9.01922e-06	1.1238e-05	-0.845318	1
	LOC_Os01g19230	0	0				0	0
	LOC_Os01g19240	7.9444e-07	2.78065e-06	-1.21992	1		0	8.02713e-07	-1.66103	1
	LOC_Os01g19250	0	0				0	0
	LOC_Os01g19260	1.90665e-05	8.34194e-06	2.58365	1		3.49131e-05	3.57208e-05	-0.163491	1
	LOC_Os01g19270	0	0				5.81885e-07	1.20407e-06	-0.814266	1
	LOC_Os01g19280	0	0				5.81885e-07	1.60543e-06	-1.22282	1
	LOC_Os01g19290	0	0				1.74565e-06	1.60543e-06	0.129767	1
	LOC_Os01g19300	0	0				0	0
	LOC_Os01g19310	1.58888e-06	5.56129e-07	0.897049	1		8.72827e-07	0	1.47468	1
	LOC_Os01g19320	0	0				0	8.02713e-07	-1.66103	1
	LOC_Os01g19330	1.58888e-06	1.11226e-06	0.358529	1		0.000182712	0.000122414	5.77734	0.000183848
	LOC_Os01g19340	0	0				0	0
	LOC_Os01g19350	0	5.56129e-07	-0.836676	1		0	0
	LOC_Os01g19360	7.9444e-07	0	1.19521	1		1.16377e-06	8.02713e-07	0.431351	1
	LOC_Os01g19370	1.58888e-06	2.22452e-06	-0.390406	1		1.74565e-06	1.60543e-06	0.129767	1
	LOC_Os01g19380	0	5.56129e-07	-0.836676	1		1.45471e-06	0	1.90381	1
	LOC_Os01g19390	1.58888e-06	1.11226e-06	0.358529	1		1.45471e-06	2.40814e-06	-0.841247	1
	LOC_Os01g19400	3.9722e-06	6.11742e-06	-0.806855	1		4.07319e-06	2.40814e-06	1.08954	1
	LOC_Os01g19410	1.90665e-05	1.94645e-05	-0.0779501	1		3.5495e-05	3.21085e-05	0.697278	1
	LOC_Os01g19420	0	0				2.90942e-07	4.01357e-07	-0.228477	1
	LOC_Os01g19430	2.38332e-06	5.56129e-07	1.37447	1		0	1.60543e-06	-2.34905	1
	LOC_Os01g19440	7.9444e-07	5.56129e-07	0.253518	1		5.81885e-07	2.00678e-06	-1.57604	1
	LOC_Os01g19450	6.19663e-05	9.00929e-05	-2.73156	1		0.000117541	0.000102747	1.6852	1
	LOC_Os01g19460	7.14996e-06	3.89291e-06	1.22503	1		4.36414e-06	6.02035e-06	-0.884888	1
	LOC_Os01g19470	3.09831e-05	2.66942e-05	0.691796	1		5.41153e-05	5.01696e-05	0.654767	1
	LOC_Os01g19480	1.58888e-05	7.78581e-06	2.09069	1		1.33834e-05	1.44488e-05	-0.344332	1
	LOC_Os01g19490	7.9444e-07	9.4542e-06	-3.07081	1		5.49881e-05	4.77615e-05	1.20505	1
	LOC_Os01g19500	0	0				0	0
	LOC_Os01g19529	2.38332e-06	4.44903e-06	-0.937037	1		3.20037e-06	4.41492e-06	-0.757772	1
	LOC_Os01g19548	5.56108e-06	2.22452e-06	1.51351	1		8.43733e-06	4.01357e-06	2.07297	1
	LOC_Os01g19570	0	0				0	0
	LOC_Os01g19580	0	0				0	4.01357e-07	-1.17452	1
	LOC_Os01g19590	0	5.56129e-07	-0.836676	1		0	1.20407e-06	-2.03434	1
	LOC_Os01g19600	7.9444e-07	5.56129e-07	0.253518	1		0	1.20407e-06	-2.03434	1
	LOC_Os01g19610	4.84608e-05	8.89807e-06	6.7831	2.60667e-07		8.72827e-07	1.20407e-06	-0.395733	1
	LOC_Os01g19620	0	0				0	0
	LOC_Os01g19630	2.14499e-05	2.72503e-05	-1.00102	1		9.6011e-06	1.44488e-05	-1.70785	1
	LOC_Os01g19640	0	0				0	0
	LOC_Os01g19650	7.9444e-07	1.66839e-06	-0.657412	1		2.90942e-06	4.01357e-06	-0.722507	1
	LOC_Os01g19660	0	0				1.74565e-06	1.60543e-06	0.129767	1
	LOC_Os01g19670	4.76664e-06	4.44903e-06	0.127704	1		6.10979e-06	5.21764e-06	0.447747	1
	LOC_Os01g19680	7.9444e-07	0	1.19521	1		0	4.01357e-07	-1.17452	1
	LOC_Os01g19694	1.58888e-06	1.66839e-06	-0.0534949	1		7.5645e-06	7.22442e-06	0.150034	1
	LOC_Os01g19710	7.9444e-07	0	1.19521	1		5.81885e-07	4.01357e-07	0.305011	1
	LOC_Os01g19720	1.58888e-06	5.56129e-07	0.897049	1		1.45471e-06	1.60543e-06	-0.147017	1
	LOC_Os01g19730	7.9444e-07	2.78065e-06	-1.21992	1		8.72827e-07	8.02713e-07	0.0917593	1
	LOC_Os01g19740	0	1.66839e-06	-1.44917	1		1.45471e-06	0	1.90381	1
	LOC_Os01g19750	1.58888e-06	5.56129e-07	0.897049	1		1.45471e-06	0	1.90381	1
	LOC_Os01g19760	9.53327e-06	1.33471e-05	-0.9563	1		1.28015e-05	1.52516e-05	-0.791788	1
	LOC_Os01g19770	0	5.56129e-07	-0.836676	1		2.0366e-06	2.8095e-06	-0.604493	1
	LOC_Os01g19780	0	0				2.90942e-07	4.01357e-07	-0.228477	1
	LOC_Os01g19790	0	0				0	4.01357e-07	-1.17452	1
	LOC_Os01g19800	7.9444e-07	4.44903e-06	-1.83274	1		2.29845e-05	1.16393e-05	3.19471	1
	LOC_Os01g19820	3.17776e-06	1.66839e-06	0.85828	1		1.19286e-05	1.84624e-05	-2.04993	1
	LOC_Os01g19830	0	0				0	4.01357e-07	-1.17452	1
	LOC_Os01g19840	0.000135849	0.000166283	-2.11212	1		0.000196677	0.000221148	-2.04454	1
	LOC_Os01g19850	1.58888e-06	2.78065e-06	-0.67768	1		2.90942e-06	6.42171e-06	-2.01574	1
	LOC_Os01g19860	0	1.11226e-06	-1.18324	1		0	0
	LOC_Os01g19870	5.40219e-05	2.94749e-05	3.35735	1		5.70247e-05	6.38157e-05	-1.05479	1
	LOC_Os01g19880	1.58888e-06	1.11226e-06	0.358529	1		2.44392e-05	9.23121e-06	4.30243	0.409239
	LOC_Os01g19894	1.58888e-06	3.33678e-06	-0.929722	1		2.32754e-06	2.00678e-06	0.260336	1
	LOC_Os01g19910	0	5.56129e-07	-0.836676	1		1.16377e-06	0	1.70282	1
	LOC_Os01g19920	1.58888e-06	5.56129e-07	0.897049	1		2.90942e-07	8.02713e-07	-0.864662	1
	LOC_Os01g19930	0	0				2.90942e-07	4.01357e-07	-0.228477	1
	LOC_Os01g19940	4.92553e-05	6.72916e-05	-2.00594	1		7.97182e-05	5.21764e-05	4.01004	1
	LOC_Os01g19950	0	0				2.90942e-07	4.01357e-07	-0.228477	1
	LOC_Os01g19960	0	0				2.90942e-07	4.01357e-07	-0.228477	1
	LOC_Os01g19970	3.49553e-05	3.83729e-05	-0.483692	1		5.81885e-07	1.60543e-06	-1.22282	1
	LOC_Os01g19980	0	0				2.90942e-07	8.02713e-07	-0.864662	1
	LOC_Os01g19990	7.9444e-07	0	1.19521	1		1.16377e-06	4.01357e-07	0.997784	1
	LOC_Os01g20000	0	0				0	0
	LOC_Os01g20010	0	0				0	0
	LOC_Os01g20020	0	0				1.74565e-06	8.02713e-07	0.975598	1
	LOC_Os01g20030	2.38332e-06	3.89291e-06	-0.718192	1		3.20037e-06	1.20407e-06	1.56132	1
	LOC_Os01g20040	0	0				0	0
	LOC_Os01g20050	0	0				0	0
	LOC_Os01g20060	7.9444e-07	0	1.19521	1		0	0
	LOC_Os01g20070	0	5.56129e-07	-0.836676	1		0	0
	LOC_Os01g20080	0	0				2.90942e-07	4.01357e-07	-0.228477	1
	LOC_Os01g20090	4.68719e-05	4.44903e-05	0.303914	1		9.1065e-05	9.71283e-05	-0.753213	1
	LOC_Os01g20100	0	0				9.01922e-06	5.61899e-06	1.48332	1
	LOC_Os01g20110	3.89275e-05	2.94749e-05	1.40813	1		2.61848e-06	2.00678e-06	0.478415	1
	LOC_Os01g20120	1.58888e-05	1.05665e-05	1.2822	1		4.65508e-06	4.81628e-06	-0.0891504	1
	LOC_Os01g20130	7.9444e-07	1.66839e-06	-0.657412	1		0	0
	LOC_Os01g20140	0	0				0	0
	LOC_Os01g20150	7.9444e-07	0	1.19521	1		0	0
	LOC_Os01g20160	8.73884e-06	5.56129e-06	1.04319	1		7.5645e-06	4.81628e-06	1.30465	1
	LOC_Os01g20170	2.38332e-06	5.56129e-07	1.37447	1		8.72827e-07	1.60543e-06	-0.810306	1
	LOC_Os01g20190	7.9444e-07	0	1.19521	1		0	4.01357e-07	-1.17452	1
	LOC_Os01g20200	1.58888e-06	0	1.69028	1		0	0
	LOC_Os01g20204	0	0				0	0
	LOC_Os01g20206	0	1.66839e-06	-1.44917	1		5.81885e-07	0	1.20407	1
	LOC_Os01g20208	0	0				0	0
	LOC_Os01g20700	2.78054e-05	1.44594e-05	2.57083	1		1.13468e-05	1.84624e-05	-2.2586	1
	LOC_Os01g20710	0	2.78065e-06	-1.87087	1		1.16377e-06	8.02713e-07	0.431351	1
	LOC_Os01g20720	1.58888e-06	1.11226e-06	0.358529	1		5.52791e-06	5.21764e-06	0.160507	1
	LOC_Os01g20730	3.17776e-06	3.89291e-06	-0.3244	1		3.20037e-06	3.21085e-06	-0.00704065	1
	LOC_Os01g20740	2.38332e-06	2.78065e-06	-0.211342	1		2.90942e-06	1.20407e-06	1.38412	1
	LOC_Os01g20750	0	0				2.90942e-07	0	0.851409	1
	LOC_Os01g20760	0	1.11226e-06	-1.18324	1		8.72827e-07	4.01357e-07	0.689852	1
	LOC_Os01g20770	7.9444e-07	0	1.19521	1		8.72827e-07	4.01357e-07	0.689852	1
	LOC_Os01g20780	7.9444e-07	0	1.19521	1		3.49131e-05	1.88638e-05	3.63443	1
	LOC_Os01g20800	0	0				0	0
	LOC_Os01g20810	0	0				2.90942e-07	4.01357e-07	-0.228477	1
	LOC_Os01g20820	1.58888e-06	3.33678e-06	-0.929722	1		0	4.01357e-07	-1.17452	1
	LOC_Os01g20830	6.99107e-05	2.1689e-05	6.4377	2.68805e-06		1.22196e-05	1.00339e-05	0.781411	1
	LOC_Os01g20840	0.000152532	0.000250258	-5.80322	0.000144166		0.000109103	0.00014489	-3.86044	1
	LOC_Os01g20850	0	0				2.90942e-07	4.01357e-07	-0.228477	1
	LOC_Os01g20860	7.9444e-06	8.34194e-06	-0.119619	1		4.94602e-06	3.21085e-06	1.01556	1
	LOC_Os01g20870	0	0				0	0
	LOC_Os01g20880	1.9861e-05	1.66839e-05	0.64452	1		3.0549e-05	3.97343e-05	-1.882	1
	LOC_Os01g20890	9.05661e-05	0.000112338	-1.84272	1		0.00018213	0.000163754	1.67251	1
	LOC_Os01g20894	0	0				1.16377e-06	0	1.70282	1
	LOC_Os01g20900	2.30387e-05	2.89187e-05	-0.982925	1		1.65837e-05	2.40814e-05	-2.02848	1
	LOC_Os01g20910	1.9861e-05	1.77961e-05	0.411469	1		9.01922e-06	2.40814e-06	3.18056	1
	LOC_Os01g20920	0	0				0	0
	LOC_Os01g20930	1.58888e-06	5.00516e-06	-1.54967	1		2.32754e-06	2.00678e-06	0.260336	1
	LOC_Os01g20940	5.56108e-06	8.89807e-06	-1.04683	1		1.0183e-05	1.1238e-05	-0.388971	1
	LOC_Os01g20950	0	1.66839e-06	-1.44917	1		4.07319e-06	5.21764e-06	-0.644532	1
	LOC_Os01g20960	0	0				2.90942e-07	4.01357e-07	-0.228477	1
	LOC_Os01g20970	0	0				0	0
	LOC_Os01g20980	5.56108e-06	2.78065e-06	1.20755	1		1.48381e-05	2.88977e-05	-3.70985	1
	LOC_Os01g20990	1.58888e-06	1.11226e-06	0.358529	1		8.72827e-07	2.00678e-06	-1.17323	1
	LOC_Os01g21000	0	0				0	0
	LOC_Os01g21010	1.19166e-05	1.724e-05	-1.18085	1		4.85874e-05	3.57208e-05	2.35335	1
	LOC_Os01g21020	7.9444e-07	0	1.19521	1		5.81885e-07	0	1.20407	1
	LOC_Os01g21034	3.17776e-06	2.22452e-06	0.507037	1		3.78225e-06	4.41492e-06	-0.377925	1
	LOC_Os01g21050	0	0				0	0
	LOC_Os01g21060	7.9444e-07	0	1.19521	1		0	4.01357e-07	-1.17452	1
	LOC_Os01g21070	7.9444e-07	1.11226e-06	-0.276059	1		5.52791e-06	5.61899e-06	-0.0464021	1
	LOC_Os01g21080	0	0				2.90942e-07	0	0.851409	1
	LOC_Os01g21090	0	0				2.90942e-07	0	0.851409	1
	LOC_Os01g21100	0	0				0	0
	LOC_Os01g21110	0	5.56129e-07	-0.836676	1		2.90942e-07	4.01357e-07	-0.228477	1
	LOC_Os01g21120	1.58888e-06	3.33678e-06	-0.929722	1		8.75737e-05	0.000129638	-4.92808	0.0201165
	LOC_Os01g21130	7.9444e-07	0	1.19521	1		0	0
	LOC_Os01g21135	5.56108e-06	7.22968e-06	-0.561334	1		4.94602e-06	4.41492e-06	0.293716	1
	LOC_Os01g21144	5.56108e-06	9.4542e-06	-1.19557	1		1.74565e-06	2.00678e-06	-0.230404	1
	LOC_Os01g21160	7.54718e-05	9.8991e-05	-2.14162	1		5.29515e-05	5.85981e-05	-0.912411	1
	LOC_Os01g21170	1.03277e-05	1.33471e-05	-0.746797	1		1.45471e-06	1.60543e-06	-0.147017	1
	LOC_Os01g21180	1.58888e-06	2.22452e-06	-0.390406	1		5.23696e-06	2.8095e-06	1.42074	1
	LOC_Os01g21190	8.73884e-06	1.61277e-05	-1.75766	1		1.60018e-05	2.2476e-05	-1.79827	1
	LOC_Os01g21200	0	5.56129e-07	-0.836676	1		0	0
	LOC_Os01g21210	8.73884e-06	4.44903e-06	1.48062	1		4.36414e-06	4.41492e-06	-0.0291476	1
	LOC_Os01g21220	0	5.56129e-07	-0.836676	1		2.90942e-07	0	0.851409	1
	LOC_Os01g21240	3.17776e-06	4.44903e-06	-0.552118	1		4.07319e-06	9.63256e-06	-2.63916	1
	LOC_Os01g21250	0	0				0	0
	LOC_Os01g21260	0	0				5.81885e-07	4.01357e-07	0.305011	1
	LOC_Os01g21270	3.17776e-06	1.66839e-06	0.85828	1		5.81885e-07	8.02713e-07	-0.323115	1
	LOC_Os01g21290	7.9444e-07	1.11226e-06	-0.276059	1		5.81885e-07	0	1.20407	1
	LOC_Os01g21300	3.9722e-06	4.44903e-06	-0.198967	1		4.94602e-06	4.01357e-06	0.525143	1
	LOC_Os01g21310	0	0				8.72827e-07	2.00678e-06	-1.17323	1
	LOC_Os01g21320	1.58888e-05	4.17097e-05	-3.98564	1		5.78975e-05	6.98361e-05	-1.80901	1
	LOC_Os01g21340	0	0				2.90942e-07	4.01357e-07	-0.228477	1
	LOC_Os01g21350	0	0				2.90942e-07	0	0.851409	1
	LOC_Os01g21360	0	5.56129e-07	-0.836676	1		5.81885e-07	0	1.20407	1
	LOC_Os01g21380	0	1.11226e-06	-1.18324	1		2.32754e-06	2.8095e-06	-0.364162	1
	LOC_Os01g21390	7.9444e-07	0	1.19521	1		0	0
	LOC_Os01g21400	0	2.22452e-06	-1.67335	1		8.72827e-07	8.02713e-07	0.0917593	1
	LOC_Os01g21410	9.53327e-06	4.44903e-06	1.71039	1		3.78225e-06	3.61221e-06	0.10609	1
	LOC_Os01g21420	1.66832e-05	1.39032e-05	0.616667	1		4.07319e-06	3.61221e-06	0.281289	1
	LOC_Os01g21430	0	0				0	4.01357e-07	-1.17452	1
	LOC_Os01g21440	6.83218e-05	6.84039e-05	-0.00854424	1		0.000116959	0.000123217	-0.687774	1
	LOC_Os01g21450	1.11222e-05	1.2791e-05	-0.412756	1		1.0183e-05	4.81628e-06	2.29082	1
	LOC_Os01g21480	8.73884e-06	1.44594e-05	-1.41488	1		2.35663e-05	2.12719e-05	0.580041	1
	LOC_Os01g21490	0	0				0	0
	LOC_Os01g21500	0	0				2.90942e-07	0	0.851409	1
	LOC_Os01g21510	0	5.56129e-07	-0.836676	1		2.90942e-07	0	0.851409	1
	LOC_Os01g21520	1.58888e-06	0	1.69028	1		0	4.01357e-07	-1.17452	1
	LOC_Os01g21530	1.58888e-06	1.11226e-06	0.358529	1		0	8.02713e-07	-1.66103	1
	LOC_Os01g21536	3.17776e-06	5.56129e-07	1.76388	1		1.74565e-06	1.60543e-06	0.129767	1
	LOC_Os01g21542	7.9444e-07	5.56129e-07	0.253518	1		0	0
	LOC_Os01g21550	7.9444e-07	5.56129e-07	0.253518	1		8.72827e-07	0	1.47468	1
	LOC_Os01g21560	1.11222e-05	6.67355e-06	1.31256	1		9.89204e-06	4.01357e-06	2.59341	1
	LOC_Os01g21580	0	0				0	0
	LOC_Os01g21585	6.35552e-06	5.56129e-06	0.281637	1		5.52791e-06	2.56868e-05	-6.47534	2.29166e-06
	LOC_Os01g21590	0	5.56129e-07	-0.836676	1		2.90942e-07	1.60543e-06	-1.72029	1
	LOC_Os01g21600	0	0				0	0
	LOC_Os01g21610	0.000126316	0.000110114	1.29018	1		6.95352e-05	6.54211e-05	0.600492	1
	LOC_Os01g21620	7.9444e-07	5.56129e-07	0.253518	1		2.61848e-06	1.20407e-06	1.19486	1
	LOC_Os01g21630	1.03277e-05	5.00516e-06	1.70723	1		5.81885e-06	6.82306e-06	-0.483124	1
	LOC_Os01g21640	1.19166e-05	1.61277e-05	-0.955124	1		5.81885e-07	1.60543e-06	-1.22282	1
	LOC_Os01g21650	3.9722e-06	1.11226e-06	1.62626	1		3.20037e-06	2.40814e-06	0.562285	1
	LOC_Os01g21660	0	5.56129e-07	-0.836676	1		0	4.01357e-07	-1.17452	1
	LOC_Os01g21670	3.17776e-06	2.78065e-06	0.199147	1		1.45471e-06	3.21085e-06	-1.42534	1
	LOC_Os01g21680	0	0				0	4.01357e-07	-1.17452	1
	LOC_Os01g21690	2.38332e-06	5.56129e-07	1.37447	1		1.74565e-06	8.02713e-07	0.975598	1
	LOC_Os01g21700	7.9444e-07	0	1.19521	1		0	2.00678e-06	-2.62632	1
	LOC_Os01g21710	0	2.22452e-06	-1.67335	1		5.81885e-07	1.20407e-06	-0.814266	1
	LOC_Os01g21720	0	5.56129e-07	-0.836676	1		5.81885e-07	4.01357e-07	0.305011	1
	LOC_Os01g21730	0	0				0	0
	LOC_Os01g21740	7.14996e-06	2.22452e-06	2.05521	1		2.61848e-06	3.21085e-06	-0.420438	1
	LOC_Os01g21750	0	0				8.72827e-07	1.20407e-06	-0.395733	1
	LOC_Os01g21760	7.9444e-07	0	1.19521	1		2.90942e-07	0	0.851409	1
	LOC_Os01g21780	2.38332e-06	2.22452e-06	0.0903	1		1.16377e-06	1.20407e-06	-0.0445751	1
	LOC_Os01g21790	7.9444e-07	5.56129e-07	0.253518	1		2.90942e-07	1.20407e-06	-1.33608	1
	LOC_Os01g21800	0	0				1.45471e-06	3.61221e-06	-1.6874	1
	LOC_Os01g21810	0	1.11226e-06	-1.18324	1		1.74565e-06	8.02713e-07	0.975598	1
	LOC_Os01g21820	4.13109e-05	7.67458e-05	-3.86768	1		8.72827e-06	1.16393e-05	-1.10907	1
	LOC_Os01g21830	0	0				0	0
	LOC_Os01g21840	9.53327e-06	8.34194e-06	0.344934	1		8.14639e-06	7.22442e-06	0.397804	1
	LOC_Os01g21850	1.66832e-05	1.2791e-05	0.882795	1		2.0075e-05	1.76597e-05	0.664925	1
	LOC_Os01g21860	6.35552e-06	8.34194e-06	-0.623148	1		6.10979e-06	6.82306e-06	-0.338608	1
	LOC_Os01g21870	0	0				5.81885e-07	1.20407e-06	-0.814266	1
	LOC_Os01g21880	7.9444e-07	5.56129e-07	0.253518	1		1.74565e-06	8.02713e-07	0.975598	1
	LOC_Os01g21900	5.40219e-05	7.39652e-05	-2.11639	1		0.000805329	0.00137184	-21.0892	2.42251e-94
	LOC_Os01g21920	2.38332e-06	0	2.07016	1		0	4.01357e-07	-1.17452	1
	LOC_Os01g21930	0	5.56129e-07	-0.836676	1		0	0
	LOC_Os01g21940	7.9444e-06	1.33471e-05	-1.39398	1		5.23696e-06	6.82306e-06	-0.784566	1
	LOC_Os01g21950	0	0				0	0
	LOC_Os01g21960	6.35552e-06	3.89291e-06	0.956606	1		2.15297e-05	2.2476e-05	-0.242865	1
	LOC_Os01g21970	7.9444e-07	1.66839e-06	-0.657412	1		1.16377e-06	1.60543e-06	-0.456953	1
	LOC_Os01g21980	0	0				0	0
	LOC_Os01g21990	1.58888e-06	2.78065e-06	-0.67768	1		1.45471e-06	3.21085e-06	-1.42534	1
	LOC_Os01g22000	1.58888e-06	2.78065e-06	-0.67768	1		2.0366e-06	4.01357e-07	1.69187	1
	LOC_Os01g22010	3.49553e-05	3.16994e-05	0.487426	1		6.28436e-05	8.66931e-05	-3.35803	1
	LOC_Os01g22030	0	5.56129e-07	-0.836676	1		0	0
	LOC_Os01g22039	7.9444e-07	2.22452e-06	-0.962181	1		2.90942e-07	4.01357e-07	-0.228477	1
	LOC_Os01g22050	2.38332e-06	3.33678e-06	-0.478148	1		4.65508e-06	7.62578e-06	-1.46946	1
	LOC_Os01g22070	2.22443e-05	2.44697e-05	-0.394571	1		1.54199e-05	1.24421e-05	0.950831	1
	LOC_Os01g22080	0	0				0	4.01357e-07	-1.17452	1
	LOC_Os01g22090	1.50944e-05	1.77961e-05	-0.569182	1		2.0075e-05	1.40475e-05	1.72965	1
	LOC_Os01g22100	1.58888e-06	0	1.69028	1		8.72827e-07	2.40814e-06	-1.49764	1
	LOC_Os01g22110	3.17776e-06	1.66839e-06	0.85828	1		3.20037e-06	1.60543e-06	1.20512	1
	LOC_Os01g22120	3.9722e-06	2.22452e-06	0.876442	1		1.74565e-06	1.60543e-06	0.129767	1
	LOC_Os01g22140	7.9444e-07	0	1.19521	1		2.90942e-07	0	0.851409	1
	LOC_Os01g22150	0	0				0	0
	LOC_Os01g22170	0	0				2.90942e-07	0	0.851409	1
	LOC_Os01g22180	7.9444e-07	1.11226e-06	-0.276059	1		1.45471e-06	8.02713e-07	0.721156	1
	LOC_Os01g22190	3.9722e-06	5.56129e-07	2.09813	1		5.81885e-07	8.02713e-07	-0.323115	1
	LOC_Os01g22200	0	5.56129e-07	-0.836676	1		0	0
	LOC_Os01g22209	7.9444e-07	2.22452e-06	-0.962181	1		2.90942e-07	8.02713e-07	-0.864662	1
	LOC_Os01g22220	0	0				0	0
	LOC_Os01g22230	1.2711e-05	7.78581e-06	1.35285	1		2.67667e-05	4.45506e-05	-3.65273	1
	LOC_Os01g22249	2.38332e-06	5.00516e-06	-1.13867	1		1.10558e-05	2.28773e-05	-3.54933	1
	LOC_Os01g22270	3.17776e-06	3.89291e-06	-0.3244	1		1.16377e-06	1.60543e-06	-0.456953	1
	LOC_Os01g22280	1.58888e-06	5.56129e-07	0.897049	1		3.78225e-06	3.21085e-06	0.364889	1
	LOC_Os01g22309	0	0				0	0
	LOC_Os01g22300	7.9444e-07	0	1.19521	1		2.90942e-07	0	0.851409	1
	LOC_Os01g22320	2.38332e-06	6.11742e-06	-1.50143	1		0	4.01357e-07	-1.17452	1
	LOC_Os01g22336	0	0				1.16377e-06	2.8095e-06	-1.45209	1
	LOC_Os01g22352	9.53327e-06	5.56129e-06	1.27403	1		5.81885e-06	3.29113e-05	-7.85023	1.006e-10
	LOC_Os01g22370	0.000142205	4.44903e-05	9.135	1.4495e-15		0.000156236	0.000232386	-6.67124	6.14453e-07
	LOC_Os01g22380	0	1.11226e-06	-1.18324	1		3.20037e-06	2.00678e-06	0.873222	1
	LOC_Os01g22390	4.76664e-05	4.33781e-05	0.549207	1		2.21116e-05	2.88977e-05	-1.63239	1
	LOC_Os01g22410	7.9444e-07	1.11226e-06	-0.276059	1		1.16377e-06	1.20407e-06	-0.0445751	1
	LOC_Os01g22420	7.9444e-07	0	1.19521	1		0	0
	LOC_Os01g22430	9.53327e-06	1.39032e-05	-1.08084	1		8.72827e-06	8.42849e-06	0.122844	1
	LOC_Os01g22440	0	0				2.90942e-07	0	0.851409	1
	LOC_Os01g22450	0	0				0	0
	LOC_Os01g22480	8.73884e-06	1.89084e-05	-2.28077	1		2.29845e-05	1.6857e-05	1.63014	1
	LOC_Os01g22490	2.54221e-05	7.00723e-05	-5.34427	0.00201187		0.00018824	0.000191447	-0.279991	1
	LOC_Os01g22500	1.2711e-05	1.2791e-05	-0.0192584	1		1.48381e-05	1.60543e-05	-0.373096	1
	LOC_Os01g22510	2.54221e-05	3.72607e-05	-1.79008	1		1.39652e-05	1.96665e-05	-1.69402	1
	LOC_Os01g22520	0.000146177	0.000135139	0.803651	1		0.000147508	0.000124421	2.36386	1
	LOC_Os01g22530	0	0				0	0
	LOC_Os01g22540	7.9444e-07	1.11226e-06	-0.276059	1		2.90942e-07	4.01357e-07	-0.228477	1
	LOC_Os01g22550	2.78054e-05	1.77961e-05	1.83971	1		2.82214e-05	3.29113e-05	-1.02581	1
	LOC_Os01g22560	7.9444e-07	5.56129e-07	0.253518	1		5.81885e-07	4.01357e-07	0.305011	1
	LOC_Os01g22570	0	5.56129e-07	-0.836676	1		5.81885e-07	8.02713e-07	-0.323115	1
	LOC_Os01g22590	7.9444e-07	0	1.19521	1		1.45471e-06	1.20407e-06	0.259323	1
	LOC_Os01g22600	1.90665e-05	1.66839e-05	0.487812	1		9.31016e-06	9.23121e-06	0.0311544	1
	LOC_Os01g22620	0	5.56129e-07	-0.836676	1		2.90942e-07	0	0.851409	1
	LOC_Os01g22630	7.9444e-06	1.00103e-05	-0.587382	1		6.69168e-06	6.02035e-06	0.318694	1
	LOC_Os01g22640	1.03277e-05	1.66839e-06	3.25692	1		3.78225e-06	3.21085e-06	0.364889	1
	LOC_Os01g22650	7.9444e-07	0	1.19521	1		0	4.01357e-07	-1.17452	1
	LOC_Os01g22660	1.11222e-05	6.67355e-06	1.31256	1		2.99671e-05	2.97004e-05	0.0586581	1
	LOC_Os01g22670	0	5.56129e-07	-0.836676	1		4.36414e-06	5.21764e-06	-0.472017	1
	LOC_Os01g22680	0	0				4.80055e-05	2.76936e-05	3.88581	1
	LOC_Os01g22700	0	0				0	0
	LOC_Os01g22710	1.58888e-06	2.22452e-06	-0.390406	1		0	8.02713e-07	-1.66103	1
	LOC_Os01g22720	7.9444e-07	1.11226e-06	-0.276059	1		5.81885e-07	0	1.20407	1
	LOC_Os01g22730	1.58888e-06	0	1.69028	1		2.90942e-07	4.01357e-07	-0.228477	1
	LOC_Os01g22740	0	0				0	0
	LOC_Os01g22750	0	1.11226e-06	-1.18324	1		5.81885e-07	0	1.20407	1
	LOC_Os01g22760	0	0				2.90942e-07	4.01357e-07	-0.228477	1
	LOC_Os01g22770	0	0				2.90942e-07	0	0.851409	1
	LOC_Os01g22780	2.38332e-06	7.78581e-06	-1.9713	1		2.90942e-06	5.61899e-06	-1.61855	1
	LOC_Os01g22794	0	5.56129e-07	-0.836676	1		8.72827e-07	1.20407e-06	-0.395733	1
	LOC_Os01g22810	0	0				5.81885e-07	0	1.20407	1
	LOC_Os01g22820	1.58888e-06	0	1.69028	1		5.81885e-07	0	1.20407	1
	LOC_Os01g22830	7.14996e-06	3.33678e-05	-4.74852	0.0454101		2.32754e-06	5.61899e-06	-2.05357	1
	LOC_Os01g22840	7.9444e-07	3.89291e-06	-1.6481	1		3.49131e-06	4.41492e-06	-0.563585	1
	LOC_Os01g22850	0	5.56129e-07	-0.836676	1		0	0
	LOC_Os01g22860	0	0				0	0
	LOC_Os01g22870	1.50944e-05	2.11329e-05	-1.20332	1		1.89113e-05	2.04692e-05	-0.423307	1
	LOC_Os01g22880	7.9444e-07	5.56129e-07	0.253518	1		7.85545e-06	5.21764e-06	1.22052	1
	LOC_Os01g22890	0	0				2.90942e-07	8.02713e-07	-0.864662	1
	LOC_Os01g22900	1.03277e-05	4.83832e-05	-5.72541	0.000228666		1.0183e-05	8.42849e-06	0.686106	1
	LOC_Os01g22910	0	0				2.0366e-06	2.40814e-06	-0.301557	1
	LOC_Os01g22920	0	0				2.90942e-07	4.01357e-07	-0.228477	1
	LOC_Os01g22930	7.70606e-05	5.95058e-05	1.84917	1		3.43312e-05	3.4918e-05	-0.119943	1
	LOC_Os01g22954	7.9444e-07	5.00516e-06	-2.00327	1		2.32754e-06	3.61221e-06	-0.911799	1
	LOC_Os01g22980	3.9722e-06	5.56129e-06	-0.617287	1		5.23696e-06	3.21085e-06	1.16281	1
	LOC_Os01g22990	8.10328e-05	6.78478e-05	1.32543	1		7.099e-05	7.02374e-05	0.107587	1
	LOC_Os01g23000	0	1.11226e-06	-1.18324	1		2.90942e-07	0	0.851409	1
	LOC_Os01g23010	7.9444e-07	0	1.19521	1		0	0
	LOC_Os01g23020	7.9444e-07	5.56129e-07	0.253518	1		2.90942e-07	0	0.851409	1
	LOC_Os01g23040	0	0				8.72827e-07	0	1.47468	1
	LOC_Os01g23050	0	1.11226e-06	-1.18324	1		0	0
	LOC_Os01g23060	0	0				0	0
	LOC_Os01g23070	1.58888e-06	0	1.69028	1		2.90942e-07	4.01357e-07	-0.228477	1
	LOC_Os01g23080	7.9444e-07	0	1.19521	1		5.81885e-07	4.01357e-07	0.305011	1
	LOC_Os01g23090	1.58888e-06	3.89291e-06	-1.15544	1		8.72827e-07	1.60543e-06	-0.810306	1
	LOC_Os01g23100	1.58888e-06	3.89291e-06	-1.15544	1		1.74565e-06	3.61221e-06	-1.41035	1
	LOC_Os01g23110	0	0				0	0
	LOC_Os01g23120	0	1.66839e-06	-1.44917	1		3.49131e-06	2.8095e-06	0.457741	1
	LOC_Os01g23130	3.9722e-06	1.11226e-06	1.62626	1		9.89204e-06	1.00339e-05	-0.0540525	1
	LOC_Os01g23144	0	5.56129e-07	-0.836676	1		1.16377e-06	4.01357e-07	0.997784	1
	LOC_Os01g23160	0	0				2.90942e-07	2.00678e-06	-2.0499	1
	LOC_Os01g23180	0	0				0	0
	LOC_Os01g23190	0	0				2.90942e-07	0	0.851409	1
	LOC_Os01g23200	8.73884e-06	6.11742e-06	0.840828	1		3.0549e-05	2.32787e-05	1.66645	1
	LOC_Os01g23210	0	5.56129e-07	-0.836676	1		2.90942e-07	0	0.851409	1
	LOC_Os01g23230	7.9444e-07	0	1.19521	1		1.45471e-06	8.02713e-07	0.721156	1
	LOC_Os01g23239	0	0				2.90942e-07	4.01357e-07	-0.228477	1
	LOC_Os01g23260	7.9444e-07	0	1.19521	1		0	4.01357e-07	-1.17452	1
	LOC_Os01g23270	7.9444e-07	0	1.19521	1		5.81885e-07	4.01357e-07	0.305011	1
	LOC_Os01g23280	0	0				2.90942e-07	4.01357e-07	-0.228477	1
	LOC_Os01g23290	6.35552e-06	1.66839e-06	2.12615	1		1.45471e-06	3.21085e-06	-1.42534	1
	LOC_Os01g23300	0	0				0	0
	LOC_Os01g23310	0	0				2.32754e-06	0	2.40815	1
	LOC_Os01g23320	0	0				0	0
	LOC_Os01g23330	0	2.22452e-06	-1.67335	1		8.72827e-07	1.60543e-06	-0.810306	1
	LOC_Os01g23340	7.9444e-07	0	1.19521	1		0	0
	LOC_Os01g23350	0	0				0	0
	LOC_Os01g23360	1.42999e-05	9.4542e-06	1.23228	1		1.39652e-05	2.16733e-05	-2.23346	1
	LOC_Os01g23370	0	0				5.81885e-07	1.60543e-06	-1.22282	1
	LOC_Os01g23380	3.9722e-06	5.56129e-06	-0.617287	1		1.22196e-05	1.00339e-05	0.781411	1
	LOC_Os01g23390	0	0				0	0
	LOC_Os01g23400	0	5.56129e-07	-0.836676	1		0	0
	LOC_Os01g23410	0	5.56129e-07	-0.836676	1		8.72827e-07	1.20407e-06	-0.395733	1
	LOC_Os01g23420	1.58888e-06	1.66839e-06	-0.0534949	1		2.32754e-06	1.60543e-06	0.610023	1
	LOC_Os01g23430	2.38332e-06	7.78581e-06	-1.9713	1		2.32754e-06	2.00678e-06	0.260336	1
	LOC_Os01g23440	1.58888e-06	0	1.69028	1		2.90942e-07	4.01357e-07	-0.228477	1
	LOC_Os01g23460	1.58888e-06	5.56129e-07	0.897049	1		2.90942e-07	0	0.851409	1
	LOC_Os01g23470	1.58888e-06	5.56129e-07	0.897049	1		1.16377e-06	1.20407e-06	-0.0445751	1
[truncated: 53,990 more rows]

## Sheet: roots_count
gene	SRR074154	SRR074150	z score	p-value	BH	Bonferroni
LOC_Os01g01010	96	49	2.00836	0.0223023	0.160891	1
LOC_Os01g01019	10	13	-1.40846	0.0794977	0.281843	1
LOC_Os01g01030	10	7	0.0709236	0.471729	0.485154	1
LOC_Os01g01040	84	75	-1.31418	0.0943934	0.281843	1
LOC_Os01g01050	25	20	-0.32874	0.371176	0.452002	1
LOC_Os01g01060	169	117	0.382521	0.351037	0.45005	1
LOC_Os01g01070	47	35	-0.120603	0.452003	0.477676	1
LOC_Os01g01080	266	305	-5.51404	1.75348e-08	1.10764e-06	0.000849562
LOC_Os01g01090	49	21	2.03836	0.0207569	0.153578	1
LOC_Os01g01100	1	2	-0.864662	0.193612	0.332537	1
LOC_Os01g01110	0	3	-2.03434	0.0209589	0.153578	1
LOC_Os01g01115	17	23	-1.98277	0.0236966	0.165944	1
LOC_Os01g01120	32	26	-0.432332	0.33275	0.438727	1
LOC_Os01g01130	39	46	-2.2586	0.0119541	0.115627	1
LOC_Os01g01140	2	3	-0.814266	0.207746	0.335466	1
LOC_Os01g01150	104	76	-0.0534618	0.478682	0.489087	1
LOC_Os01g01160	15	4	1.85209	0.0320068	0.198684	1
LOC_Os01g01170	12	2	2.10278	0.0177426	0.148571	1
LOC_Os01g01180	0	0
LOC_Os01g01190	4	10	-2.22885	0.0129118	0.120884	1
LOC_Os01g01200	3	0	1.47468	0.0701487	0.267341	1
LOC_Os01g01210	0	1	-1.17452	0.120093	0.281843	1
LOC_Os01g01230	0	0
LOC_Os01g01240	5	0	1.90381	0.0284675	0.186789	1
LOC_Os01g01250	0	0
LOC_Os01g01260	1	0	0.851409	0.197271	0.332537	1
LOC_Os01g01270	4	0	1.70282	0.044301	0.224438	1
LOC_Os01g01280	14	1	2.7744	0.00276516	0.0430086	1
LOC_Os01g01290	4	6	-1.15155	0.124754	0.286488	1
LOC_Os01g01295	230	119	3.00068	0.00134687	0.024812	1
LOC_Os01g01302	16	14	-0.515004	0.303275	0.417947	1
LOC_Os01g01307	166	128	-0.525202	0.299721	0.416511	1
LOC_Os01g01312	100	43	2.89648	0.0018869	0.032179	1
LOC_Os01g01320	16	4	1.99557	0.0229903	0.163907	1
LOC_Os01g01330	3	1	0.689852	0.245144	0.366072	1
LOC_Os01g01340	23	19	-0.421796	0.336587	0.441683	1
LOC_Os01g01350	13	17	-1.62466	0.052118	0.235069	1
LOC_Os01g01360	40	36	-0.943649	0.172675	0.332537	1
LOC_Os01g01369	10	20	-2.73431	0.00312558	0.0473528	1
LOC_Os01g01380	61	56	-1.27928	0.1004	0.281843	1
LOC_Os01g01390	28	33	-1.9103	0.0280474	0.186789	1
LOC_Os01g01400	8	2	1.41108	0.0791104	0.281843	1
LOC_Os01g01410	17	15	-0.55577	0.289184	0.40726	1
LOC_Os01g01420	48	62	-3.04661	0.00115718	0.0219402	1
LOC_Os01g01430	27	11	1.6333	0.0512033	0.232808	1
LOC_Os01g01440	0	0
LOC_Os01g01450	2270	1915	-4.89439	4.9305e-07	2.44506e-05	0.0238883
LOC_Os01g01460	0	0
LOC_Os01g01470	15	4	1.85209	0.0320068	0.198684	1
LOC_Os01g01484	37	30	-0.456131	0.324148	0.434211	1
LOC_Os01g01500	0	0
LOC_Os01g01510	45	34	-0.18231	0.42767	0.464837	1
LOC_Os01g01520	56	57	-1.81269	0.0349401	0.209116	1
LOC_Os01g01530	1	1	-0.228477	0.409638	0.452002	1
LOC_Os01g01540	0	1	-1.17452	0.120093	0.281843	1
LOC_Os01g01550	1	0	0.851409	0.197271	0.332537	1
LOC_Os01g01560	18	16	-0.59459	0.276059	0.395314	1
LOC_Os01g01570	62	57	-1.2981	0.097126	0.281843	1
LOC_Os01g01580	19	19	-0.995909	0.159647	0.332537	1
LOC_Os01g01590	1	0	0.851409	0.197271	0.332537	1
LOC_Os01g01600	5	4	-0.147017	0.441559	0.472984	1
LOC_Os01g01610	2	1	0.305011	0.380179	0.452002	1
LOC_Os01g01620	61	37	0.856473	0.195868	0.332537	1
LOC_Os01g01640	102	71	0.262496	0.39647	0.452002	1
LOC_Os01g01650	13	15	-1.23775	0.107905	0.281843	1
LOC_Os01g01660	24	13	0.849125	0.197906	0.333317	1
LOC_Os01g01670	212	132	1.37284	0.0849015	0.281843	1
LOC_Os01g01680	34	22	0.415378	0.338933	0.443531	1
LOC_Os01g01689	424	357	-2.08654	0.0184647	0.151677	1
LOC_Os01g01700	532	376	0.375986	0.353464	0.451307	1
LOC_Os01g01710	201	147	-0.0815769	0.467492	0.483777	1
LOC_Os01g01720	60	60	-1.76979	0.0383811	0.221815	1
LOC_Os01g01730	1	0	0.851409	0.197271	0.332537	1
LOC_Os01g01740	31	19	0.576681	0.282078	0.401677	1
LOC_Os01g01760	0	1	-1.17452	0.120093	0.281843	1
LOC_Os01g01770	1	1	-0.228477	0.409638	0.452002	1
LOC_Os01g01780	22	15	0.183	0.427399	0.464647	1
LOC_Os01g01790	24	32	-2.2919	0.0109557	0.10846	1
LOC_Os01g01800	97	72	-0.152235	0.439501	0.472984	1
LOC_Os01g01810	1	0	0.851409	0.197271	0.332537	1
LOC_Os01g01830	193	120	1.3215	0.0931673	0.281843	1
LOC_Os01g01840	17	20	-1.48231	0.0691288	0.267341	1
LOC_Os01g01850	0	0
LOC_Os01g01860	0	0
LOC_Os01g01870	81	37	2.34811	0.00943445	0.099389	1
LOC_Os01g01880	8	5	0.260336	0.397302	0.452002	1
LOC_Os01g01890	56	40	0.071236	0.471605	0.485154	1
LOC_Os01g01900	5	2	0.721156	0.235407	0.361975	1
LOC_Os01g01910	2	2	-0.323115	0.373304	0.452002	1
LOC_Os01g01920	16	8	0.862703	0.19415	0.332537	1
LOC_Os01g01925	24	14	0.647344	0.258705	0.380136	1
LOC_Os01g01930	0	1	-1.17452	0.120093	0.281843	1
LOC_Os01g01940	0	4	-2.34905	0.00941074	0.0992491	1
LOC_Os01g01950	1	1	-0.228477	0.409638	0.452002	1
LOC_Os01g01960	233	185	-0.924881	0.177514	0.332537	1
LOC_Os01g01970	67	23	3.1655	0.000774078	0.0160137	1
LOC_Os01g01980	0	0
LOC_Os01g01990	1	1	-0.228477	0.409638	0.452002	1
LOC_Os01g02000	23	31	-2.28999	0.011011	0.108675	1
LOC_Os01g02010	249	439	-11.5759	2.73023e-31	8.16541e-29	1.3228e-26
LOC_Os01g02020	17	21	-1.65321	0.049144	0.226287	1
LOC_Os01g02040	52	76	-3.97668	3.49419e-05	0.00114388	1
LOC_Os01g02050	6	4	0.129767	0.448375	0.474972	1
LOC_Os01g02060	9	8	-0.420438	0.337083	0.441683	1
LOC_Os01g02070	2	0	1.20407	0.11428	0.281843	1
LOC_Os01g02080	4	3	-0.0445751	0.482223	0.489087	1
LOC_Os01g02090	102	61	1.1904	0.116945	0.281843	1
LOC_Os01g02100	102	67	0.626981	0.265336	0.38575	1
LOC_Os01g02110	26	11	1.51525	0.0648546	0.267341	1
LOC_Os01g02120	10	11	-0.961398	0.168176	0.332537	1
LOC_Os01g02130	52	32	0.729782	0.232762	0.361975	1
LOC_Os01g02139	5	3	0.259323	0.397693	0.452002	1
LOC_Os01g02150	1406	1091	-1.68785	0.0457199	0.224438	1
LOC_Os01g02160	76	51	0.426502	0.334871	0.440433	1
LOC_Os01g02170	85	51	1.06923	0.142484	0.314776	1
LOC_Os01g02180	38	27	0.0795571	0.468295	0.484422	1
LOC_Os01g02190	1	0	0.851409	0.197271	0.332537	1
LOC_Os01g02200	13	41	-5.04694	2.24465e-07	1.18339e-05	0.0108753
LOC_Os01g02210	29	13	1.45386	0.0729926	0.273797	1
LOC_Os01g02220	1	1	-0.228477	0.409638	0.452002	1
LOC_Os01g02230	1	0	0.851409	0.197271	0.332537	1
LOC_Os01g02240	7	5	0.0251856	0.489953	0.493098	1
LOC_Os01g02250	22	23	-1.23477	0.108458	0.281843	1
LOC_Os01g02260	4	8	-1.72933	0.0418754	0.224438	1
LOC_Os01g02270	38	32	-0.625253	0.265902	0.386493	1
LOC_Os01g02280	44	46	-1.74623	0.0403853	0.224438	1
LOC_Os01g02290	159	139	-1.61536	0.0531163	0.236555	1
LOC_Os01g02300	236	137	2.07237	0.0191156	0.153578	1
LOC_Os01g02310	6	6	-0.559651	0.287859	0.405783	1
LOC_Os01g02320	25	20	-0.32874	0.371176	0.452002	1
LOC_Os01g02334	19	11	0.594648	0.276039	0.395314	1
LOC_Os01g02350	19	19	-0.995909	0.159647	0.332537	1
LOC_Os01g02360	23	16	0.126506	0.449666	0.476005	1
LOC_Os01g02370	39	37	-1.17604	0.119789	0.281843	1
LOC_Os01g02380	10	12	-1.1897	0.117082	0.281843	1
LOC_Os01g02390	27	29	-1.47972	0.0694743	0.267341	1
LOC_Os01g02400	79	62	-0.46817	0.319831	0.433111	1
LOC_Os01g02410	26	8	2.18497	0.0144453	0.130892	1
LOC_Os01g02420	7	3	0.770424	0.220524	0.347856	1
LOC_Os01g02430	2	1	0.305011	0.380179	0.452002	1
LOC_Os01g02440	6	12	-2.11798	0.0170882	0.144894	1
LOC_Os01g02450	0	1	-1.17452	0.120093	0.281843	1
LOC_Os01g02460	0	2	-1.66103	0.048354	0.224438	1
LOC_Os01g02470	1	1	-0.228477	0.409638	0.452002	1
LOC_Os01g02480	0	0
LOC_Os01g02490	16	13	-0.305704	0.379915	0.452002	1
LOC_Os01g02500	7	0	2.25262	0.0121416	0.116165	1
LOC_Os01g02510	0	4	-2.34905	0.00941074	0.0992491	1
LOC_Os01g02520	3	0	1.47468	0.0701487	0.267341	1
LOC_Os01g02530	1	2	-0.864662	0.193612	0.332537	1
LOC_Os01g02540	8	3	0.99128	0.160774	0.332537	1
LOC_Os01g02550	6	7	-0.86345	0.193945	0.332537	1
LOC_Os01g02560	7	7	-0.604493	0.272758	0.391861	1
LOC_Os01g02570	7	6	-0.301557	0.381495	0.452002	1
LOC_Os01g02580	19	13	0.160507	0.436241	0.471874	1
LOC_Os01g02590	5	7	-1.14449	0.126211	0.286907	1
LOC_Os01g02600	5	4	-0.147017	0.441559	0.472984	1
LOC_Os01g02610	7	7	-0.604493	0.272758	0.391861	1
LOC_Os01g02629	6	0	2.08552	0.0185111	0.151677	1
LOC_Os01g02650	1	1	-0.228477	0.409638	0.452002	1
LOC_Os01g02660	0	0
LOC_Os01g02670	4	2	0.431351	0.333107	0.438727	1
LOC_Os01g02680	21	25	-1.69316	0.0452129	0.224438	1
LOC_Os01g02690	2	5	-1.57604	0.0575086	0.247737	1
LOC_Os01g02700	6	5	-0.230404	0.408889	0.452002	1
LOC_Os01g02710	1	1	-0.228477	0.409638	0.452002	1
LOC_Os01g02720	93	60	0.70414	0.240673	0.366072	1
LOC_Os01g02730	5	4	-0.147017	0.441559	0.472984	1
LOC_Os01g02740	61	53	-0.965985	0.167026	0.332537	1
LOC_Os01g02750	3	2	0.0917593	0.463445	0.480595	1
LOC_Os01g02760	3	6	-1.49764	0.0671135	0.267341	1
LOC_Os01g02770	509	513	-5.29198	6.04987e-08	3.46473e-06	0.00293116
LOC_Os01g02780	0	2	-1.66103	0.048354	0.224438	1
LOC_Os01g02790	2	2	-0.323115	0.373304	0.452002	1
LOC_Os01g02800	1	2	-0.864662	0.193612	0.332537	1
LOC_Os01g02810	5	4	-0.147017	0.441559	0.472984	1
LOC_Os01g02830	39	40	-1.54993	0.0605791	0.256359	1
LOC_Os01g02840	6	4	0.129767	0.448375	0.474972	1
LOC_Os01g02850	2	1	0.305011	0.380179	0.452002	1
LOC_Os01g02860	76	67	-1.16958	0.121085	0.283135	1
LOC_Os01g02870	1	1	-0.228477	0.409638	0.452002	1
LOC_Os01g02880	117	129	-3.30901	0.000468136	0.0106335	1
LOC_Os01g02884	222	146	0.913966	0.180367	0.332537	1
LOC_Os01g02890	158	66	3.80882	6.98167e-05	0.0020945	1
LOC_Os01g02900	62	39	0.694635	0.243642	0.366072	1
LOC_Os01g02910	11	11	-0.757772	0.224294	0.352014	1
LOC_Os01g02920	290	270	-2.96717	0.00150277	0.0270666	1
LOC_Os01g02930	5	9	-1.6874	0.0457632	0.224438	1
LOC_Os01g02940	129	89	0.358911	0.359831	0.452002	1
LOC_Os01g02950	2	2	-0.323115	0.373304	0.452002	1
LOC_Os01g02960	31	18	0.750325	0.226529	0.354742	1
LOC_Os01g02970	1	1	-0.228477	0.409638	0.452002	1
LOC_Os01g02980	17	12	0.0705032	0.471897	0.485154	1
LOC_Os01g02990	1	1	-0.228477	0.409638	0.452002	1
LOC_Os01g03010	0	0
LOC_Os01g03020	10	20	-2.73431	0.00312558	0.0473528	1
LOC_Os01g03030	238	159	0.797327	0.212631	0.340159	1
LOC_Os01g03040	10	2	1.7797	0.0375628	0.217824	1
LOC_Os01g03050	21	18	-0.522313	0.300726	0.417352	1
LOC_Os01g03060	24	25	-1.27562	0.101046	0.281843	1
LOC_Os01g03070	25	21	-0.498322	0.309129	0.422872	1
LOC_Os01g03080	9	6	0.158932	0.436861	0.471874	1
LOC_Os01g03090	16	9	0.610368	0.270809	0.391046	1
LOC_Os01g03100	66	52	-0.44945	0.326553	0.436439	1
LOC_Os01g03110	24	35	-2.69161	0.00355545	0.0520506	1
LOC_Os01g03130	1738	1109	3.32185	0.000447117	0.0102376	1
LOC_Os01g03144	736	503	1.01864	0.154188	0.332537	1
LOC_Os01g03160	85	46	1.60254	0.0545184	0.240585	1
LOC_Os01g03170	0	5	-2.62632	0.00431574	0.0586858	1
LOC_Os01g03180	2	2	-0.323115	0.373304	0.452002	1
LOC_Os01g03190	8	3	0.99128	0.160774	0.332537	1
LOC_Os01g03200	2	6	-1.8895	0.0294121	0.189371	1
LOC_Os01g03210	1	1	-0.228477	0.409638	0.452002	1
LOC_Os01g03220	0	1	-1.17452	0.120093	0.281843	1
LOC_Os01g03230	0	5	-2.62632	0.00431574	0.0586858	1
LOC_Os01g03240	0	0
LOC_Os01g03250	0	1	-1.17452	0.120093	0.281843	1
LOC_Os01g03260	2	5	-1.57604	0.0575086	0.247737	1
LOC_Os01g03270	1	2	-0.864662	0.193612	0.332537	1
LOC_Os01g03280	0	2	-1.66103	0.048354	0.224438	1
LOC_Os01g03290	1	2	-0.864662	0.193612	0.332537	1
LOC_Os01g03300	1	1	-0.228477	0.409638	0.452002	1
LOC_Os01g03310	1	5	-2.0499	0.020187	0.153578	1
LOC_Os01g03320	5	9	-1.6874	0.0457632	0.224438	1
LOC_Os01g03330	64	152	-8.43983	1.58899e-17	2.38349e-15	7.69867e-13
LOC_Os01g03340	94	306	-13.9691	1.20392e-44	5.40092e-42	5.833e-40
LOC_Os01g03350	1	1	-0.228477	0.409638	0.452002	1
LOC_Os01g03360	79	309	-15.0107	3.12507e-51	1.72056e-48	1.51409e-46
LOC_Os01g03370	4	4	-0.456953	0.323852	0.433971	1
LOC_Os01g03380	11	3	1.56132	0.0592238	0.252011	1
LOC_Os01g03390	167	1065	-31.5898	2.54869e-219	1.02904e-215	1.23484e-214
LOC_Os01g03400	1	1	-0.228477	0.409638	0.452002	1
LOC_Os01g03410	0	3	-2.03434	0.0209589	0.153578	1
LOC_Os01g03420	5	1	1.25843	0.104117	0.281843	1
LOC_Os01g03429	2	1	0.305011	0.380179	0.452002	1
LOC_Os01g03440	1	4	-1.72029	0.0426898	0.224438	1
LOC_Os01g03452	86	61	0.129925	0.448313	0.474972	1
LOC_Os01g03464	0	0
LOC_Os01g03480	2	3	-0.814266	0.207746	0.335466	1
LOC_Os01g03490	99	66	0.527124	0.299054	0.415913	1
LOC_Os01g03500	31	45	-3.03518	0.00120198	0.0226246	1
LOC_Os01g03510	370	245	1.09941	0.135795	0.303457	1
LOC_Os01g03520	102	86	-1.03313	0.150772	0.327736	1
LOC_Os01g03530	21	8	1.57533	0.0575899	0.247822	1
LOC_Os01g03549	3	3	-0.395733	0.346151	0.446168	1
LOC_Os01g03570	12	5	1.05365	0.146022	0.319562	1
LOC_Os01g03580	0	0
LOC_Os01g03590	0	1	-1.17452	0.120093	0.281843	1
LOC_Os01g03600	0	0
LOC_Os01g03610	1	0	0.851409	0.197271	0.332537	1
LOC_Os01g03620	7	9	-1.15271	0.124514	0.286488	1
LOC_Os01g03630	147	100	0.490253	0.311977	0.426444	1
LOC_Os01g03640	39	12	2.67604	0.00372488	0.0534804	1
LOC_Os01g03650	15	8	0.703726	0.240802	0.366072	1
LOC_Os01g03660	21	9	1.33442	0.0910338	0.281843	1
LOC_Os01g03670	3	0	1.47468	0.0701487	0.267341	1
LOC_Os01g03680	502	226	6.00319	9.67384e-10	7.28923e-08	4.68698e-05
LOC_Os01g03690	62	28	2.09773	0.0179643	0.150271	1
LOC_Os01g03710	34	24	0.0997068	0.460289	0.480595	1
LOC_Os01g03720	31	26	-0.54888	0.291544	0.410035	1
LOC_Os01g03740	52	73	-3.70896	0.000104058	0.00295176	1
LOC_Os01g03730	34	35	-1.46395	0.0716037	0.271095	1
LOC_Os01g03750	331	238	0.0955777	0.461928	0.480595	1
LOC_Os01g03760	301	260	-2.07319	0.0190774	0.153578	1
LOC_Os01g03770	0	0
LOC_Os01g03780	2	0	1.20407	0.11428	0.281843	1
LOC_Os01g03790	0	0
LOC_Os01g03800	48	32	0.367039	0.356795	0.452002	1
LOC_Os01g03810	6	7	-0.86345	0.193945	0.332537	1
LOC_Os01g03820	21	11	0.876785	0.190302	0.332537	1
LOC_Os01g03830	6	6	-0.559651	0.287859	0.405783	1
LOC_Os01g03840	14	8	0.538021	0.295281	0.413994	1
LOC_Os01g03860	0	1	-1.17452	0.120093	0.281843	1
LOC_Os01g03870	41	33	-0.447732	0.327173	0.436753	1
LOC_Os01g03880	0	0
LOC_Os01g03890	3	5	-1.17323	0.120352	0.281843	1
LOC_Os01g03900	9	8	-0.420438	0.337083	0.441683	1
LOC_Os01g03914	1340	1044	-1.74766	0.0402614	0.224438	1
LOC_Os01g03930	25	13	0.975995	0.164533	0.332537	1
LOC_Os01g03940	30	21	0.122844	0.451115	0.477061	1
LOC_Os01g03950	39	40	-1.54993	0.0605791	0.256359	1
LOC_Os01g03960	0	0
LOC_Os01g03970	0	0
LOC_Os01g03980	5	2	0.721156	0.235407	0.361975	1
LOC_Os01g03989	0	0
LOC_Os01g04000	5	5	-0.510889	0.304714	0.417947	1
LOC_Os01g04005	64	41	0.61821	0.268218	0.389427	1
LOC_Os01g04010	2	1	0.305011	0.380179	0.452002	1
LOC_Os01g04020	201	161	-0.944253	0.17252	0.332537	1
LOC_Os01g04030	26	16	0.516032	0.302916	0.417947	1
LOC_Os01g04040	0	4	-2.34905	0.00941074	0.0992491	1
LOC_Os01g04050	13	12	-0.605194	0.272525	0.391861	1
LOC_Os01g04070	7	9	-1.15271	0.124514	0.286488	1
LOC_Os01g04080	3	8	-2.06293	0.0195596	0.153578	1
LOC_Os01g04090	13	7	0.636532	0.262215	0.382787	1
LOC_Os01g04100	3	5	-1.17323	0.120352	0.281843	1
LOC_Os01g04110	29	16	0.879297	0.18962	0.332537	1
LOC_Os01g04120	778	984	-11.7545	3.34849e-32	1.04667e-29	1.62234e-27
LOC_Os01g04130	5	3	0.259323	0.397693	0.452002	1
LOC_Os01g04140	6	5	-0.230404	0.408889	0.452002	1
LOC_Os01g04150	4	2	0.431351	0.333107	0.438727	1
LOC_Os01g04160	14	11	-0.200007	0.420738	0.46009	1
LOC_Os01g04170	51	14	3.34629	0.000409499	0.0095294	1
LOC_Os01g04180	4	6	-1.15155	0.124754	0.286488	1
LOC_Os01g04190	210	153	-0.0475653	0.481031	0.489087	1
LOC_Os01g04200	67	40	0.97288	0.165306	0.332537	1
LOC_Os01g04210	4	0	1.70282	0.044301	0.224438	1
LOC_Os01g04220	1	0	0.851409	0.197271	0.332537	1
LOC_Os01g04230	21	12	0.658939	0.254967	0.376059	1
LOC_Os01g04250	15	15	-0.884888	0.188109	0.332537	1
LOC_Os01g04260	247	139	2.39431	0.00832577	0.0932032	1
LOC_Os01g04270	0	0
LOC_Os01g04280	41	22	1.1425	0.126623	0.287536	1
LOC_Os01g04290	4	1	0.997784	0.159192	0.332537	1
LOC_Os01g04300	64	87	-3.88128	5.19538e-05	0.00160944	1
LOC_Os01g04310	0	0
LOC_Os01g04320	23	16	0.126506	0.449666	0.476005	1
LOC_Os01g04324	11	18	-2.18674	0.0143808	0.13055	1
LOC_Os01g04330	508	197	7.57562	1.78709e-14	2.15385e-12	8.65847e-10
LOC_Os01g04340	8	1	1.87892	0.0301279	0.19111	1
LOC_Os01g04350	12	8	0.183519	0.427195	0.464647	1
LOC_Os01g04360	2	0	1.20407	0.11428	0.281843	1
LOC_Os01g04370	3	1	0.689852	0.245144	0.366072	1
LOC_Os01g04380	2	0	1.20407	0.11428	0.281843	1
LOC_Os01g04390	4	4	-0.456953	0.323852	0.433971	1
LOC_Os01g04409	85	61	0.0599052	0.476116	0.487702	1
LOC_Os01g04430	50	36	0.0310132	0.48763	0.49292	1
LOC_Os01g04440	25	17	0.203423	0.419402	0.459438	1
LOC_Os01g04450	13	7	0.636532	0.262215	0.382787	1
LOC_Os01g04460	2	2	-0.323115	0.373304	0.452002	1
LOC_Os01g04470	12	10	-0.325841	0.372272	0.452002	1
LOC_Os01g04480	7	2	1.20361	0.114371	0.281843	1
LOC_Os01g04490	11	3	1.56132	0.0592238	0.252011	1
LOC_Os01g04500	0	3	-2.03434	0.0209589	0.153578	1
LOC_Os01g04510	0	0
LOC_Os01g04520	14	7	0.806985	0.209838	0.336209	1
LOC_Os01g04530	1	1	-0.228477	0.409638	0.452002	1
LOC_Os01g04540	34	17	1.2576	0.104269	0.281843	1
LOC_Os01g04550	18	17	-0.784566	0.216354	0.344034	1
LOC_Os01g04560	2	1	0.305011	0.380179	0.452002	1
LOC_Os01g04570	16	15	-0.717581	0.236508	0.362862	1
LOC_Os01g04580	0	7	-3.1075	0.000943388	0.0186256	1
LOC_Os01g04590	55	52	-1.37739	0.0841955	0.281843	1
LOC_Os01g04600	9	17	-2.41306	0.00790958	0.0898731	1
LOC_Os01g04610	2	6	-1.8895	0.0294121	0.189371	1
LOC_Os01g04620	60	78	-3.45004	0.000280254	0.00689604	1
LOC_Os01g04630	96	121	-4.09908	2.07399e-05	0.000724477	1
LOC_Os01g04640	28	22	-0.282853	0.388645	0.452002	1
LOC_Os01g04650	315	338	-5.04042	2.32255e-07	1.2218e-05	0.0112528
LOC_Os01g04660	11	16	-1.81421	0.0348229	0.208705	1
LOC_Os01g04670	46	106	-6.92165	2.23213e-12	2.29611e-10	1.08147e-07
LOC_Os01g04680	3	3	-0.395733	0.346151	0.446168	1
LOC_Os01g04690	14	12	-0.426467	0.334884	0.440433	1
LOC_Os01g04699	2	0	1.20407	0.11428	0.281843	1
LOC_Os01g04710	27	31	-1.76243	0.0389985	0.224099	1
LOC_Os01g04720	43	25	0.878893	0.18973	0.332537	1
LOC_Os01g04730	3	5	-1.17323	0.120352	0.281843	1
LOC_Os01g04740	0	1	-1.17452	0.120093	0.281843	1
LOC_Os01g04750	8	4	0.610023	0.270923	0.391046	1
LOC_Os01g04760	1	5	-2.0499	0.020187	0.153578	1
LOC_Os01g04770	32	20	0.520674	0.301297	0.417707	1
LOC_Os01g04780	1	0	0.851409	0.197271	0.332537	1
LOC_Os01g04790	0	0
LOC_Os01g04800	84	230	-11.2092	1.83774e-29	4.91924e-27	8.90383e-25
LOC_Os01g04814	320	188	2.29127	0.0109738	0.108551	1
LOC_Os01g04830	2	0	1.20407	0.11428	0.281843	1
LOC_Os01g04840	3	2	0.0917593	0.463445	0.480595	1
LOC_Os01g04850	1	0	0.851409	0.197271	0.332537	1
LOC_Os01g04860	31	25	-0.396806	0.345755	0.446168	1
LOC_Os01g04870	38	31	-0.488371	0.312644	0.427246	1
LOC_Os01g04880	100	51	2.05404	0.0199857	0.153578	1
LOC_Os01g04900	60	43	0.0571523	0.477212	0.48867	1
LOC_Os01g04910	51	24	1.759	0.0392887	0.224438	1
LOC_Os01g04920	45	21	1.68001	0.0464774	0.224438	1
LOC_Os01g04930	157	152	-2.55186	0.00535754	0.0683626	1
LOC_Os01g04950	97	75	-0.419575	0.337398	0.442024	1
LOC_Os01g04960	2	1	0.305011	0.380179	0.452002	1
LOC_Os01g04970	0	0
LOC_Os01g04980	1	0	0.851409	0.197271	0.332537	1
LOC_Os01g04990	10	17	-2.2041	0.0137587	0.126204	1
LOC_Os01g05000	1	0	0.851409	0.197271	0.332537	1
LOC_Os01g05010	12	15	-1.42432	0.0771775	0.281843	1
LOC_Os01g05020	23	5	2.59091	0.00478609	0.0633914	1
LOC_Os01g05030	6	0	2.08552	0.0185111	0.151677	1
LOC_Os01g05040	4	4	-0.456953	0.323852	0.433971	1
LOC_Os01g05050	1	2	-0.864662	0.193612	0.332537	1
LOC_Os01g05060	9	15	-2.0321	0.021072	0.153918	1
LOC_Os01g05064	220	148	0.702741	0.241109	0.366072	1
LOC_Os01g05070	73	69	-1.58517	0.0564637	0.246857	1
LOC_Os01g05080	25	22	-0.664315	0.253244	0.373768	1
LOC_Os01g05090	26	19	-0.0267306	0.489337	0.493098	1
LOC_Os01g05100	5	7	-1.14449	0.126211	0.286907	1
LOC_Os01g05105	56	37	0.437756	0.330782	0.438727	1
LOC_Os01g05120	0	0
LOC_Os01g05130	4	5	-0.822328	0.205445	0.335466	1
LOC_Os01g05140	33	44	-2.6875	0.00359948	0.0524205	1
LOC_Os01g05150	49	21	2.03836	0.0207569	0.153578	1
LOC_Os01g05160	4	6	-1.15155	0.124754	0.286488	1
LOC_Os01g05170	10	9	-0.471822	0.318527	0.431513	1
LOC_Os01g05180	155	121	-0.61091	0.27063	0.391046	1
LOC_Os01g05200	5	7	-1.14449	0.126211	0.286907	1
LOC_Os01g05210	0	0
LOC_Os01g05220	2	1	0.305011	0.380179	0.452002	1
LOC_Os01g05240	3	0	1.47468	0.0701487	0.267341	1
LOC_Os01g05250	1	0	0.851409	0.197271	0.332537	1
LOC_Os01g05260	57	35	0.773802	0.219524	0.347856	1
LOC_Os01g05280	0	0
LOC_Os01g05289	177	134	-0.379182	0.352277	0.450566	1
LOC_Os01g05300	2	2	-0.323115	0.373304	0.452002	1
LOC_Os01g05310	2	0	1.20407	0.11428	0.281843	1
LOC_Os01g05320	2	1	0.305011	0.380179	0.452002	1
LOC_Os01g05330	1	2	-0.864662	0.193612	0.332537	1
LOC_Os01g05340	0	0
LOC_Os01g05350	0	2	-1.66103	0.048354	0.224438	1
LOC_Os01g05360	1	0	0.851409	0.197271	0.332537	1
LOC_Os01g05370	4	4	-0.456953	0.323852	0.433971	1
LOC_Os01g05380	0	5	-2.62632	0.00431574	0.0586858	1
LOC_Os01g05390	0	0
LOC_Os01g05400	5	0	1.90381	0.0284675	0.186789	1
LOC_Os01g05410	0	0
LOC_Os01g05420	246	167	0.654531	0.256385	0.377782	1
LOC_Os01g05430	24	25	-1.27562	0.101046	0.281843	1
LOC_Os01g05440	1	1	-0.228477	0.409638	0.452002	1
LOC_Os01g05450	66	50	-0.235203	0.407026	0.452002	1
LOC_Os01g05460	10	6	0.366738	0.356907	0.452002	1
LOC_Os01g05470	13	14	-1.03442	0.150469	0.327189	1
LOC_Os01g05480	174	148	-1.43137	0.0761621	0.281782	1
LOC_Os01g05490	6211	5640	-12.2866	5.34448e-35	1.82352e-32	2.5894e-30
LOC_Os01g05500	530	435	-1.92103	0.0273638	0.184435	1
LOC_Os01g05510	29	29	-1.23039	0.109276	0.281843	1
LOC_Os01g05520	10	16	-2.01574	0.0219135	0.158653	1
LOC_Os01g05530	41	43	-1.70176	0.0444005	0.224438	1
LOC_Os01g05540	13	8	0.364889	0.357597	0.452002	1
LOC_Os01g05550	0	0
LOC_Os01g05560	29	27	-0.938262	0.174055	0.332537	1
LOC_Os01g05570	1	0	0.851409	0.197271	0.332537	1
LOC_Os01g05580	7	3	0.770424	0.220524	0.347856	1
LOC_Os01g05585	0	0
LOC_Os01g05590	3	2	0.0917593	0.463445	0.480595	1
LOC_Os01g05600	57	55	-1.51834	0.0644639	0.267341	1
LOC_Os01g05610	521	380	-0.0911184	0.463699	0.480849	1
LOC_Os01g05620	23	19	-0.421796	0.336587	0.441683	1
LOC_Os01g05630	499	363	-0.0510584	0.479639	0.489087	1
LOC_Os01g05640	13	8	0.364889	0.357597	0.452002	1
LOC_Os01g05650	24	34	-2.56049	0.00522629	0.0674518	1
LOC_Os01g05660	158	96	1.3659	0.0859855	0.281843	1
LOC_Os01g05670	408	306	-0.450214	0.326278	0.436304	1
LOC_Os01g05680	1	1	-0.228477	0.409638	0.452002	1
LOC_Os01g05694	3	1	0.689852	0.245144	0.366072	1
LOC_Os01g05710	3	4	-0.810306	0.208882	0.335466	1
LOC_Os01g05720	2	0	1.20407	0.11428	0.281843	1
LOC_Os01g05730	9	5	0.478415	0.316177	0.429688	1
LOC_Os01g05744	14	9	0.281289	0.389244	0.452002	1
LOC_Os01g05760	1	0	0.851409	0.197271	0.332537	1
LOC_Os01g05770	13	4	1.54501	0.0611721	0.25743	1
LOC_Os01g05780	0	0
LOC_Os01g05790	195	118	1.55053	0.060507	0.256166	1
LOC_Os01g05800	84	92	-2.75418	0.00294195	0.0450925	1
LOC_Os01g05810	56	31	1.20814	0.113497	0.281843	1
LOC_Os01g05820	44	10	3.49962	0.000232958	0.00591037	1
LOC_Os01g05830	31	21	0.239726	0.405271	0.452002	1
LOC_Os01g05840	29	12	1.65491	0.048971	0.225945	1
LOC_Os01g05850	6	8	-1.14595	0.125909	0.286907	1
LOC_Os01g05860	10	4	1.01987	0.153895	0.33217	1
LOC_Os01g05870	13	10	-0.141148	0.443877	0.473453	1
LOC_Os01g05880	2	1	0.305011	0.380179	0.452002	1
LOC_Os01g05890	2	3	-0.814266	0.207746	0.335466	1
LOC_Os01g05900	43	36	-0.638183	0.261677	0.382787	1
LOC_Os01g05940	24	21	-0.630749	0.264102	0.384141	1
LOC_Os01g05960	19	11	0.594648	0.276039	0.395314	1
LOC_Os01g05970	181	82	3.56382	0.000182751	0.00481997	1
LOC_Os01g05980	20	11	0.737896	0.230289	0.359143	1
LOC_Os01g06000	19	19	-0.995909	0.159647	0.332537	1
LOC_Os01g06010	466	253	3.71476	0.000101699	0.00290697	1
LOC_Os01g06020	24	14	0.647344	0.258705	0.380136	1
LOC_Os01g06030	0	1	-1.17452	0.120093	0.281843	1
LOC_Os01g06040	0	1	-1.17452	0.120093	0.281843	1
LOC_Os01g06050	19	30	-2.72272	0.00323738	0.0485908	1
LOC_Os01g06060	3	0	1.47468	0.0701487	0.267341	1
LOC_Os01g06070	2	3	-0.814266	0.207746	0.335466	1
LOC_Os01g06080	0	1	-1.17452	0.120093	0.281843	1
LOC_Os01g06090	36	37	-1.49891	0.066948	0.267341	1
LOC_Os01g06100	0	0
LOC_Os01g06110	0	0
LOC_Os01g06120	0	2	-1.66103	0.048354	0.224438	1
LOC_Os01g06130	13	8	0.364889	0.357597	0.452002	1
LOC_Os01g06140	251	160	1.27167	0.101745	0.281843	1
LOC_Os01g06150	6	3	0.528295	0.298647	0.415395	1
LOC_Os01g06160	1	1	-0.228477	0.409638	0.452002	1
LOC_Os01g06170	3	1	0.689852	0.245144	0.366072	1
LOC_Os01g06180	0	0
LOC_Os01g06200	5	8	-1.42534	0.077029	0.281843	1
LOC_Os01g06210	0	3	-2.03434	0.0209589	0.153578	1
LOC_Os01g06220	447	234	4.05225	2.53638e-05	0.00087031	1
LOC_Os01g06230	0	0
LOC_Os01g06240	17	11	0.293716	0.384488	0.452002	1
LOC_Os01g06250	3	6	-1.49764	0.0671135	0.267341	1
LOC_Os01g06260	2	0	1.20407	0.11428	0.281843	1
LOC_Os01g06270	98	70	0.094237	0.46246	0.480595	1
LOC_Os01g06280	166	117	0.232707	0.407995	0.452002	1
LOC_Os01g06290	489	399	-1.75507	0.0396239	0.224438	1
LOC_Os01g06300	34	39	-1.97315	0.0242391	0.168734	1
LOC_Os01g06310	175	1175	-33.5093	1.76655e-246	7.78085e-243	8.55894e-242
LOC_Os01g06320	4	5	-0.822328	0.205445	0.335466	1
LOC_Os01g06330	0	1	-1.17452	0.120093	0.281843	1
LOC_Os01g06340	11	5	0.873222	0.191271	0.332537	1
LOC_Os01g06350	1	0	0.851409	0.197271	0.332537	1
LOC_Os01g06360	11	7	0.269605	0.393732	0.452002	1
LOC_Os01g06370	1	0	0.851409	0.197271	0.332537	1
LOC_Os01g06380	1	1	-0.228477	0.409638	0.452002	1
LOC_Os01g06390	3	2	0.0917593	0.463445	0.480595	1
LOC_Os01g06400	1	1	-0.228477	0.409638	0.452002	1
LOC_Os01g06410	12	5	1.05365	0.146022	0.319562	1
LOC_Os01g06420	1	0	0.851409	0.197271	0.332537	1
LOC_Os01g06430	2	1	0.305011	0.380179	0.452002	1
LOC_Os01g06440	3	5	-1.17323	0.120352	0.281843	1
LOC_Os01g06450	2	2	-0.323115	0.373304	0.452002	1
LOC_Os01g06454	5	6	-0.841247	0.200105	0.335317	1
LOC_Os01g06460	741	454	2.82539	0.00236116	0.0382595	1
LOC_Os01g06470	53	46	-0.894834	0.185438	0.332537	1
LOC_Os01g06490	25	20	-0.32874	0.371176	0.452002	1
LOC_Os01g06500	33	45	-2.8032	0.00252988	0.0401349	1
LOC_Os01g06510	40	30	-0.14096	0.443951	0.473453	1
LOC_Os01g06520	134	88	0.720213	0.235697	0.362306	1
LOC_Os01g06530	7	6	-0.301557	0.381495	0.452002	1
LOC_Os01g06540	0	1	-1.17452	0.120093	0.281843	1
LOC_Os01g06550	8	17	-2.63113	0.00425506	0.0586858	1
LOC_Os01g06560	32	21	0.354405	0.361518	0.452002	1
LOC_Os01g06570	1	2	-0.864662	0.193612	0.332537	1
LOC_Os01g06580	30	26	-0.667534	0.252216	0.37272	1
LOC_Os01g06590	251	143	2.30477	0.0105898	0.106337	1
LOC_Os01g06600	419	374	-2.93097	0.00168951	0.0297336	1
LOC_Os01g06610	2	2	-0.323115	0.373304	0.452002	1
LOC_Os01g06620	5	8	-1.42534	0.077029	0.281843	1
LOC_Os01g06630	31	13	1.67714	0.0467572	0.224438	1
LOC_Os01g06640	466	307	1.30131	0.0965758	0.281843	1
LOC_Os01g06650	0	0
LOC_Os01g06660	82	78	-1.72325	0.0424216	0.224438	1
LOC_Os01g06670	17	15	-0.55577	0.289184	0.40726	1
LOC_Os01g06680	298	214	0.104826	0.458257	0.480595	1
LOC_Os01g06690	5	2	0.721156	0.235407	0.361975	1
LOC_Os01g06700	14	7	0.806985	0.209838	0.336209	1
LOC_Os01g06710	2	1	0.305011	0.380179	0.452002	1
LOC_Os01g06720	14	16	-1.25477	0.104781	0.281843	1
LOC_Os01g06730	25	27	-1.44596	0.0740944	0.276245	1
LOC_Os01g06740	79	43	1.5171	0.0646201	0.267341	1
LOC_Os01g06750	5	3	0.259323	0.397693	0.452002	1
LOC_Os01g06760	7	4	0.380438	0.35181	0.45005	1
LOC_Os01g06770	15	6	1.24908	0.105818	0.281843	1
LOC_Os01g06780	0	0
LOC_Os01g06790	9	8	-0.420438	0.337083	0.441683	1
LOC_Os01g06800	0	2	-1.66103	0.048354	0.224438	1
LOC_Os01g06810	1	3	-1.33608	0.0907613	0.281843	1
LOC_Os01g06820	1	1	-0.228477	0.409638	0.452002	1
LOC_Os01g06836	18	12	0.224764	0.411081	0.45312	1
LOC_Os01g06852	40	21	1.20245	0.114595	0.281843	1
LOC_Os01g06870	8	4	0.610023	0.270923	0.391046	1
LOC_Os01g06876	5	3	0.259323	0.397693	0.452002	1
LOC_Os01g06882	3	2	0.0917593	0.463445	0.480595	1
LOC_Os01g06890	3	4	-0.810306	0.208882	0.335466	1
LOC_Os01g06900	12	6	0.747122	0.227495	0.355495	1
LOC_Os01g06910	0	1	-1.17452	0.120093	0.281843	1
LOC_Os01g06920	103	102	-2.24244	0.0124665	0.118502	1
LOC_Os01g06940	0	2	-1.66103	0.048354	0.224438	1
LOC_Os01g06950	0	0
LOC_Os01g06960	1	1	-0.228477	0.409638	0.452002	1
LOC_Os01g06970	0	0
LOC_Os01g06980	3	0	1.47468	0.0701487	0.267341	1
LOC_Os01g06990	3	0	1.47468	0.0701487	0.267341	1
LOC_Os01g07000	2	1	0.305011	0.380179	0.452002	1
LOC_Os01g07010	1	1	-0.228477	0.409638	0.452002	1
LOC_Os01g07020	0	1	-1.17452	0.120093	0.281843	1
LOC_Os01g07030	13	4	1.54501	0.0611721	0.25743	1
LOC_Os01g07040	2	1	0.305011	0.380179	0.452002	1
LOC_Os01g07050	1	2	-0.864662	0.193612	0.332537	1
LOC_Os01g07060	1	1	-0.228477	0.409638	0.452002	1
LOC_Os01g07070	113	74	0.67969	0.24835	0.368171	1
LOC_Os01g07080	37	30	-0.456131	0.324148	0.434211	1
LOC_Os01g07090	12	3	1.72821	0.0419749	0.224438	1
LOC_Os01g07100	2	3	-0.814266	0.207746	0.335466	1
LOC_Os01g07110	16	16	-0.913908	0.180382	0.332537	1
LOC_Os01g07120	29	26	-0.788379	0.215237	0.342832	1
LOC_Os01g07130	13	10	-0.141148	0.443877	0.473453	1
LOC_Os01g07140	29	28	-1.08557	0.138836	0.308553	1
LOC_Os01g07150	1	1	-0.228477	0.409638	0.452002	1
LOC_Os01g07160	0	1	-1.17452	0.120093	0.281843	1
LOC_Os01g07170	47	23	1.55407	0.0600842	0.254754	1
LOC_Os01g07180	1	2	-0.864662	0.193612	0.332537	1
LOC_Os01g07190	0	0
LOC_Os01g07200	130	86	0.658254	0.255187	0.37632	1
LOC_Os01g07212	48	38	-0.405914	0.342403	0.446168	1
LOC_Os01g07240	28	10	1.96195	0.0248843	0.17194	1
LOC_Os01g07250	177	117	0.774533	0.219308	0.347851	1
LOC_Os01g07260	249	166	0.835996	0.201579	0.335466	1
LOC_Os01g07270	6	2	0.975598	0.164632	0.332537	1
LOC_Os01g07280	40	29	-0.000580627	0.499768	0.49981	1
LOC_Os01g07300	4	6	-1.15155	0.124754	0.286488	1
LOC_Os01g07310	135	112	-1.05666	0.145333	0.318794	1
LOC_Os01g07320	0	0
LOC_Os01g07330	18	19	-1.14925	0.125227	0.286907	1
LOC_Os01g07340	4	6	-1.15155	0.124754	0.286488	1
LOC_Os01g07350	14	12	-0.426467	0.334884	0.440433	1
LOC_Os01g07360	46	32	0.178908	0.429005	0.466132	1
LOC_Os01g07364	3	4	-0.810306	0.208882	0.335466	1
LOC_Os01g07370	916	584	2.42657	0.00762108	0.0872911	1
LOC_Os01g07376	15	16	-1.08145	0.139749	0.309636	1
LOC_Os01g07382	8	7	-0.364162	0.357868	0.452002	1
LOC_Os01g07390	83	78	-1.65079	0.0493907	0.227103	1
LOC_Os01g07400	31	28	-0.845318	0.198967	0.334685	1
LOC_Os01g07410	209	131	1.30606	0.0957658	0.281843	1
LOC_Os01g07420	225	104	3.82717	6.48135e-05	0.00196264	1
LOC_Os01g07430	3	1	0.689852	0.245144	0.366072	1
LOC_Os01g07450	0	2	-1.66103	0.048354	0.224438	1
LOC_Os01g07460	1	2	-0.864662	0.193612	0.332537	1
LOC_Os01g07470	0	0
LOC_Os01g07480	12	22	-2.67926	0.00368922	0.0531181	1
LOC_Os01g07490	129	109	-1.17919	0.119161	0.281843	1
LOC_Os01g07500	204	206	-3.37146	0.00037386	0.00882295	1
LOC_Os01g07510	0	0
LOC_Os01g07520	71	90	-3.56681	0.000180679	0.00477312	1
LOC_Os01g07530	202	167	-1.2578	0.104232	0.281843	1
LOC_Os01g07540	20	20	-1.02178	0.153442	0.33217	1
LOC_Os01g07550	0	0
LOC_Os01g07560	92	83	-1.44807	0.0737993	0.275659	1
LOC_Os01g07570	61	23	2.71922	0.00327178	0.0489857	1
LOC_Os01g07590	3	3	-0.395733	0.346151	0.446168	1
LOC_Os01g07600	5	8	-1.42534	0.077029	0.281843	1
LOC_Os01g07610	30	27	-0.817223	0.206901	0.335466	1
LOC_Os01g07620	13	10	-0.141148	0.443877	0.473453	1
LOC_Os01g07630	54	34	0.644115	0.259751	0.380462	1
LOC_Os01g07640	2	8	-2.43286	0.00749006	0.0865887	1
LOC_Os01g07650	0	0
LOC_Os01g07660	5	2	0.721156	0.235407	0.361975	1
LOC_Os01g07670	1	2	-0.864662	0.193612	0.332537	1
LOC_Os01g07680	1	1	-0.228477	0.409638	0.452002	1
LOC_Os01g07700	28	17	0.577288	0.281872	0.401586	1
LOC_Os01g07710	3	5	-1.17323	0.120352	0.281843	1
LOC_Os01g07720	67	29	2.34573	0.00949482	0.099389	1
LOC_Os01g07730	8	9	-0.911799	0.180937	0.332537	1
LOC_Os01g07740	59	25	2.27712	0.0113894	0.111433	1
LOC_Os01g07750	71	31	2.38032	0.00864889	0.0952998	1
LOC_Os01g07760	1127	624	5.41687	3.03254e-08	1.8528e-06	0.00146927
LOC_Os01g07770	9	5	0.478415	0.316177	0.429688	1
LOC_Os01g07780	409	364	-2.85242	0.00216939	0.0359095	1
LOC_Os01g07790	6	1	1.48689	0.0685223	0.267341	1
LOC_Os01g07800	35	23	0.365726	0.357285	0.452002	1
LOC_Os01g07810	44	62	-3.43435	0.00029699	0.00720082	1
LOC_Os01g07820	2	1	0.305011	0.380179	0.452002	1
LOC_Os01g07830	0	0
LOC_Os01g07840	2	3	-0.814266	0.207746	0.335466	1
LOC_Os01g07850	3	3	-0.395733	0.346151	0.446168	1
LOC_Os01g07860	5	7	-1.14449	0.126211	0.286907	1
LOC_Os01g07870	44	30	0.258803	0.397894	0.452002	1
LOC_Os01g07880	26	16	0.516032	0.302916	0.417947	1
LOC_Os01g07890	11	9	-0.269494	0.393775	0.452002	1
LOC_Os01g07900	1	0	0.851409	0.197271	0.332537	1
LOC_Os01g07910	120	62	2.1755	0.0147964	0.132292	1
LOC_Os01g07920	40	23	0.887253	0.187471	0.332537	1
LOC_Os01g07930	2	3	-0.814266	0.207746	0.335466	1
LOC_Os01g07940	79	81	-2.20375	0.013771	0.126221	1
LOC_Os01g07950	89	88	-2.07327	0.0190735	0.153578	1
LOC_Os01g07960	97	81	-0.940657	0.17344	0.332537	1
LOC_Os01g07970	5	5	-0.510889	0.304714	0.417947	1
LOC_Os01g07980	4	0	1.70282	0.044301	0.224438	1
LOC_Os01g07990	102	66	0.719462	0.235928	0.362604	1
LOC_Os01g08000	8	8	-0.64623	0.259065	0.380136	1
LOC_Os01g08010	42	29	0.201516	0.420148	0.459943	1
LOC_Os01g08020	10	11	-0.961398	0.168176	0.332537	1
LOC_Os01g08050	0	2	-1.66103	0.048354	0.224438	1
LOC_Os01g08060	0	0
LOC_Os01g08070	0	0
LOC_Os01g08090	282	231	-1.37835	0.0840475	0.281843	1
LOC_Os01g08100	6	2	0.975598	0.164632	0.332537	1
LOC_Os01g08110	60	22	2.78787	0.00265283	0.0416492	1
LOC_Os01g08120	6	6	-0.559651	0.287859	0.405783	1
LOC_Os01g08130	2	1	0.305011	0.380179	0.452002	1
LOC_Os01g08140	0	0
LOC_Os01g08150	86	56	0.625018	0.26598	0.386594	1
LOC_Os01g08160	5	5	-0.510889	0.304714	0.417947	1
LOC_Os01g08170	206	100	3.31217	0.000462868	0.0105435	1
LOC_Os01g08180	0	0
LOC_Os01g08190	28	17	0.577288	0.281872	0.401586	1
LOC_Os01g08200	26	19	-0.0267306	0.489337	0.493098	1
LOC_Os01g08220	2	3	-0.814266	0.207746	0.335466	1
LOC_Os01g08240	0	0
LOC_Os01g08250	20	17	-0.483124	0.314504	0.42911	1
LOC_Os01g08260	13	11	-0.377925	0.352743	0.450566	1
LOC_Os01g08270	39	37	-1.17604	0.119789	0.281843	1
LOC_Os01g08280	68	64	-1.5035	0.0663552	0.267341	1
LOC_Os01g08290	111	132	-3.88313	5.15609e-05	0.00159829	1
LOC_Os01g08300	1	0	0.851409	0.197271	0.332537	1
LOC_Os01g08310	57	27	1.83503	0.0332509	0.204235	1
LOC_Os01g08320	24	24	-1.11931	0.131505	0.295808	1
LOC_Os01g08330	1	4	-1.72029	0.0426898	0.224438	1
LOC_Os01g08340	45	19	1.99969	0.0227667	0.163173	1
LOC_Os01g08350	7	2	1.20361	0.114371	0.281843	1
LOC_Os01g08360	10	5	0.682026	0.247611	0.367141	1
LOC_Os01g08370	28	29	-1.35391	0.0878829	0.281843	1
LOC_Os01g08380	277	275	-3.70968	0.000103761	0.00294678	1
LOC_Os01g08390	5	3	0.259323	0.397693	0.452002	1
LOC_Os01g08400	37	25	0.27166	0.392942	0.452002	1
LOC_Os01g08410	65	57	-1.05079	0.146677	0.320763	1
LOC_Os01g08420	156	117	-0.278378	0.390361	0.452002	1
LOC_Os01g08430	82	62	-0.250413	0.401134	0.452002	1
LOC_Os01g08440	97	44	2.60292	0.00462163	0.0617534	1
LOC_Os01g08450	212	117	2.37511	0.00877179	0.0963048	1
LOC_Os01g08460	0	2	-1.66103	0.048354	0.224438	1
LOC_Os01g08464	1	2	-0.864662	0.193612	0.332537	1
LOC_Os01g08470	43	31	0.0232912	0.490709	0.493705	1
LOC_Os01g08480	1	2	-0.864662	0.193612	0.332537	1
LOC_Os01g08490	0	0
LOC_Os01g08500	6	6	-0.559651	0.287859	0.405783	1
LOC_Os01g08510	21	26	-1.84637	0.0324193	0.200427	1
LOC_Os01g08520	16	13	-0.305704	0.379915	0.452002	1
LOC_Os01g08530	26	15	0.705717	0.240182	0.366072	1
LOC_Os01g08540	36	16	1.64446	0.0500402	0.22924	1
LOC_Os01g08550	29	25	-0.635813	0.262449	0.382887	1
LOC_Os01g08560	642	486	-0.721026	0.235447	0.362025	1
LOC_Os01g08570	2	1	0.305011	0.380179	0.452002	1
LOC_Os01g08580	43	16	2.31975	0.0101773	0.103787	1
LOC_Os01g08590	0	0
LOC_Os01g08600	1	1	-0.228477	0.409638	0.452002	1
LOC_Os01g08610	33	30	-0.899461	0.184204	0.332537	1
LOC_Os01g08620	2	0	1.20407	0.11428	0.281843	1
LOC_Os01g08630	4	6	-1.15155	0.124754	0.286488	1
LOC_Os01g08640	0	0
LOC_Os01g08650	65	48	-0.0974169	0.461198	0.480595	1
LOC_Os01g08660	144	103	0.103524	0.458774	0.480595	1
LOC_Os01g08670	26	27	-1.3153	0.0942042	0.281843	1
LOC_Os01g08680	19	14	-0.0464021	0.481495	0.489087	1
LOC_Os01g08690	60	45	-0.17264	0.431467	0.468492	1
LOC_Os01g08700	205	138	0.672504	0.250631	0.370804	1
LOC_Os01g08710	13	16	-1.43433	0.0757397	0.2804	1
LOC_Os01g08720	0	0
LOC_Os01g08730	1	0	0.851409	0.197271	0.332537	1
LOC_Os01g08740	1	0	0.851409	0.197271	0.332537	1
LOC_Os01g08750	203	113	2.2567	0.0120135	0.116109	1
LOC_Os01g08760	2	2	-0.323115	0.373304	0.452002	1
LOC_Os01g08770	18	19	-1.14925	0.125227	0.286907	1
LOC_Os01g08780	78	73	-1.5731	0.0578479	0.248557	1
LOC_Os01g08790	4	0	1.70282	0.044301	0.224438	1
LOC_Os01g08800	15	16	-1.08145	0.139749	0.309636	1
LOC_Os01g08810	6	8	-1.14595	0.125909	0.286907	1
LOC_Os01g08814	448	301	1.0195	0.153984	0.332347	1
LOC_Os01g08820	11	7	0.269605	0.393732	0.452002	1
LOC_Os01g08830	282	206	-0.0839534	0.466547	0.482996	1
LOC_Os01g08840	0	0
LOC_Os01g08850	39	52	-2.92162	0.00174107	0.0303873	1
LOC_Os01g08860	46	40	-0.842841	0.199659	0.335317	1
LOC_Os01g08870	1	0	0.851409	0.197271	0.332537	1
LOC_Os01g08880	0	3	-2.03434	0.0209589	0.153578	1
LOC_Os01g08890	85	51	1.06923	0.142484	0.314776	1
LOC_Os01g08930	20	15	-0.0996733	0.460302	0.480595	1
LOC_Os01g08940	3	3	-0.395733	0.346151	0.446168	1
LOC_Os01g08950	97	74	-0.330981	0.37033	0.452002	1
LOC_Os01g08960	97	76	-0.507659	0.305846	0.419258	1
LOC_Os01g08970	135	105	-0.541245	0.294169	0.4132	1
LOC_Os01g08980	25	12	1.18219	0.118566	0.281843	1
LOC_Os01g08990	2	5	-1.57604	0.0575086	0.247737	1
LOC_Os01g09000	196	134	0.522422	0.300688	0.417352	1
LOC_Os01g09010	198	52	6.79928	5.25723e-12	5.12501e-10	2.54713e-07
LOC_Os01g09020	25	24	-0.986196	0.162019	0.332537	1
LOC_Os01g09030	589	444	-0.622592	0.266776	0.387566	1
LOC_Os01g09050	8	4	0.610023	0.270923	0.391046	1
LOC_Os01g09060	2	1	0.305011	0.380179	0.452002	1
LOC_Os01g09080	1311	1073	-2.95119	0.00158275	0.0282759	1
LOC_Os01g09090	1	1	-0.228477	0.409638	0.452002	1
LOC_Os01g09100	171	183	-3.68585	0.000113968	0.00320473	1
LOC_Os01g09110	0	0
LOC_Os01g09120	57	40	0.157316	0.437498	0.472373	1
LOC_Os01g09130	0	1	-1.17452	0.120093	0.281843	1
LOC_Os01g09140	0	0
LOC_Os01g09150	2	0	1.20407	0.11428	0.281843	1
LOC_Os01g09160	0	0
LOC_Os01g09170	1	2	-0.864662	0.193612	0.332537	1
LOC_Os01g09180	0	0
LOC_Os01g09190	3	0	1.47468	0.0701487	0.267341	1
LOC_Os01g09200	52	45	-0.871204	0.191821	0.332537	1
LOC_Os01g09206	3	2	0.0917593	0.463445	0.480595	1
LOC_Os01g09212	1	1	-0.228477	0.409638	0.452002	1
LOC_Os01g09220	5738	2171	26.2789	1.66922e-152	3.20732e-149	8.08735e-148
LOC_Os01g09230	11	6	0.562285	0.286961	0.405783	1
LOC_Os01g09240	1	0	0.851409	0.197271	0.332537	1
LOC_Os01g09246	229	166	8.81e-05	0.499965	0.499965	1
LOC_Os01g09252	74	53	0.0669533	0.473309	0.486524	1
LOC_Os01g09260	56	72	-3.2604	0.00055628	0.012135	1
LOC_Os01g09270	0	0
LOC_Os01g09280	16	12	-0.0891504	0.464481	0.481276	1
LOC_Os01g09290	1	0	0.851409	0.197271	0.332537	1
LOC_Os01g09300	119	92	-0.463905	0.321358	0.433971	1
LOC_Os01g09305	0	0
LOC_Os01g09310	45	32	0.0830381	0.466911	0.483269	1
LOC_Os01g09320	262	221	-1.6609	0.0483668	0.224438	1
LOC_Os01g09330	0	2	-1.66103	0.048354	0.224438	1
LOC_Os01g09340	47	63	-3.23978	0.000598114	0.0128794	1
LOC_Os01g09350	0	0
LOC_Os01g09360	4	1	0.997784	0.159192	0.332537	1
LOC_Os01g09370	23	6	2.32775	0.00996279	0.102007	1
LOC_Os01g09384	27	18	0.275279	0.391551	0.452002	1
LOC_Os01g09400	2	1	0.305011	0.380179	0.452002	1
LOC_Os01g09410	84	31	3.27388	0.000530405	0.011681	1
LOC_Os01g09420	54	52	-1.46657	0.0712464	0.270355	1
LOC_Os01g09430	223	179	-1.01627	0.15475	0.332537	1
LOC_Os01g09440	1	0	0.851409	0.197271	0.332537	1
LOC_Os01g09450	77	82	-2.43886	0.00736684	0.0860953	1
LOC_Os01g09460	10	9	-0.471822	0.318527	0.431513	1
LOC_Os01g09470	4	3	-0.0445751	0.482223	0.489087	1
LOC_Os01g09480	0	0
LOC_Os01g09490	7	3	0.770424	0.220524	0.347856	1
LOC_Os01g09500	2	0	1.20407	0.11428	0.281843	1
LOC_Os01g09510	6	4	0.129767	0.448375	0.474972	1
LOC_Os01g09520	1	0	0.851409	0.197271	0.332537	1
LOC_Os01g09530	0	1	-1.17452	0.120093	0.281843	1
LOC_Os01g09540	9	7	-0.139746	0.44443	0.473453	1
LOC_Os01g09550	80	82	-2.21549	0.0133632	0.123984	1
LOC_Os01g09560	83	62	-0.178842	0.429031	0.466139	1
LOC_Os01g09570	199	140	0.271413	0.393037	0.452002	1
LOC_Os01g09580	107	43	3.31471	0.000458688	0.0104627	1
LOC_Os01g09590	132	114	-1.37144	0.0851194	0.281843	1
LOC_Os01g09600	0	1	-1.17452	0.120093	0.281843	1
LOC_Os01g09610	1	0	0.851409	0.197271	0.332537	1
LOC_Os01g09620	667	567	-2.79191	0.00261987	0.0412253	1
LOC_Os01g09640	136	128	-2.12629	0.0167395	0.143013	1
LOC_Os01g09650	0	0
LOC_Os01g09660	1	6	-2.34177	0.00959632	0.099389	1
LOC_Os01g09665	7	8	-0.887257	0.18747	0.332537	1
LOC_Os01g09670	7	9	-1.15271	0.124514	0.286488	1
LOC_Os01g09680	2	0	1.20407	0.11428	0.281843	1
LOC_Os01g09690	1	1	-0.228477	0.409638	0.452002	1
LOC_Os01g09700	15	7	0.969952	0.166035	0.332537	1
LOC_Os01g09710	0	0
LOC_Os01g09720	8	3	0.99128	0.160774	0.332537	1
LOC_Os01g09730	4	3	-0.0445751	0.482223	0.489087	1
LOC_Os01g09740	7	6	-0.301557	0.381495	0.452002	1
LOC_Os01g09750	31	36	-1.94118	0.0261181	0.177828	1
LOC_Os01g09760	12	13	-1.01038	0.156156	0.332537	1
LOC_Os01g09770	1285	327	17.686	2.68795e-70	1.94375e-67	1.30231e-65
LOC_Os01g09790	18	11	0.44671	0.327542	0.436753	1
LOC_Os01g09800	16	14	-0.515004	0.303275	0.417947	1
LOC_Os01g09810	6	5	-0.230404	0.408889	0.452002	1
LOC_Os01g09830	8	6	-0.0630388	0.474868	0.486701	1
LOC_Os01g09850	219	185	-1.53382	0.0625374	0.261269	1
LOC_Os01g09860	138	113	-0.961122	0.168245	0.332537	1
LOC_Os01g09870	1	2	-0.864662	0.193612	0.332537	1
LOC_Os01g09880	215	211	-3.1383	0.000849643	0.0172311	1
LOC_Os01g09890	46	24	1.31192	0.0947735	0.281843	1
LOC_Os01g09900	39	20	1.26472	0.102985	0.281843	1
LOC_Os01g09930	2	4	-1.22282	0.110699	0.281843	1
LOC_Os01g09940	1	0	0.851409	0.197271	0.332537	1
LOC_Os01g09950	0	0
LOC_Os01g09960	20	6	1.95745	0.0251475	0.173314	1
LOC_Os01g09970	0	0
LOC_Os01g09980	0	1	-1.17452	0.120093	0.281843	1
LOC_Os01g09990	26	14	0.900194	0.184009	0.332537	1
LOC_Os01g10000	0	0
LOC_Os01g10010	54	45	-0.691218	0.244714	0.366072	1
LOC_Os01g10020	31	20	0.406532	0.342176	0.446168	1
LOC_Os01g10030	112	77	0.357846	0.360229	0.452002	1
LOC_Os01g10040	78	45	1.22235	0.110788	0.281843	1
LOC_Os01g10050	68	51	-0.18379	0.427089	0.464647	1
LOC_Os01g10060	0	0
LOC_Os01g10070	2	4	-1.22282	0.110699	0.281843	1
LOC_Os01g10080	3	4	-0.810306	0.208882	0.335466	1
LOC_Os01g10090	1	0	0.851409	0.197271	0.332537	1
LOC_Os01g10100	17	26	-2.44969	0.00714888	0.084376	1
LOC_Os01g10110	43	24	1.02892	0.151759	0.32929	1
LOC_Os01g10120	0	1	-1.17452	0.120093	0.281843	1
LOC_Os01g10130	3	2	0.0917593	0.463445	0.480595	1
LOC_Os01g10140	71	50	0.156716	0.437734	0.47248	1
LOC_Os01g10150	200	181	-2.16752	0.0150976	0.133897	1
LOC_Os01g10160	0	1	-1.17452	0.120093	0.281843	1
LOC_Os01g10170	0	0
LOC_Os01g10180	18	12	0.224764	0.411081	0.45312	1
LOC_Os01g10195	3	1	0.689852	0.245144	0.366072	1
LOC_Os01g10200	0	0
LOC_Os01g10210	163	188	-4.37861	5.97199e-06	0.000239721	0.289343
LOC_Os01g10230	8	8	-0.64623	0.259065	0.380136	1
LOC_Os01g10240	1	0	0.851409	0.197271	0.332537	1
LOC_Os01g10250	328	281	-2.05777	0.0198059	0.153578	1
LOC_Os01g10260	0	0
LOC_Os01g10270	0	3	-2.03434	0.0209589	0.153578	1
LOC_Os01g10280	62	44	0.107651	0.457136	0.480595	1
LOC_Os01g10290	166	152	-2.08577	0.0184995	0.151677	1
LOC_Os01g10300	2	6	-1.8895	0.0294121	0.189371	1
LOC_Os01g10310	1	0	0.851409	0.197271	0.332537	1
LOC_Os01g10320	79	60	-0.272281	0.392703	0.452002	1
LOC_Os01g10340	30	27	-0.817223	0.206901	0.335466	1
LOC_Os01g10350	63	65	-2.0069	0.02238	0.161284	1
LOC_Os01g10370	1	2	-0.864662	0.193612	0.332537	1
LOC_Os01g10380	0	0
LOC_Os01g10390	0	0
LOC_Os01g10400	18	7	1.42074	0.0776958	0.281843	1
LOC_Os01g10410	6	3	0.528295	0.298647	0.415395	1
LOC_Os01g10420	1	2	-0.864662	0.193612	0.332537	1
LOC_Os01g10430	10	12	-1.1897	0.117082	0.281843	1
LOC_Os01g10440	92	63	0.348172	0.363856	0.452002	1
LOC_Os01g10450	168	104	1.26644	0.102677	0.281843	1
LOC_Os01g10460	5	4	-0.147017	0.441559	0.472984	1
LOC_Os01g10470	15	4	1.85209	0.0320068	0.198684	1
LOC_Os01g10480	0	0
LOC_Os01g10490	42	2	5.03679	2.36707e-07	1.24252e-05	0.0114685
LOC_Os01g10504	12	4	1.37971	0.0838387	0.281843	1
LOC_Os01g10520	14	7	0.806985	0.209838	0.336209	1
LOC_Os01g10530	7	15	-2.4855	0.00646854	0.0785663	1
LOC_Os01g10550	1	1	-0.228477	0.409638	0.452002	1
LOC_Os01g10560	0	1	-1.17452	0.120093	0.281843	1
LOC_Os01g10580	14	6	1.08954	0.137957	0.306944	1
LOC_Os01g10590	0	1	-1.17452	0.120093	0.281843	1
LOC_Os01g10600	10	5	0.682026	0.247611	0.367141	1
LOC_Os01g10610	23	23	-1.09574	0.136596	0.304646	1
LOC_Os01g10630	20	17	-0.483124	0.314504	0.42911	1
LOC_Os01g10640	7	6	-0.301557	0.381495	0.452002	1
LOC_Os01g10650	0	0
LOC_Os01g10660	0	0
LOC_Os01g10670	0	0
LOC_Os01g10680	22	11	1.01161	0.155862	0.332537	1
LOC_Os01g10690	22	10	1.23492	0.10843	0.281843	1
LOC_Os01g10700	5	9	-1.6874	0.0457632	0.224438	1
LOC_Os01g10710	8	8	-0.64623	0.259065	0.380136	1
LOC_Os01g10720	129	64	2.49508	0.00629636	0.0771324	1
LOC_Os01g10740	1	0	0.851409	0.197271	0.332537	1
LOC_Os01g10750	1	1	-0.228477	0.409638	0.452002	1
LOC_Os01g10760	0	0
LOC_Os01g10770	4	4	-0.456953	0.323852	0.433971	1
LOC_Os01g10780	0	0
LOC_Os01g10790	12	4	1.37971	0.0838387	0.281843	1
LOC_Os01g10800	15	8	0.703726	0.240802	0.366072	1
LOC_Os01g10810	5	4	-0.147017	0.441559	0.472984	1
LOC_Os01g10820	20	15	-0.0996733	0.460302	0.480595	1
LOC_Os01g10830	45	23	1.37026	0.0853033	0.281843	1
LOC_Os01g10840	118	89	-0.282635	0.388728	0.452002	1
LOC_Os01g10850	64	37	1.09781	0.136143	0.304057	1
LOC_Os01g10860	6	5	-0.230404	0.408889	0.452002	1
LOC_Os01g10870	0	3	-2.03434	0.0209589	0.153578	1
LOC_Os01g10880	10	9	-0.471822	0.318527	0.431513	1
LOC_Os01g10890	3	2	0.0917593	0.463445	0.480595	1
LOC_Os01g10900	6	7	-0.86345	0.193945	0.332537	1
LOC_Os01g10910	2	2	-0.323115	0.373304	0.452002	1
LOC_Os01g10920	6	2	0.975598	0.164632	0.332537	1
LOC_Os01g10930	16	23	-2.14436	0.0160019	0.138325	1
LOC_Os01g10940	1	2	-0.864662	0.193612	0.332537	1
LOC_Os01g10950	181	150	-1.2133	0.112507	0.281843	1
LOC_Os01g10960	1	1	-0.228477	0.409638	0.452002	1
LOC_Os01g10970	4	0	1.70282	0.044301	0.224438	1
LOC_Os01g10980	1	1	-0.228477	0.409638	0.452002	1
LOC_Os01g10990	2	10	-2.899	0.00187178	0.0319719	1
LOC_Os01g11000	1	0	0.851409	0.197271	0.332537	1
LOC_Os01g11010	68	46	0.362249	0.358583	0.452002	1
LOC_Os01g11020	3	1	0.689852	0.245144	0.366072	1
LOC_Os01g11040	328	276	-1.82731	0.0338268	0.205945	1
LOC_Os01g11054	299	271	-2.66926	0.00380095	0.0539415	1
LOC_Os01g11070	17	17	-0.942035	0.173087	0.332537	1
LOC_Os01g11080	1	2	-0.864662	0.193612	0.332537	1
LOC_Os01g11110	48	30	0.637694	0.261836	0.382787	1
LOC_Os01g11120	18	16	-0.59459	0.276059	0.395314	1
LOC_Os01g11130	71	52	-0.0563717	0.477523	0.488907	1
LOC_Os01g11140	12	15	-1.42432	0.0771775	0.281843	1
LOC_Os01g11150	9	2	1.60212	0.0545643	0.240585	1
LOC_Os01g11160	13	16	-1.43433	0.0757397	0.2804	1
LOC_Os01g11170	0	0
LOC_Os01g11190	0	0
LOC_Os01g11200	0	2	-1.66103	0.048354	0.224438	1
LOC_Os01g11210	8	4	0.610023	0.270923	0.391046	1
LOC_Os01g11220	3	4	-0.810306	0.208882	0.335466	1
LOC_Os01g11230	15	14	-0.681911	0.247648	0.367141	1
LOC_Os01g11240	78	54	0.259869	0.397483	0.452002	1
LOC_Os01g11250	18	12	0.224764	0.411081	0.45312	1
LOC_Os01g11260	27	20	-0.073287	0.470789	0.485154	1
LOC_Os01g11270	7	3	0.770424	0.220524	0.347856	1
LOC_Os01g11280	0	2	-1.66103	0.048354	0.224438	1
LOC_Os01g11300	1	0	0.851409	0.197271	0.332537	1
LOC_Os01g11310	9	7	-0.139746	0.44443	0.473453	1
LOC_Os01g11320	1	0	0.851409	0.197271	0.332537	1
LOC_Os01g11330	1	1	-0.228477	0.409638	0.452002	1
LOC_Os01g11340	135	65	2.72921	0.00317433	0.0478967	1
LOC_Os01g11350	191	63	5.56089	1.342e-08	8.6233e-07	0.000650197
LOC_Os01g11360	4	1	0.997784	0.159192	0.332537	1
LOC_Os01g11370	33	32	-1.17688	0.119622	0.281843	1
LOC_Os01g11390	0	0
LOC_Os01g11400	0	0
LOC_Os01g11414	1066	677	2.69385	0.00353163	0.0518822	1
LOC_Os01g11430	5	4	-0.147017	0.441559	0.472984	1
LOC_Os01g11450	1	0	0.851409	0.197271	0.332537	1
LOC_Os01g11460	4	2	0.431351	0.333107	0.438727	1
LOC_Os01g11470	0	0
LOC_Os01g11480	0	0
LOC_Os01g11490	1	0	0.851409	0.197271	0.332537	1
LOC_Os01g11500	12	4	1.37971	0.0838387	0.281843	1
LOC_Os01g11510	2	5	-1.57604	0.0575086	0.247737	1
LOC_Os01g11520	44	32	-0.0140814	0.494383	0.496607	1
LOC_Os01g11550	10	5	0.682026	0.247611	0.367141	1
LOC_Os01g11570	23	18	-0.243478	0.403817	0.452002	1
LOC_Os01g11580	218	200	-2.41131	0.00794773	0.0902432	1
LOC_Os01g11590	38	33	-0.760225	0.22356	0.351591	1
LOC_Os01g11600	0	0
LOC_Os01g11620	79	50	0.751485	0.22618	0.354356	1
LOC_Os01g11640	0	0
LOC_Os01g11650	572	440	-0.936345	0.174548	0.332537	1
LOC_Os01g11660	92	58	0.83343	0.202301	0.335466	1
LOC_Os01g11670	33	15	1.51247	0.0652074	0.267341	1
LOC_Os01g11680	1	1	-0.228477	0.409638	0.452002	1
LOC_Os01g11690	1	7	-2.60578	0.00458326	0.0613203	1
LOC_Os01g11700	20	18	-0.667258	0.252304	0.37272	1
LOC_Os01g11704	0	0
LOC_Os01g11710	18	5	1.97104	0.0243598	0.168918	1
LOC_Os01g11720	14	14	-0.854883	0.196308	0.332537	1
LOC_Os01g11730	31	3	3.9222	4.38716e-05	0.00139565	1
LOC_Os01g11740	0	3	-2.03434	0.0209589	0.153578	1
LOC_Os01g11750	2	1	0.305011	0.380179	0.452002	1
LOC_Os01g11760	11	3	1.56132	0.0592238	0.252011	1
LOC_Os01g11770	5	5	-0.510889	0.304714	0.417947	1
LOC_Os01g11780	1	0	0.851409	0.197271	0.332537	1
LOC_Os01g11790	11	7	0.269605	0.393732	0.452002	1
LOC_Os01g11800	3	1	0.689852	0.245144	0.366072	1
LOC_Os01g11810	68	33	1.90417	0.0284438	0.186789	1
LOC_Os01g11820	2	1	0.305011	0.380179	0.452002	1
LOC_Os01g11830	3	3	-0.395733	0.346151	0.446168	1
LOC_Os01g11840	2	1	0.305011	0.380179	0.452002	1
LOC_Os01g11850	3	0	1.47468	0.0701487	0.267341	1
LOC_Os01g11860	15	2	2.52773	0.00574011	0.0719556	1
LOC_Os01g11870	0	0
LOC_Os01g11880	24	25	-1.27562	0.101046	0.281843	1
LOC_Os01g11900	35	31	-0.813752	0.207894	0.335466	1
LOC_Os01g11910	202	124	1.45908	0.0722712	0.27284	1
LOC_Os01g11920	43	33	-0.246473	0.402658	0.452002	1
LOC_Os01g11940	4	3	-0.0445751	0.482223	0.489087	1
LOC_Os01g11946	50	42	-0.704736	0.240487	0.366072	1
LOC_Os01g11952	22	16	-0.00995699	0.496028	0.497465	1
LOC_Os01g11960	62	34	1.31187	0.0947818	0.281843	1
LOC_Os01g11970	11	15	-1.61842	0.0527857	0.235646	1
LOC_Os01g11980	37	21	0.897765	0.184656	0.332537	1
LOC_Os01g11990	10	37	-5.09702	1.72519e-07	9.22578e-06	0.00835856
LOC_Os01g12000	19	14	-0.0464021	0.481495	0.489087	1
LOC_Os01g12010	3	1	0.689852	0.245144	0.366072	1
LOC_Os01g12020	5	6	-0.841247	0.200105	0.335317	1
LOC_Os01g12030	2	1	0.305011	0.380179	0.452002	1
LOC_Os01g12040	1	0	0.851409	0.197271	0.332537	1
LOC_Os01g12060	15	8	0.703726	0.240802	0.366072	1
LOC_Os01g12070	26	36	-2.55859	0.00525495	0.0675697	1
LOC_Os01g12080	89	70	-0.510831	0.304735	0.417947	1
LOC_Os01g12090	6	4	0.129767	0.448375	0.474972	1
LOC_Os01g12100	410	348	-2.16696	0.0151189	0.134028	1
LOC_Os01g12110	58	35	0.857918	0.195469	0.332537	1
LOC_Os01g12120	0	0
LOC_Os01g12130	2	2	-0.323115	0.373304	0.452002	1
LOC_Os01g12140	0	0
LOC_Os01g12150	1	0	0.851409	0.197271	0.332537	1
LOC_Os01g12160	49	46	-1.26289	0.103314	0.281843	1
LOC_Os01g12170	4	2	0.431351	0.333107	0.438727	1
LOC_Os01g12180	29	29	-1.23039	0.109276	0.281843	1
LOC_Os01g12190	51	46	-1.07691	0.140761	0.311665	1
LOC_Os01g12200	69	24	3.16881	0.000765322	0.0158936	1
LOC_Os01g12210	43	23	1.18126	0.11875	0.281843	1
LOC_Os01g12220	0	0
LOC_Os01g12230	25	10	1.61256	0.0534204	0.237386	1
LOC_Os01g12240	5	6	-0.841247	0.200105	0.335317	1
LOC_Os01g12250	2	1	0.305011	0.380179	0.452002	1
LOC_Os01g12260	76	45	1.0776	0.140605	0.311392	1
LOC_Os01g12270	0	0
LOC_Os01g12280	6	5	-0.230404	0.408889	0.452002	1
LOC_Os01g12290	49	34	0.195957	0.422322	0.461042	1
LOC_Os01g12304	5	6	-0.841247	0.200105	0.335317	1
LOC_Os01g12310	0	0
LOC_Os01g12320	53	52	-1.55663	0.0597794	0.253662	1
LOC_Os01g12330	24	9	1.71695	0.0429941	0.224438	1
LOC_Os01g12340	31	31	-1.27211	0.101667	0.281843	1
LOC_Os01g12350	2	0	1.20407	0.11428	0.281843	1
LOC_Os01g12360	1	1	-0.228477	0.409638	0.452002	1
LOC_Os01g12374	29	11	1.86118	0.0313593	0.196046	1
LOC_Os01g12381	3	2	0.0917593	0.463445	0.480595	1
LOC_Os01g12390	70	37	1.56045	0.059327	0.252234	1
LOC_Os01g12400	93	72	-0.419201	0.337535	0.442143	1
LOC_Os01g12410	6	9	-1.41035	0.0792181	0.281843	1
LOC_Os01g12420	23	22	-0.932759	0.175472	0.332537	1
LOC_Os01g12430	12	13	-1.01038	0.156156	0.332537	1
LOC_Os01g12440	22	10	1.23492	0.10843	0.281843	1
LOC_Os01g12460	6	0	2.08552	0.0185111	0.151677	1
LOC_Os01g12464	19	30	-2.72272	0.00323738	0.0485908	1
LOC_Os01g12470	27	29	-1.47972	0.0694743	0.267341	1
LOC_Os01g12480	68	81	-3.05091	0.00114076	0.0216999	1
LOC_Os01g12490	23	16	0.126506	0.449666	0.476005	1
LOC_Os01g12500	0	0
LOC_Os01g12510	0	0
LOC_Os01g12520	2	0	1.20407	0.11428	0.281843	1
LOC_Os01g12530	365	313	-2.18388	0.0144855	0.131084	1
LOC_Os01g12540	39	44	-2.02781	0.0212899	0.155182	1
LOC_Os01g12550	28	24	-0.603116	0.273216	0.392402	1
LOC_Os01g12560	7	4	0.380438	0.35181	0.45005	1
LOC_Os01g12570	5	1	1.25843	0.104117	0.281843	1
LOC_Os01g12580	4	5	-0.822328	0.205445	0.335466	1
LOC_Os01g12590	4	3	-0.0445751	0.482223	0.489087	1
LOC_Os01g12600	0	2	-1.66103	0.048354	0.224438	1
LOC_Os01g12610	0	0
LOC_Os01g12630	2	0	1.20407	0.11428	0.281843	1
LOC_Os01g12640	16	16	-0.913908	0.180382	0.332537	1
LOC_Os01g12650	43	28	0.441952	0.329262	0.438431	1
LOC_Os01g12660	34	33	-1.19866	0.115331	0.281843	1
LOC_Os01g12670	24	22	-0.79703	0.212717	0.340159	1
LOC_Os01g12680	52	25	1.69918	0.0446423	0.224438	1
LOC_Os01g12690	5	3	0.259323	0.397693	0.452002	1
LOC_Os01g12700	6	11	-1.89452	0.0290778	0.189371	1
LOC_Os01g12710	55	48	-0.940962	0.173362	0.332537	1
LOC_Os01g12720	16	16	-0.913908	0.180382	0.332537	1
LOC_Os01g12730	131	77	1.46279	0.0717626	0.271336	1
LOC_Os01g12740	42	67	-4.11236	1.95818e-05	0.000688488	0.948737
LOC_Os01g12750	1	1	-0.228477	0.409638	0.452002	1
LOC_Os01g12760	6	8	-1.14595	0.125909	0.286907	1
LOC_Os01g12770	13	14	-1.03442	0.150469	0.327189	1
LOC_Os01g12780	2	0	1.20407	0.11428	0.281843	1
LOC_Os01g12790	26	15	0.705717	0.240182	0.366072	1
LOC_Os01g12800	31	30	-1.13211	0.128794	0.291471	1
LOC_Os01g12810	33	30	-0.899461	0.184204	0.332537	1
LOC_Os01g12820	8	10	-1.16295	0.122425	0.284769	1
LOC_Os01g12830	18	18	-0.969347	0.166186	0.332537	1
LOC_Os01g12840	34	19	0.910974	0.181155	0.332537	1
LOC_Os01g12850	3	0	1.47468	0.0701487	0.267341	1
LOC_Os01g12860	45	45	-1.53268	0.0626775	0.261629	1
LOC_Os01g12870	23	31	-2.28999	0.011011	0.108675	1
LOC_Os01g12880	77	60	-0.419744	0.337336	0.441967	1
LOC_Os01g12890	360	190	3.55413	0.000189619	0.00498213	1
LOC_Os01g12900	24	8	1.9512	0.0255166	0.174906	1
LOC_Os01g12910	144	93	0.868635	0.192523	0.332537	1
LOC_Os01g12920	3	4	-0.810306	0.208882	0.335466	1
LOC_Os01g12930	43	35	-0.509272	0.305281	0.418594	1
LOC_Os01g12940	1	0	0.851409	0.197271	0.332537	1
LOC_Os01g12950	290	244	-1.71699	0.0429906	0.224438	1
LOC_Os01g12990	1	1	-0.228477	0.409638	0.452002	1
LOC_Os01g13000	10	13	-1.40846	0.0794977	0.281843	1
LOC_Os01g13010	0	2	-1.66103	0.048354	0.224438	1
LOC_Os01g13020	0	0
LOC_Os01g13024	9	9	-0.685431	0.246536	0.367141	1
LOC_Os01g13030	639	398	2.3786	0.00868937	0.0956166	1
LOC_Os01g13040	6	3	0.528295	0.298647	0.415395	1
LOC_Os01g13050	0	0
LOC_Os01g13060	83	71	-1.02536	0.152597	0.331004	1
LOC_Os01g13070	24	29	-1.87187	0.0306122	0.193372	1
LOC_Os01g13080	191	82	4.01325	2.99446e-05	0.00100472	1
LOC_Os01g13090	7	3	0.770424	0.220524	0.347856	1
LOC_Os01g13100	57	44	-0.313312	0.377022	0.452002	1
LOC_Os01g13120	22	9	1.46563	0.0713739	0.270457	1
LOC_Os01g13130	10	5	0.682026	0.247611	0.367141	1
LOC_Os01g13140	0	2	-1.66103	0.048354	0.224438	1
LOC_Os01g13150	22	23	-1.23477	0.108458	0.281843	1
LOC_Os01g13160	184	113	1.38906	0.0824066	0.281843	1
LOC_Os01g13170	161	122	-0.369454	0.355895	0.452002	1
LOC_Os01g13180	2	1	0.305011	0.380179	0.452002	1
LOC_Os01g13190	29	34	-1.92044	0.0274012	0.184515	1
LOC_Os01g13200	32	31	-1.15471	0.124106	0.286488	1
LOC_Os01g13210	838	514	2.98584	0.00141398	0.0258051	1
LOC_Os01g13229	31	14	1.48332	0.0689952	0.267341	1
LOC_Os01g13250	1	2	-0.864662	0.193612	0.332537	1
LOC_Os01g13260	17	21	-1.65321	0.049144	0.226287	1
LOC_Os01g13270	4	5	-0.822328	0.205445	0.335466	1
LOC_Os01g13280	22	16	-0.00995699	0.496028	0.497465	1
LOC_Os01g13285	9	8	-0.420438	0.337083	0.441683	1
LOC_Os01g13300	6	5	-0.230404	0.408889	0.452002	1
LOC_Os01g13310	7	2	1.20361	0.114371	0.281843	1
LOC_Os01g13320	5	3	0.259323	0.397693	0.452002	1
LOC_Os01g13330	1	2	-0.864662	0.193612	0.332537	1
LOC_Os01g13350	89	75	-0.961565	0.168134	0.332537	1
LOC_Os01g13340	2	5	-1.57604	0.0575086	0.247737	1
LOC_Os01g13360	59	60	-1.85526	0.0317796	0.198137	1
LOC_Os01g13370	162	128	-0.728803	0.233061	0.361975	1
LOC_Os01g13380	1	0	0.851409	0.197271	0.332537	1
LOC_Os01g13390	2	2	-0.323115	0.373304	0.452002	1
LOC_Os01g13404	48	30	0.637694	0.261836	0.382787	1
LOC_Os01g13420	302	298	-3.7921	7.46881e-05	0.00221594	1
LOC_Os01g13430	42	47	-2.06101	0.0196508	0.153578	1
LOC_Os01g13440	13	14	-1.03442	0.150469	0.327189	1
LOC_Os01g13450	0	0
LOC_Os01g13460	90	50	1.5129	0.0651529	0.267341	1
LOC_Os01g13470	65	50	-0.315618	0.376146	0.452002	1
LOC_Os01g13480	7	7	-0.604493	0.272758	0.391861	1
LOC_Os01g13490	33	29	-0.75752	0.224369	0.352064	1
LOC_Os01g13500	1	1	-0.228477	0.409638	0.452002	1
LOC_Os01g13510	3	2	0.0917593	0.463445	0.480595	1
LOC_Os01g13520	131	88	0.552527	0.290294	0.408656	1
LOC_Os01g13530	21	12	0.658939	0.254967	0.376059	1
LOC_Os01g13540	18	22	-1.66244	0.0482123	0.224438	1
LOC_Os01g13550	147	127	-1.45037	0.0734774	0.274626	1
LOC_Os01g13560	51	29	1.04656	0.147651	0.322441	1
LOC_Os01g13570	3	3	-0.395733	0.346151	0.446168	1
LOC_Os01g13590	3	7	-1.7922	0.0365502	0.213691	1
LOC_Os01g13600	0	1	-1.17452	0.120093	0.281843	1
LOC_Os01g13610	2	4	-1.22282	0.110699	0.281843	1
LOC_Os01g13620	4	1	0.997784	0.159192	0.332537	1
LOC_Os01g13630	2	2	-0.323115	0.373304	0.452002	1
LOC_Os01g13640	3	0	1.47468	0.0701487	0.267341	1
LOC_Os01g13650	0	0
LOC_Os01g13660	174	89	2.68933	0.00357982	0.0523047	1
LOC_Os01g13670	0	0
LOC_Os01g13680	0	0
LOC_Os01g13690	1052	1146	-9.60704	3.73323e-22	7.235e-20	1.80875e-17
LOC_Os01g13700	37	23	0.579413	0.281155	0.400906	1
LOC_Os01g13710	15	6	1.24908	0.105818	0.281843	1
LOC_Os01g13720	51	44	-0.847175	0.198449	0.334127	1
LOC_Os01g13730	9	7	-0.139746	0.44443	0.473453	1
LOC_Os01g13740	32	18	0.863192	0.194016	0.332537	1
LOC_Os01g13760	138	111	-0.816106	0.20722	0.335466	1
LOC_Os01g13770	125	131	-2.96484	0.00151419	0.0271872	1
LOC_Os01g13780	8	6	-0.0630388	0.474868	0.486701	1
LOC_Os01g13800	72	62	-0.995102	0.159843	0.332537	1
LOC_Os01g13810	0	0
LOC_Os01g13820	12	9	-0.0772065	0.46923	0.484624	1
LOC_Os01g13830	4	2	0.431351	0.333107	0.438727	1
LOC_Os01g13840	0	1	-1.17452	0.120093	0.281843	1
LOC_Os01g13850	1	2	-0.864662	0.193612	0.332537	1
LOC_Os01g13860	1	2	-0.864662	0.193612	0.332537	1
LOC_Os01g13870	1	2	-0.864662	0.193612	0.332537	1
LOC_Os01g13880	0	1	-1.17452	0.120093	0.281843	1
LOC_Os01g13890	0	0
LOC_Os01g13900	0	1	-1.17452	0.120093	0.281843	1
LOC_Os01g13910	2	3	-0.814266	0.207746	0.335466	1
LOC_Os01g13920	2	0	1.20407	0.11428	0.281843	1
LOC_Os01g13930	57	24	2.26021	0.0119041	0.11542	1
LOC_Os01g13940	115	87	-0.300548	0.38188	0.452002	1
LOC_Os01g13950	220	76	5.69896	6.02697e-09	4.07262e-07	0.000292007
LOC_Os01g13960	7	1	1.69187	0.045335	0.224438	1
LOC_Os01g13970	10	13	-1.40846	0.0794977	0.281843	1
LOC_Os01g13980	0	3	-2.03434	0.0209589	0.153578	1
LOC_Os01g13990	1	0	0.851409	0.197271	0.332537	1
LOC_Os01g14000	1	0	0.851409	0.197271	0.332537	1
LOC_Os01g14010	41	23	0.986721	0.16189	0.332537	1
LOC_Os01g14020	56	50	-1.07302	0.141632	0.313308	1
LOC_Os01g14030	7	4	0.380438	0.35181	0.45005	1
LOC_Os01g14040	108	84	-0.484102	0.314157	0.428878	1
LOC_Os01g14050	213	218	-3.59811	0.000160268	0.00428059	1
LOC_Os01g14060	2	1	0.305011	0.380179	0.452002	1
LOC_Os01g14070	4	3	-0.0445751	0.482223	0.489087	1
LOC_Os01g14080	24	17	0.0729202	0.470935	0.485154	1
LOC_Os01g14090	22	11	1.01161	0.155862	0.332537	1
LOC_Os01g14100	61	57	-1.38197	0.0834904	0.281843	1
LOC_Os01g14110	0	1	-1.17452	0.120093	0.281843	1
LOC_Os01g14120	0	0
LOC_Os01g14130	5	7	-1.14449	0.126211	0.286907	1
LOC_Os01g14140	186	69	4.84207	6.42476e-07	3.13159e-05	0.031128
LOC_Os01g14160	2	3	-0.814266	0.207746	0.335466	1
LOC_Os01g14170	5	3	0.259323	0.397693	0.452002	1
LOC_Os01g14180	0	1	-1.17452	0.120093	0.281843	1
LOC_Os01g14190	6	8	-1.14595	0.125909	0.286907	1
LOC_Os01g14200	55	53	-1.48402	0.0689017	0.267341	1
LOC_Os01g14210	0	0
LOC_Os01g14220	6	6	-0.559651	0.287859	0.405783	1
LOC_Os01g14230	0	0
LOC_Os01g14240	2	1	0.305011	0.380179	0.452002	1
LOC_Os01g14250	53	41	-0.312604	0.377291	0.452002	1
LOC_Os01g14260	8	7	-0.364162	0.357868	0.452002	1
LOC_Os01g14270	15	5	1.54256	0.061469	0.258007	1
LOC_Os01g14280	1	1	-0.228477	0.409638	0.452002	1
LOC_Os01g14290	1	2	-0.864662	0.193612	0.332537	1
LOC_Os01g14300	1	0	0.851409	0.197271	0.332537	1
LOC_Os01g14310	2	1	0.305011	0.380179	0.452002	1
LOC_Os01g14320	1	0	0.851409	0.197271	0.332537	1
LOC_Os01g14330	8	7	-0.364162	0.357868	0.452002	1
LOC_Os01g14340	1	1	-0.228477	0.409638	0.452002	1
LOC_Os01g14360	0	0
LOC_Os01g14370	78	63	-0.638787	0.261481	0.382614	1
LOC_Os01g14380	1	1	-0.228477	0.409638	0.452002	1
LOC_Os01g14390	11	2	1.94602	0.0258264	0.176139	1
LOC_Os01g14400	6	2	0.975598	0.164632	0.332537	1
LOC_Os01g14410	2	3	-0.814266	0.207746	0.335466	1
LOC_Os01g14420	21	15	0.0436228	0.482603	0.489196	1
LOC_Os01g14430	20	13	0.306269	0.3797	0.452002	1
LOC_Os01g14440	66	39	1.01363	0.155378	0.332537	1
LOC_Os01g14450	7	5	0.0251856	0.489953	0.493098	1
LOC_Os01g14460	0	2	-1.66103	0.048354	0.224438	1
LOC_Os01g14470	0	1	-1.17452	0.120093	0.281843	1
LOC_Os01g14490	2	2	-0.323115	0.373304	0.452002	1
LOC_Os01g14510	36	24	0.317865	0.375294	0.452002	1
LOC_Os01g14514	22	18	-0.381123	0.351556	0.45005	1
LOC_Os01g14520	64	79	-3.20261	0.000680941	0.014432	1
LOC_Os01g14530	59	41	0.207768	0.417705	0.458439	1
LOC_Os01g14540	6	6	-0.559651	0.287859	0.405783	1
LOC_Os01g14550	8	8	-0.64623	0.259065	0.380136	1
LOC_Os01g14570	0	1	-1.17452	0.120093	0.281843	1
LOC_Os01g14580	48	68	-3.62109	0.000146681	0.00397244	1
LOC_Os01g14590	54	69	-3.16183	0.000783902	0.0161755	1
LOC_Os01g14610	17	8	1.01556	0.154921	0.332537	1
LOC_Os01g14620	1	0	0.851409	0.197271	0.332537	1
LOC_Os01g14630	15	12	-0.25464	0.3995	0.452002	1
LOC_Os01g14640	0	0
LOC_Os01g14650	12	7	0.457741	0.323569	0.433971	1
LOC_Os01g14660	1	0	0.851409	0.197271	0.332537	1
LOC_Os01g14670	223	340	-8.82869	5.29555e-19	8.90866e-17	2.56569e-14
LOC_Os01g14690	185	180	-2.82153	0.00238977	0.0385305	1
LOC_Os01g14700	1	1	-0.228477	0.409638	0.452002	1
LOC_Os01g14720	3	3	-0.395733	0.346151	0.446168	1
LOC_Os01g14730	0	0
LOC_Os01g14750	0	0
LOC_Os01g14760	0	0
LOC_Os01g14770	129	69	2.04602	0.020377	0.153578	1
LOC_Os01g14780	6	2	0.975598	0.164632	0.332537	1
LOC_Os01g14790	92	72	-0.486962	0.313143	0.427687	1
LOC_Os01g14800	0	0
LOC_Os01g14810	1213	1148	-6.49632	4.11553e-11	3.6654e-09	1.99398e-06
LOC_Os01g14820	254	205	-1.14451	0.126205	0.286907	1
LOC_Os01g14830	67	58	-0.990854	0.160879	0.332537	1
LOC_Os01g14840	12	17	-1.81053	0.0351066	0.209116	1
LOC_Os01g14850	51	8	4.42979	4.71631e-06	0.000193977	0.228505
LOC_Os01g14860	603	394	1.60384	0.0543751	0.240585	1
LOC_Os01g14870	19	14	-0.0464021	0.481495	0.489087	1
LOC_Os01g14880	1	1	-0.228477	0.409638	0.452002	1
LOC_Os01g14890	0	1	-1.17452	0.120093	0.281843	1
LOC_Os01g14900	3	2	0.0917593	0.463445	0.480595	1
LOC_Os01g14910	0	0
LOC_Os01g14920	29	26	-0.788379	0.215237	0.342832	1
LOC_Os01g14926	8	4	0.610023	0.270923	0.391046	1
LOC_Os01g14932	123	112	-1.7498	0.0400768	0.224438	1
LOC_Os01g14940	0	0
LOC_Os01g14950	1006	751	-0.609628	0.271054	0.39118	1
LOC_Os01g14960	25	22	-0.664315	0.253244	0.373768	1
LOC_Os01g14970	10	5	0.682026	0.247611	0.367141	1
LOC_Os01g14980	70	49	0.187648	0.425576	0.464082	1
LOC_Os01g14990	50	31	0.684474	0.246838	0.367141	1
LOC_Os01g15000	85	54	0.758756	0.223999	0.352014	1
LOC_Os01g15010	174	97	2.07854	0.0188296	0.153121	1
LOC_Os01g15020	77	41	1.60209	0.0545674	0.240585	1
LOC_Os01g15029	241	189	-0.809975	0.208977	0.335608	1
LOC_Os01g15039	8	11	-1.40139	0.0805494	0.281843	1
LOC_Os01g15060	0	0
LOC_Os01g15070	0	1	-1.17452	0.120093	0.281843	1
LOC_Os01g15080	0	0
LOC_Os01g15090	0	0
LOC_Os01g15100	0	0
LOC_Os01g15110	216	128	1.80977	0.0351654	0.209116	1
LOC_Os01g15120	13	6	0.922522	0.178128	0.332537	1
LOC_Os01g15130	2	0	1.20407	0.11428	0.281843	1
LOC_Os01g15150	0	0
LOC_Os01g15170	0	0
LOC_Os01g15180	8	5	0.260336	0.397302	0.452002	1
LOC_Os01g15190	0	2	-1.66103	0.048354	0.224438	1
LOC_Os01g15200	0	1	-1.17452	0.120093	0.281843	1
LOC_Os01g15210	0	0
LOC_Os01g15220	1	0	0.851409	0.197271	0.332537	1
LOC_Os01g15229	0	1	-1.17452	0.120093	0.281843	1
LOC_Os01g15240	14	12	-0.426467	0.334884	0.440433	1
LOC_Os01g15250	2	0	1.20407	0.11428	0.281843	1
LOC_Os01g15260	61	34	1.2314	0.109086	0.281843	1
LOC_Os01g15270	252	304	-6.04363	7.53407e-10	5.77572e-08	3.65026e-05
LOC_Os01g15280	2	1	0.305011	0.380179	0.452002	1
LOC_Os01g15290	99	75	-0.288064	0.386649	0.452002	1
LOC_Os01g15300	29	15	1.0663	0.143144	0.315845	1
LOC_Os01g15310	39	32	-0.51979	0.301605	0.417707	1
LOC_Os01g15320	444	416	-3.77089	8.13329e-05	0.00238968	1
LOC_Os01g15330	0	0
LOC_Os01g15340	296	761	-19.7423	4.67107e-87	4.35218e-84	2.26313e-82
LOC_Os01g15350	221	147	0.808353	0.209444	0.336209	1
LOC_Os01g15370	0	1	-1.17452	0.120093	0.281843	1
LOC_Os01g15380	4	6	-1.15155	0.124754	0.286488	1
LOC_Os01g15390	14	12	-0.426467	0.334884	0.440433	1
LOC_Os01g15399	40	40	-1.44502	0.0742259	0.276358	1
LOC_Os01g15410	0	0
LOC_Os01g15420	0	0
LOC_Os01g15438	0	2	-1.66103	0.048354	0.224438	1
LOC_Os01g15448	2	0	1.20407	0.11428	0.281843	1
LOC_Os01g15460	17	21	-1.65321	0.049144	0.226287	1
LOC_Os01g15470	261	268	-4.02429	2.85736e-05	0.00096406	1
LOC_Os01g15480	65	63	-1.64876	0.0495983	0.227971	1
LOC_Os01g15490	19	30	-2.72272	0.00323738	0.0485908	1
LOC_Os01g15510	4	2	0.431351	0.333107	0.438727	1
LOC_Os01g15520	30	42	-2.80343	0.00252814	0.0401349	1
LOC_Os01g15530	257	126	3.61896	0.000147895	0.00399638	1
LOC_Os01g15540	3	12	-2.97963	0.00144297	0.0261646	1
LOC_Os01g15550	0	1	-1.17452	0.120093	0.281843	1
LOC_Os01g15560	0	6	-2.87698	0.00200747	0.0336431	1
LOC_Os01g15570	0	0
LOC_Os01g15580	102	68	0.535051	0.296307	0.415288	1
LOC_Os01g15590	0	0
LOC_Os01g15600	20	14	0.100301	0.460053	0.480595	1
LOC_Os01g15610	26	29	-1.60791	0.0539271	0.239264	1
LOC_Os01g15620	1	1	-0.228477	0.409638	0.452002	1
LOC_Os01g15630	355	228	1.42721	0.0767598	0.281843	1
LOC_Os01g15640	330	211	1.42489	0.077095	0.281843	1
LOC_Os01g15650	5	1	1.25843	0.104117	0.281843	1
LOC_Os01g15660	92	76	-0.843601	0.199446	0.335317	1
LOC_Os01g15680	6	6	-0.559651	0.287859	0.405783	1
LOC_Os01g15690	12	8	0.183519	0.427195	0.464647	1
LOC_Os01g15700	11	20	-2.53693	0.00559152	0.0706412	1
LOC_Os01g15709	4	0	1.70282	0.044301	0.224438	1
LOC_Os01g15720	9	5	0.478415	0.316177	0.429688	1
LOC_Os01g15740	1	0	0.851409	0.197271	0.332537	1
LOC_Os01g15750	0	0
LOC_Os01g15760	2	1	0.305011	0.380179	0.452002	1
LOC_Os01g15770	158	229	-6.83436	4.11863e-12	4.0724e-10	1.99548e-07
LOC_Os01g15780	114	67	1.36527	0.0860841	0.281843	1
LOC_Os01g15790	55	30	1.25732	0.10432	0.281843	1
LOC_Os01g15800	0	0
LOC_Os01g15810	95	29	4.20484	1.30631e-05	0.000481665	0.632907
LOC_Os01g15830	4883	2189	18.8756	9.05665e-80	7.69815e-77	4.38795e-75
LOC_Os01g15840	11	13	-1.20501	0.1141	0.281843	1
LOC_Os01g15850	36	17	1.46754	0.0711142	0.270001	1
LOC_Os01g15860	14	8	0.538021	0.295281	0.413994	1
LOC_Os01g15880	2	0	1.20407	0.11428	0.281843	1
LOC_Os01g15890	2	2	-0.323115	0.373304	0.452002	1
LOC_Os01g15900	143	61	3.50815	0.000225617	0.00575929	1
LOC_Os01g15910	10	6	0.366738	0.356907	0.452002	1
LOC_Os01g15920	0	0
LOC_Os01g15934	3	1	0.689852	0.245144	0.366072	1
LOC_Os01g15950	1	0	0.851409	0.197271	0.332537	1
LOC_Os01g15960	1	0	0.851409	0.197271	0.332537	1
LOC_Os01g15970	351	164	4.68093	1.42785e-06	6.52635e-05	0.0691793
LOC_Os01g15979	399	322	-1.43332	0.0758831	0.280887	1
LOC_Os01g15990	13	6	0.922522	0.178128	0.332537	1
LOC_Os01g16000	110	99	-1.56488	0.0588053	0.251533	1
LOC_Os01g16010	11	9	-0.269494	0.393775	0.452002	1
LOC_Os01g16020	24	17	0.0729202	0.470935	0.485154	1
LOC_Os01g16030	279	229	-1.39422	0.0816255	0.281843	1
LOC_Os01g16040	212	196	-2.46099	0.00692765	0.0826933	1
LOC_Os01g16050	2	2	-0.323115	0.373304	0.452002	1
LOC_Os01g16060	56	38	0.314277	0.376655	0.452002	1
LOC_Os01g16070	1	0	0.851409	0.197271	0.332537	1
LOC_Os01g16080	45	29	0.494314	0.310542	0.424638	1
LOC_Os01g16090	37	47	-2.58595	0.00485552	0.0640659	1
LOC_Os01g16100	15	11	-0.0291476	0.488373	0.493098	1
LOC_Os01g16110	32	16	1.22005	0.111223	0.281843	1
LOC_Os01g16120	15	17	-1.27205	0.101678	0.281843	1
LOC_Os01g16124	26	21	-0.368801	0.356138	0.452002	1
LOC_Os01g16130	84	54	0.689022	0.245405	0.366439	1
LOC_Os01g16140	0	2	-1.66103	0.048354	0.224438	1
LOC_Os01g16146	2716	2066	-1.65122	0.0493473	0.227011	1
LOC_Os01g16152	26	13	1.09974	0.135724	0.303312	1
LOC_Os01g16160	18	12	0.224764	0.411081	0.45312	1
LOC_Os01g16170	51	32	0.64071	0.260856	0.381942	1
LOC_Os01g16180	118	108	-1.75496	0.0396333	0.224438	1
LOC_Os01g16190	82	72	-1.18862	0.117295	0.281843	1
LOC_Os01g16200	4	1	0.997784	0.159192	0.332537	1
LOC_Os01g16210	6	12	-2.11798	0.0170882	0.144894	1
LOC_Os01g16220	19	17	-0.63169	0.263795	0.383902	1
LOC_Os01g16230	5	10	-1.93345	0.0265907	0.180137	1
LOC_Os01g16240	28	39	-2.68371	0.00364054	0.0527593	1
LOC_Os01g16250	40	38	-1.19745	0.115565	0.281843	1
LOC_Os01g16260	111	87	-0.5456	0.29267	0.41144	1
LOC_Os01g16270	0	1	-1.17452	0.120093	0.281843	1
LOC_Os01g16280	0	1	-1.17452	0.120093	0.281843	1
LOC_Os01g16290	36	17	1.46754	0.0711142	0.270001	1
LOC_Os01g16300	0	0
LOC_Os01g16310	24	16	0.259535	0.397611	0.452002	1
LOC_Os01g16320	3	2	0.0917593	0.463445	0.480595	1
LOC_Os01g16330	49	36	-0.0611539	0.475618	0.48736	1
LOC_Os01g16340	21	11	0.876785	0.190302	0.332537	1
LOC_Os01g16350	86	91	-2.53011	0.00570128	0.0716171	1
LOC_Os01g16354	31	18	0.750325	0.226529	0.354742	1
LOC_Os01g16360	0	0
LOC_Os01g16370	29	27	-0.938262	0.174055	0.332537	1
LOC_Os01g16380	4	0	1.70282	0.044301	0.224438	1
LOC_Os01g16390	4	6	-1.15155	0.124754	0.286488	1
LOC_Os01g16400	3	3	-0.395733	0.346151	0.446168	1
LOC_Os01g16414	25	16	0.389319	0.34852	0.448763	1
LOC_Os01g16430	34	28	-0.500225	0.308458	0.42217	1
LOC_Os01g16440	0	0
LOC_Os01g16450	681	445	1.70319	0.0442666	0.224438	1
LOC_Os01g16460	4	4	-0.456953	0.323852	0.433971	1
LOC_Os01g16470	4	3	-0.0445751	0.482223	0.489087	1
LOC_Os01g16480	2	8	-2.43286	0.00749006	0.0865887	1
LOC_Os01g16490	0	1	-1.17452	0.120093	0.281843	1
LOC_Os01g16500	9	5	0.478415	0.316177	0.429688	1
LOC_Os01g16510	31	26	-0.54888	0.291544	0.410035	1
LOC_Os01g16520	57	48	-0.765778	0.221904	0.349474	1
LOC_Os01g16530	15	18	-1.45708	0.0725465	0.273346	1
LOC_Os01g16540	136	127	-2.0579	0.0197996	0.153578	1
LOC_Os01g16550	5	6	-0.841247	0.200105	0.335317	1
LOC_Os01g16560	0	3	-2.03434	0.0209589	0.153578	1
LOC_Os01g16570	3	2	0.0917593	0.463445	0.480595	1
LOC_Os01g16580	5	8	-1.42534	0.077029	0.281843	1
LOC_Os01g16590	0	0
LOC_Os01g16600	88	75	-1.0312	0.151224	0.328497	1
LOC_Os01g16610	1	1	-0.228477	0.409638	0.452002	1
LOC_Os01g16620	33	16	1.32917	0.0918967	0.281843	1
LOC_Os01g16630	0	2	-1.66103	0.048354	0.224438	1
LOC_Os01g16640	196	183	-2.46884	0.00677759	0.0811955	1
LOC_Os01g16650	82	53	0.651167	0.257469	0.379161	1
LOC_Os01g16660	15	10	0.20518	0.418716	0.458863	1
LOC_Os01g16670	69	84	-3.2268	0.000625921	0.0134007	1
LOC_Os01g16690	8	4	0.610023	0.270923	0.391046	1
LOC_Os01g16700	3	4	-0.810306	0.208882	0.335466	1
LOC_Os01g16714	23	18	-0.243478	0.403817	0.452002	1
LOC_Os01g16730	58	36	0.732199	0.232024	0.361197	1
LOC_Os01g16740	25	19	-0.155388	0.438258	0.472761	1
LOC_Os01g16750	6	8	-1.14595	0.125909	0.286907	1
LOC_Os01g16770	74	36	1.97573	0.0240928	0.16798	1
LOC_Os01g16780	0	0
LOC_Os01g16790	2	0	1.20407	0.11428	0.281843	1
LOC_Os01g16800	0	2	-1.66103	0.048354	0.224438	1
LOC_Os01g16810	22	60	-5.71381	5.52363e-09	3.76423e-07	0.00026762
LOC_Os01g16820	1	0	0.851409	0.197271	0.332537	1
LOC_Os01g16840	0	0
LOC_Os01g16850	12	10	-0.325841	0.372272	0.452002	1
LOC_Os01g16860	79	33	2.69321	0.00353834	0.0519492	1
LOC_Os01g16870	64	38	0.976124	0.164502	0.332537	1
LOC_Os01g16890	522	443	-2.44281	0.00728666	0.0853385	1
LOC_Os01g16900	55	37	0.351362	0.362658	0.452002	1
LOC_Os01g16910	18	11	0.44671	0.327542	0.436753	1
LOC_Os01g16920	2	5	-1.57604	0.0575086	0.247737	1
LOC_Os01g16930	3	4	-0.810306	0.208882	0.335466	1
LOC_Os01g16940	17	9	0.76549	0.22199	0.349474	1
LOC_Os01g16950	0	1	-1.17452	0.120093	0.281843	1
LOC_Os01g16960	541	316	3.05621	0.00112076	0.0213615	1
LOC_Os01g16970	48	31	0.5015	0.30801	0.421746	1
LOC_Os01g16980	0	1	-1.17452	0.120093	0.281843	1
LOC_Os01g16990	5	2	0.721156	0.235407	0.361975	1
LOC_Os01g17000	36	26	0.0143653	0.494269	0.496607	1
LOC_Os01g17010	92	85	-1.61643	0.0530007	0.23641	1
LOC_Os01g17020	1	3	-1.33608	0.0907613	0.281843	1
LOC_Os01g17030	2	1	0.305011	0.380179	0.452002	1
LOC_Os01g17040	13	2	2.25131	0.012183	0.116286	1
LOC_Os01g17050	299	138	4.42442	4.83512e-06	0.000198359	0.234262
LOC_Os01g17060	54	41	-0.223601	0.411534	0.453495	1
LOC_Os01g17065	15	4	1.85209	0.0320068	0.198684	1
LOC_Os01g17070	69	60	-1.03227	0.150973	0.328026	1
LOC_Os01g17080	2	3	-0.814266	0.207746	0.335466	1
LOC_Os01g17090	0	1	-1.17452	0.120093	0.281843	1
LOC_Os01g17100	0	1	-1.17452	0.120093	0.281843	1
LOC_Os01g17110	9	4	0.822229	0.205473	0.335466	1
LOC_Os01g17120	13	7	0.636532	0.262215	0.382787	1
LOC_Os01g17130	10	5	0.682026	0.247611	0.367141	1
LOC_Os01g17150	4	4	-0.456953	0.323852	0.433971	1
LOC_Os01g17160	60	39	0.530476	0.297891	0.415395	1
LOC_Os01g17170	21	34	-2.9738	0.00147067	0.0265773	1
LOC_Os01g17180	138	75	2.01485	0.0219604	0.158922	1
LOC_Os01g17190	1723	1022	5.08995	1.7908e-07	9.53455e-06	0.00867644
LOC_Os01g17214	42	28	0.343334	0.365674	0.452002	1
LOC_Os01g17240	15	8	0.703726	0.240802	0.366072	1
LOC_Os01g17250	25	19	-0.155388	0.438258	0.472761	1
LOC_Os01g17260	23	29	-2.00785	0.0223294	0.160967	1
LOC_Os01g17279	126	115	-1.79032	0.0367012	0.214367	1
LOC_Os01g17300	1	0	0.851409	0.197271	0.332537	1
LOC_Os01g17310	3	0	1.47468	0.0701487	0.267341	1
LOC_Os01g17320	17	22	-1.81995	0.0343831	0.207274	1
LOC_Os01g17330	20	13	0.306269	0.3797	0.452002	1
LOC_Os01g17360	0	3	-2.03434	0.0209589	0.153578	1
LOC_Os01g17370	1	0	0.851409	0.197271	0.332537	1
LOC_Os01g17380	0	0
LOC_Os01g17390	41	77	-5.11205	1.59339e-07	8.58729e-06	0.00771997
LOC_Os01g17396	13	4	1.54501	0.0611721	0.25743	1
LOC_Os01g17402	7	2	1.20361	0.114371	0.281843	1
LOC_Os01g17410	0	0
LOC_Os01g17420	0	1	-1.17452	0.120093	0.281843	1
LOC_Os01g17430	592	490	-2.17333	0.0148778	0.132292	1
LOC_Os01g17440	0	0
LOC_Os01g17450	0	0
LOC_Os01g17460	0	2	-1.66103	0.048354	0.224438	1
LOC_Os01g17470	2	2	-0.323115	0.373304	0.452002	1
LOC_Os01g17970	1	0	0.851409	0.197271	0.332537	1
LOC_Os01g17980	0	2	-1.66103	0.048354	0.224438	1
LOC_Os01g17990	5	5	-0.510889	0.304714	0.417947	1
LOC_Os01g18000	1	2	-0.864662	0.193612	0.332537	1
LOC_Os01g18010	2	0	1.20407	0.11428	0.281843	1
LOC_Os01g18020	0	1	-1.17452	0.120093	0.281843	1
LOC_Os01g18030	0	0
LOC_Os01g18040	2	3	-0.814266	0.207746	0.335466	1
LOC_Os01g18050	486	351	0.0527848	0.478952	0.489087	1
LOC_Os01g18060	34	20	0.742666	0.228842	0.357335	1
LOC_Os01g18070	257	211	-1.34115	0.0899359	0.281843	1
LOC_Os01g18080	89	242	-11.4583	1.06859e-30	3.0635e-28	5.17731e-26
LOC_Os01g18090	2	3	-0.814266	0.207746	0.335466	1
LOC_Os01g18100	22	16	-0.00995699	0.496028	0.497465	1
LOC_Os01g18110	1	1	-0.228477	0.409638	0.452002	1
LOC_Os01g18120	11	3	1.56132	0.0592238	0.252011	1
LOC_Os01g18130	0	2	-1.66103	0.048354	0.224438	1
LOC_Os01g18140	0	0
LOC_Os01g18150	7	3	0.770424	0.220524	0.347856	1
LOC_Os01g18160	5	0	1.90381	0.0284675	0.186789	1
LOC_Os01g18170	5127	2000	23.896	1.68421e-126	2.2054e-123	8.15999e-122
LOC_Os01g18180	23	12	0.927665	0.176791	0.332537	1
LOC_Os01g18190	0	0
LOC_Os01g18200	0	0
LOC_Os01g18210	95	51	1.7366	0.0412289	0.224438	1
LOC_Os01g18220	43	27	0.58548	0.279112	0.399058	1
LOC_Os01g18230	3	0	1.47468	0.0701487	0.267341	1
LOC_Os01g18240	36	19	1.12387	0.130535	0.293885	1
LOC_Os01g18250	2	5	-1.57604	0.0575086	0.247737	1
LOC_Os01g18260	0	0
LOC_Os01g18270	0	1	-1.17452	0.120093	0.281843	1
LOC_Os01g18280	38	22	0.840961	0.200185	0.335317	1
LOC_Os01g18300	1	0	0.851409	0.197271	0.332537	1
LOC_Os01g18310	1	1	-0.228477	0.409638	0.452002	1
LOC_Os01g18320	1	3	-1.33608	0.0907613	0.281843	1
LOC_Os01g18330	0	0
LOC_Os01g18340	17	16	-0.751743	0.226103	0.354257	1
LOC_Os01g18350	0	1	-1.17452	0.120093	0.281843	1
LOC_Os01g18360	48	39	-0.529497	0.29823	0.415395	1
LOC_Os01g18370	0	0
LOC_Os01g18375	0	0
LOC_Os01g18390	11	6	0.562285	0.286961	0.405783	1
LOC_Os01g18400	136	110	-0.854751	0.196345	0.332537	1
LOC_Os01g18410	0	0
LOC_Os01g18420	0	0
LOC_Os01g18440	0	0
LOC_Os01g18450	0	0
LOC_Os01g18460	7	8	-0.887257	0.18747	0.332537	1
LOC_Os01g18470	9	5	0.478415	0.316177	0.429688	1
LOC_Os01g18480	4	3	-0.0445751	0.482223	0.489087	1
LOC_Os01g18490	6	3	0.528295	0.298647	0.415395	1
LOC_Os01g18500	0	1	-1.17452	0.120093	0.281843	1
LOC_Os01g18510	2	3	-0.814266	0.207746	0.335466	1
LOC_Os01g18520	1	3	-1.33608	0.0907613	0.281843	1
LOC_Os01g18530	0	0
LOC_Os01g18550	2	3	-0.814266	0.207746	0.335466	1
LOC_Os01g18560	0	0
LOC_Os01g18570	1	8	-2.84826	0.00219794	0.0361228	1
LOC_Os01g18584	36	17	1.46754	0.0711142	0.270001	1
LOC_Os01g18610	0	2	-1.66103	0.048354	0.224438	1
LOC_Os01g18620	3	4	-0.810306	0.208882	0.335466	1
LOC_Os01g18630	330	274	-1.66243	0.0482133	0.224438	1
LOC_Os01g18640	6	13	-2.33095	0.00987804	0.101439	1
LOC_Os01g18650	43	33	-0.246473	0.402658	0.452002	1
LOC_Os01g18660	69	66	-1.6156	0.0530907	0.236544	1
LOC_Os01g18670	138	94	0.46544	0.320808	0.433971	1
LOC_Os01g18680	0	0
LOC_Os01g18690	1	0	0.851409	0.197271	0.332537	1
LOC_Os01g18700	2	0	1.20407	0.11428	0.281843	1
LOC_Os01g18710	5	2	0.721156	0.235407	0.361975	1
LOC_Os01g18720	1	0	0.851409	0.197271	0.332537	1
LOC_Os01g18730	1	1	-0.228477	0.409638	0.452002	1
LOC_Os01g18744	697	458	1.63323	0.0512106	0.232819	1
LOC_Os01g18760	0	0
LOC_Os01g18770	0	0
LOC_Os01g18780	0	0
LOC_Os01g18790	0	0
LOC_Os01g18800	924	651	0.556616	0.288895	0.407137	1
LOC_Os01g18810	11	3	1.56132	0.0592238	0.252011	1
LOC_Os01g18830	0	0
LOC_Os01g18840	0	1	-1.17452	0.120093	0.281843	1
LOC_Os01g18850	43	52	-2.51004	0.00603589	0.0747161	1
LOC_Os01g18860	28	44	-3.28095	0.000517297	0.01147	1
LOC_Os01g18870	5	3	0.259323	0.397693	0.452002	1
LOC_Os01g18880	95	68	0.0796002	0.468278	0.484422	1
LOC_Os01g18890	34	32	-1.06313	0.143862	0.317126	1
LOC_Os01g18900	1	2	-0.864662	0.193612	0.332537	1
LOC_Os01g18910	1	1	-0.228477	0.409638	0.452002	1
LOC_Os01g18920	6	5	-0.230404	0.408889	0.452002	1
LOC_Os01g18930	2	0	1.20407	0.11428	0.281843	1
LOC_Os01g18940	5	5	-0.510889	0.304714	0.417947	1
LOC_Os01g18950	5	0	1.90381	0.0284675	0.186789	1
LOC_Os01g18960	1	0	0.851409	0.197271	0.332537	1
LOC_Os01g18970	0	2	-1.66103	0.048354	0.224438	1
LOC_Os01g18980	0	4	-2.34905	0.00941074	0.0992491	1
LOC_Os01g18990	0	0
LOC_Os01g19000	2	0	1.20407	0.11428	0.281843	1
LOC_Os01g19010	0	0
LOC_Os01g19020	1115	462	10.2425	6.39334e-25	1.42745e-22	3.09757e-20
LOC_Os01g19030	0	0
LOC_Os01g19050	6	4	0.129767	0.448375	0.474972	1
LOC_Os01g19060	0	0
LOC_Os01g19070	0	0
LOC_Os01g19080	0	0
LOC_Os01g19090	1	1	-0.228477	0.409638	0.452002	1
LOC_Os01g19100	5	4	-0.147017	0.441559	0.472984	1
LOC_Os01g19110	1	1	-0.228477	0.409638	0.452002	1
LOC_Os01g19120	15	9	0.44916	0.326658	0.436439	1
LOC_Os01g19130	386	229	2.40657	0.00805148	0.0907619	1
LOC_Os01g19140	11	8	-0.00704065	0.497191	0.497763	1
LOC_Os01g19160	45	23	1.37026	0.0853033	0.281843	1
LOC_Os01g19150	1036	1106	-9.01087	1.02216e-19	1.76871e-17	4.95238e-15
LOC_Os01g19170	3	3	-0.395733	0.346151	0.446168	1
LOC_Os01g19190	0	0
LOC_Os01g19200	1	0	0.851409	0.197271	0.332537	1
LOC_Os01g19210	6	7	-0.86345	0.193945	0.332537	1
LOC_Os01g19220	31	28	-0.845318	0.198967	0.334685	1
LOC_Os01g19230	0	0
LOC_Os01g19240	0	2	-1.66103	0.048354	0.224438	1
LOC_Os01g19250	0	0
LOC_Os01g19260	120	89	-0.163491	0.435066	0.471618	1
LOC_Os01g19270	2	3	-0.814266	0.207746	0.335466	1
LOC_Os01g19280	2	4	-1.22282	0.110699	0.281843	1
LOC_Os01g19290	6	4	0.129767	0.448375	0.474972	1
LOC_Os01g19300	0	0
LOC_Os01g19310	3	0	1.47468	0.0701487	0.267341	1
LOC_Os01g19320	0	2	-1.66103	0.048354	0.224438	1
LOC_Os01g19330	628	305	5.77734	3.79459e-09	2.66061e-07	0.000183848
LOC_Os01g19340	0	0
LOC_Os01g19350	0	0
LOC_Os01g19360	4	2	0.431351	0.333107	0.438727	1
LOC_Os01g19370	6	4	0.129767	0.448375	0.474972	1
LOC_Os01g19380	5	0	1.90381	0.0284675	0.186789	1
LOC_Os01g19390	5	6	-0.841247	0.200105	0.335317	1
LOC_Os01g19400	14	6	1.08954	0.137957	0.306944	1
LOC_Os01g19410	122	80	0.697278	0.242814	0.366072	1
LOC_Os01g19420	1	1	-0.228477	0.409638	0.452002	1
LOC_Os01g19430	0	4	-2.34905	0.00941074	0.0992491	1
LOC_Os01g19440	2	5	-1.57604	0.0575086	0.247737	1
LOC_Os01g19450	404	256	1.6852	0.0459748	0.224438	1
LOC_Os01g19460	15	15	-0.884888	0.188109	0.332537	1
LOC_Os01g19470	186	125	0.654767	0.256309	0.377767	1
LOC_Os01g19480	46	36	-0.344332	0.365298	0.452002	1
LOC_Os01g19490	189	119	1.20505	0.114092	0.281843	1
LOC_Os01g19500	0	0
LOC_Os01g19529	11	11	-0.757772	0.224294	0.352014	1
LOC_Os01g19548	29	10	2.07297	0.0190877	0.153578	1
LOC_Os01g19570	0	0
LOC_Os01g19580	0	1	-1.17452	0.120093	0.281843	1
LOC_Os01g19590	0	3	-2.03434	0.0209589	0.153578	1
LOC_Os01g19600	0	3	-2.03434	0.0209589	0.153578	1
LOC_Os01g19610	3	3	-0.395733	0.346151	0.446168	1
LOC_Os01g19620	0	0
LOC_Os01g19630	33	36	-1.70785	0.0438325	0.224438	1
LOC_Os01g19640	0	0
LOC_Os01g19650	10	10	-0.722507	0.234991	0.361975	1
LOC_Os01g19660	6	4	0.129767	0.448375	0.474972	1
LOC_Os01g19670	21	13	0.447747	0.327168	0.436753	1
LOC_Os01g19680	0	1	-1.17452	0.120093	0.281843	1
LOC_Os01g19694	26	18	0.150034	0.440369	0.472984	1
LOC_Os01g19710	2	1	0.305011	0.380179	0.452002	1
LOC_Os01g19720	5	4	-0.147017	0.441559	0.472984	1
LOC_Os01g19730	3	2	0.0917593	0.463445	0.480595	1
LOC_Os01g19740	5	0	1.90381	0.0284675	0.186789	1
LOC_Os01g19750	5	0	1.90381	0.0284675	0.186789	1
LOC_Os01g19760	44	38	-0.791788	0.214242	0.341811	1
LOC_Os01g19770	7	7	-0.604493	0.272758	0.391861	1
LOC_Os01g19780	1	1	-0.228477	0.409638	0.452002	1
LOC_Os01g19790	0	1	-1.17452	0.120093	0.281843	1
LOC_Os01g19800	79	29	3.19471	0.00069985	0.0147746	1
LOC_Os01g19820	41	46	-2.04993	0.0201857	0.153578	1
LOC_Os01g19830	0	1	-1.17452	0.120093	0.281843	1
LOC_Os01g19840	676	551	-2.04454	0.02045	0.153578	1
LOC_Os01g19850	10	16	-2.01574	0.0219135	0.158653	1
LOC_Os01g19860	0	0
LOC_Os01g19870	196	159	-1.05479	0.145762	0.319562	1
LOC_Os01g19880	84	23	4.30243	8.44662e-06	0.0003295	0.409239
LOC_Os01g19894	8	5	0.260336	0.397302	0.452002	1
LOC_Os01g19910	4	0	1.70282	0.044301	0.224438	1
LOC_Os01g19920	1	2	-0.864662	0.193612	0.332537	1
LOC_Os01g19930	1	1	-0.228477	0.409638	0.452002	1
LOC_Os01g19940	274	130	4.01004	3.03546e-05	0.00101566	1
LOC_Os01g19950	1	1	-0.228477	0.409638	0.452002	1
LOC_Os01g19960	1	1	-0.228477	0.409638	0.452002	1
LOC_Os01g19970	2	4	-1.22282	0.110699	0.281843	1
LOC_Os01g19980	1	2	-0.864662	0.193612	0.332537	1
LOC_Os01g19990	4	1	0.997784	0.159192	0.332537	1
LOC_Os01g20000	0	0
LOC_Os01g20010	0	0
LOC_Os01g20020	6	2	0.975598	0.164632	0.332537	1
LOC_Os01g20030	11	3	1.56132	0.0592238	0.252011	1
LOC_Os01g20040	0	0
LOC_Os01g20050	0	0
LOC_Os01g20060	0	0
LOC_Os01g20070	0	0
LOC_Os01g20080	1	1	-0.228477	0.409638	0.452002	1
LOC_Os01g20090	313	242	-0.753213	0.225661	0.353816	1
LOC_Os01g20100	31	14	1.48332	0.0689952	0.267341	1
LOC_Os01g20110	9	5	0.478415	0.316177	0.429688	1
LOC_Os01g20120	16	12	-0.0891504	0.464481	0.481276	1
LOC_Os01g20130	0	0
LOC_Os01g20140	0	0
LOC_Os01g20150	0	0
LOC_Os01g20160	26	12	1.30465	0.0960067	0.281843	1
LOC_Os01g20170	3	4	-0.810306	0.208882	0.335466	1
LOC_Os01g20190	0	1	-1.17452	0.120093	0.281843	1
LOC_Os01g20200	0	0
LOC_Os01g20204	0	0
LOC_Os01g20206	2	0	1.20407	0.11428	0.281843	1
LOC_Os01g20208	0	0
LOC_Os01g20700	39	46	-2.2586	0.0119541	0.115627	1
LOC_Os01g20710	4	2	0.431351	0.333107	0.438727	1
LOC_Os01g20720	19	13	0.160507	0.436241	0.471874	1
LOC_Os01g20730	11	8	-0.00704065	0.497191	0.497763	1
LOC_Os01g20740	10	3	1.38412	0.0831605	0.281843	1
LOC_Os01g20750	1	0	0.851409	0.197271	0.332537	1
LOC_Os01g20760	3	1	0.689852	0.245144	0.366072	1
LOC_Os01g20770	3	1	0.689852	0.245144	0.366072	1
LOC_Os01g20780	120	47	3.63443	0.0001393	0.00379589	1
LOC_Os01g20800	0	0
LOC_Os01g20810	1	1	-0.228477	0.409638	0.452002	1
LOC_Os01g20820	0	1	-1.17452	0.120093	0.281843	1
LOC_Os01g20830	42	25	0.781411	0.21728	0.34537	1
LOC_Os01g20840	375	361	-3.86044	5.65913e-05	0.00173645	1
LOC_Os01g20850	1	1	-0.228477	0.409638	0.452002	1
LOC_Os01g20860	17	8	1.01556	0.154921	0.332537	1
LOC_Os01g20870	0	0
LOC_Os01g20880	105	99	-1.882	0.0299179	0.19111	1
LOC_Os01g20890	626	408	1.67251	0.0472116	0.224438	1
LOC_Os01g20894	4	0	1.70282	0.044301	0.224438	1
LOC_Os01g20900	57	60	-2.02848	0.0212559	0.154991	1
LOC_Os01g20910	31	6	3.18056	0.00073495	0.0153749	1
LOC_Os01g20920	0	0
LOC_Os01g20930	8	5	0.260336	0.397302	0.452002	1
LOC_Os01g20940	35	28	-0.388971	0.348649	0.448838	1
LOC_Os01g20950	14	13	-0.644532	0.259615	0.380457	1
LOC_Os01g20960	1	1	-0.228477	0.409638	0.452002	1
LOC_Os01g20970	0	0
LOC_Os01g20980	51	72	-3.70985	0.00010369	0.00294649	1
LOC_Os01g20990	3	5	-1.17323	0.120352	0.281843	1
LOC_Os01g21000	0	0
LOC_Os01g21010	167	89	2.35335	0.00930268	0.0992491	1
LOC_Os01g21020	2	0	1.20407	0.11428	0.281843	1
LOC_Os01g21034	13	11	-0.377925	0.352743	0.450566	1
LOC_Os01g21050	0	0
LOC_Os01g21060	0	1	-1.17452	0.120093	0.281843	1
LOC_Os01g21070	19	14	-0.0464021	0.481495	0.489087	1
LOC_Os01g21080	1	0	0.851409	0.197271	0.332537	1
LOC_Os01g21090	1	0	0.851409	0.197271	0.332537	1
LOC_Os01g21100	0	0
LOC_Os01g21110	1	1	-0.228477	0.409638	0.452002	1
LOC_Os01g21120	301	323	-4.92808	4.15201e-07	2.08245e-05	0.0201165
LOC_Os01g21130	0	0
LOC_Os01g21135	17	11	0.293716	0.384488	0.452002	1
LOC_Os01g21144	6	5	-0.230404	0.408889	0.452002	1
LOC_Os01g21160	182	146	-0.912411	0.180776	0.332537	1
LOC_Os01g21170	5	4	-0.147017	0.441559	0.472984	1
LOC_Os01g21180	18	7	1.42074	0.0776958	0.281843	1
LOC_Os01g21190	55	56	-1.79827	0.0360667	0.212998	1
LOC_Os01g21200	0	0
LOC_Os01g21210	15	11	-0.0291476	0.488373	0.493098	1
LOC_Os01g21220	1	0	0.851409	0.197271	0.332537	1
LOC_Os01g21240	14	24	-2.63916	0.00415555	0.0578221	1
LOC_Os01g21250	0	0
LOC_Os01g21260	2	1	0.305011	0.380179	0.452002	1
LOC_Os01g21270	2	2	-0.323115	0.373304	0.452002	1
LOC_Os01g21290	2	0	1.20407	0.11428	0.281843	1
LOC_Os01g21300	17	10	0.525143	0.299742	0.416511	1
LOC_Os01g21310	3	5	-1.17323	0.120352	0.281843	1
LOC_Os01g21320	199	174	-1.80901	0.0352246	0.209172	1
LOC_Os01g21340	1	1	-0.228477	0.409638	0.452002	1
LOC_Os01g21350	1	0	0.851409	0.197271	0.332537	1
LOC_Os01g21360	2	0	1.20407	0.11428	0.281843	1
LOC_Os01g21380	8	7	-0.364162	0.357868	0.452002	1
LOC_Os01g21390	0	0
LOC_Os01g21400	3	2	0.0917593	0.463445	0.480595	1
LOC_Os01g21410	13	9	0.10609	0.457755	0.480595	1
LOC_Os01g21420	14	9	0.281289	0.389244	0.452002	1
LOC_Os01g21430	0	1	-1.17452	0.120093	0.281843	1
LOC_Os01g21440	402	307	-0.687774	0.245797	0.366958	1
LOC_Os01g21450	35	12	2.29082	0.0109868	0.108573	1
LOC_Os01g21480	81	53	0.580041	0.280944	0.400795	1
LOC_Os01g21490	0	0
LOC_Os01g21500	1	0	0.851409	0.197271	0.332537	1
LOC_Os01g21510	1	0	0.851409	0.197271	0.332537	1
LOC_Os01g21520	0	1	-1.17452	0.120093	0.281843	1
LOC_Os01g21530	0	2	-1.66103	0.048354	0.224438	1
LOC_Os01g21536	6	4	0.129767	0.448375	0.474972	1
LOC_Os01g21542	0	0
LOC_Os01g21550	3	0	1.47468	0.0701487	0.267341	1
LOC_Os01g21560	34	10	2.59341	0.00475147	0.0630364	1
LOC_Os01g21580	0	0
LOC_Os01g21585	19	64	-6.47534	4.72995e-11	4.17424e-09	2.29166e-06
LOC_Os01g21590	1	4	-1.72029	0.0426898	0.224438	1
LOC_Os01g21600	0	0
LOC_Os01g21610	239	163	0.600492	0.274089	0.393517	1
LOC_Os01g21620	9	3	1.19486	0.116071	0.281843	1
LOC_Os01g21630	20	17	-0.483124	0.314504	0.42911	1
LOC_Os01g21640	2	4	-1.22282	0.110699	0.281843	1
LOC_Os01g21650	11	6	0.562285	0.286961	0.405783	1
LOC_Os01g21660	0	1	-1.17452	0.120093	0.281843	1
LOC_Os01g21670	5	8	-1.42534	0.077029	0.281843	1
LOC_Os01g21680	0	1	-1.17452	0.120093	0.281843	1
LOC_Os01g21690	6	2	0.975598	0.164632	0.332537	1
LOC_Os01g21700	0	5	-2.62632	0.00431574	0.0586858	1
LOC_Os01g21710	2	3	-0.814266	0.207746	0.335466	1
LOC_Os01g21720	2	1	0.305011	0.380179	0.452002	1
LOC_Os01g21730	0	0
LOC_Os01g21740	9	8	-0.420438	0.337083	0.441683	1
LOC_Os01g21750	3	3	-0.395733	0.346151	0.446168	1
LOC_Os01g21760	1	0	0.851409	0.197271	0.332537	1
LOC_Os01g21780	4	3	-0.0445751	0.482223	0.489087	1
LOC_Os01g21790	1	3	-1.33608	0.0907613	0.281843	1
LOC_Os01g21800	5	9	-1.6874	0.0457632	0.224438	1
LOC_Os01g21810	6	2	0.975598	0.164632	0.332537	1
LOC_Os01g21820	30	29	-1.10907	0.133699	0.299798	1
LOC_Os01g21830	0	0
LOC_Os01g21840	28	18	0.397804	0.345387	0.446168	1
LOC_Os01g21850	69	44	0.664925	0.253049	0.373617	1
LOC_Os01g21860	21	17	-0.338608	0.367453	0.452002	1
LOC_Os01g21870	2	3	-0.814266	0.207746	0.335466	1
LOC_Os01g21880	6	2	0.975598	0.164632	0.332537	1
LOC_Os01g21900	2768	3418	-21.0892	5.00003e-99	5.50571e-96	2.42251e-94
LOC_Os01g21920	0	1	-1.17452	0.120093	0.281843	1
LOC_Os01g21930	0	0
LOC_Os01g21940	18	17	-0.784566	0.216354	0.344034	1
LOC_Os01g21950	0	0
LOC_Os01g21960	74	56	-0.242865	0.404055	0.452002	1
LOC_Os01g21970	4	4	-0.456953	0.323852	0.433971	1
LOC_Os01g21980	0	0
LOC_Os01g21990	5	8	-1.42534	0.077029	0.281843	1
LOC_Os01g22000	7	1	1.69187	0.045335	0.224438	1
LOC_Os01g22010	216	216	-3.35803	0.000392504	0.00919131	1
LOC_Os01g22030	0	0
LOC_Os01g22039	1	1	-0.228477	0.409638	0.452002	1
LOC_Os01g22050	16	19	-1.46946	0.0708543	0.269394	1
LOC_Os01g22070	53	31	0.950831	0.170845	0.332537	1
LOC_Os01g22080	0	1	-1.17452	0.120093	0.281843	1
LOC_Os01g22090	69	35	1.72965	0.0418463	0.224438	1
LOC_Os01g22100	3	6	-1.49764	0.0671135	0.267341	1
LOC_Os01g22110	11	4	1.20512	0.114078	0.281843	1
LOC_Os01g22120	6	4	0.129767	0.448375	0.474972	1
LOC_Os01g22140	1	0	0.851409	0.197271	0.332537	1
LOC_Os01g22150	0	0
LOC_Os01g22170	1	0	0.851409	0.197271	0.332537	1
LOC_Os01g22180	5	2	0.721156	0.235407	0.361975	1
LOC_Os01g22190	2	2	-0.323115	0.373304	0.452002	1
LOC_Os01g22200	0	0
LOC_Os01g22209	1	2	-0.864662	0.193612	0.332537	1
LOC_Os01g22220	0	0
LOC_Os01g22230	92	111	-3.65273	0.000129734	0.00357137	1
LOC_Os01g22249	38	57	-3.54933	0.000193107	0.00505459	1
LOC_Os01g22270	4	4	-0.456953	0.323852	0.433971	1
LOC_Os01g22280	13	8	0.364889	0.357597	0.452002	1
LOC_Os01g22309	0	0
LOC_Os01g22300	1	0	0.851409	0.197271	0.332537	1
LOC_Os01g22320	0	1	-1.17452	0.120093	0.281843	1
LOC_Os01g22336	4	7	-1.45209	0.0732385	0.273797	1
LOC_Os01g22352	20	82	-7.85023	2.07638e-15	2.69574e-13	1.006e-10
LOC_Os01g22370	537	579	-6.67124	1.26822e-11	1.1908e-09	6.14453e-07
LOC_Os01g22380	11	5	0.873222	0.191271	0.332537	1
LOC_Os01g22390	76	72	-1.63239	0.0512989	0.233089	1
LOC_Os01g22410	4	3	-0.0445751	0.482223	0.489087	1
LOC_Os01g22420	0	0
LOC_Os01g22430	30	21	0.122844	0.451115	0.477061	1
LOC_Os01g22440	1	0	0.851409	0.197271	0.332537	1
LOC_Os01g22450	0	0
LOC_Os01g22480	79	42	1.63014	0.0515363	0.233664	1
LOC_Os01g22490	647	477	-0.279991	0.389742	0.452002	1
LOC_Os01g22500	51	40	-0.373096	0.354538	0.452002	1
LOC_Os01g22510	48	49	-1.69402	0.0451308	0.224438	1
LOC_Os01g22520	507	310	2.36386	0.00904282	0.0987211	1
LOC_Os01g22530	0	0
LOC_Os01g22540	1	1	-0.228477	0.409638	0.452002	1
LOC_Os01g22550	97	82	-1.02581	0.152489	0.330786	1
LOC_Os01g22560	2	1	0.305011	0.380179	0.452002	1
LOC_Os01g22570	2	2	-0.323115	0.373304	0.452002	1
LOC_Os01g22590	5	3	0.259323	0.397693	0.452002	1
LOC_Os01g22600	32	23	0.0311544	0.487573	0.49292	1
LOC_Os01g22620	1	0	0.851409	0.197271	0.332537	1
LOC_Os01g22630	23	15	0.318694	0.374979	0.452002	1
LOC_Os01g22640	13	8	0.364889	0.357597	0.452002	1
LOC_Os01g22650	0	1	-1.17452	0.120093	0.281843	1
LOC_Os01g22660	103	74	0.0586581	0.476612	0.488138	1
LOC_Os01g22670	15	13	-0.472017	0.318457	0.431513	1
LOC_Os01g22680	165	69	3.88581	5.09936e-05	0.00158273	1
LOC_Os01g22700	0	0
LOC_Os01g22710	0	2	-1.66103	0.048354	0.224438	1
LOC_Os01g22720	2	0	1.20407	0.11428	0.281843	1
LOC_Os01g22730	1	1	-0.228477	0.409638	0.452002	1
LOC_Os01g22740	0	0
LOC_Os01g22750	2	0	1.20407	0.11428	0.281843	1
LOC_Os01g22760	1	1	-0.228477	0.409638	0.452002	1
LOC_Os01g22770	1	0	0.851409	0.197271	0.332537	1
LOC_Os01g22780	10	14	-1.61855	0.0527718	0.235646	1
LOC_Os01g22794	3	3	-0.395733	0.346151	0.446168	1
LOC_Os01g22810	2	0	1.20407	0.11428	0.281843	1
LOC_Os01g22820	2	0	1.20407	0.11428	0.281843	1
LOC_Os01g22830	8	14	-2.05357	0.0200089	0.153578	1
LOC_Os01g22840	12	11	-0.563585	0.286518	0.405783	1
LOC_Os01g22850	0	0
LOC_Os01g22860	0	0
LOC_Os01g22870	65	51	-0.423307	0.336035	0.441683	1
LOC_Os01g22880	27	13	1.22052	0.111133	0.281843	1
LOC_Os01g22890	1	2	-0.864662	0.193612	0.332537	1
LOC_Os01g22900	35	21	0.686106	0.246323	0.367141	1
LOC_Os01g22910	7	6	-0.301557	0.381495	0.452002	1
LOC_Os01g22920	1	1	-0.228477	0.409638	0.452002	1
LOC_Os01g22930	118	87	-0.119943	0.452264	0.477911	1
LOC_Os01g22954	8	9	-0.911799	0.180937	0.332537	1
LOC_Os01g22980	18	8	1.16281	0.122453	0.284769	1
LOC_Os01g22990	244	175	0.107587	0.457162	0.480595	1
LOC_Os01g23000	1	0	0.851409	0.197271	0.332537	1
LOC_Os01g23010	0	0
LOC_Os01g23020	1	0	0.851409	0.197271	0.332537	1
LOC_Os01g23040	3	0	1.47468	0.0701487	0.267341	1
LOC_Os01g23050	0	0
LOC_Os01g23060	0	0
LOC_Os01g23070	1	1	-0.228477	0.409638	0.452002	1
LOC_Os01g23080	2	1	0.305011	0.380179	0.452002	1
LOC_Os01g23090	3	4	-0.810306	0.208882	0.335466	1
LOC_Os01g23100	6	9	-1.41035	0.0792181	0.281843	1
LOC_Os01g23110	0	0
LOC_Os01g23120	12	7	0.457741	0.323569	0.433971	1
LOC_Os01g23130	34	25	-0.0540525	0.478447	0.489087	1
LOC_Os01g23144	4	1	0.997784	0.159192	0.332537	1
LOC_Os01g23160	1	5	-2.0499	0.020187	0.153578	1
LOC_Os01g23180	0	0
LOC_Os01g23190	1	0	0.851409	0.197271	0.332537	1
LOC_Os01g23200	105	58	1.66645	0.0478114	0.224438	1
LOC_Os01g23210	1	0	0.851409	0.197271	0.332537	1
LOC_Os01g23230	5	2	0.721156	0.235407	0.361975	1
LOC_Os01g23239	1	1	-0.228477	0.409638	0.452002	1
LOC_Os01g23260	0	1	-1.17452	0.120093	0.281843	1
LOC_Os01g23270	2	1	0.305011	0.380179	0.452002	1
LOC_Os01g23280	1	1	-0.228477	0.409638	0.452002	1
LOC_Os01g23290	5	8	-1.42534	0.077029	0.281843	1
LOC_Os01g23300	0	0
LOC_Os01g23310	8	0	2.40815	0.0080168	0.0904339	1
LOC_Os01g23320	0	0
LOC_Os01g23330	3	4	-0.810306	0.208882	0.335466	1
LOC_Os01g23340	0	0
LOC_Os01g23350	0	0
LOC_Os01g23360	48	54	-2.23346	0.0127593	0.120481	1
LOC_Os01g23370	2	4	-1.22282	0.110699	0.281843	1
LOC_Os01g23380	42	25	0.781411	0.21728	0.34537	1
LOC_Os01g23390	0	0
LOC_Os01g23400	0	0
LOC_Os01g23410	3	3	-0.395733	0.346151	0.446168	1
LOC_Os01g23420	8	4	0.610023	0.270923	0.391046	1
LOC_Os01g23430	8	5	0.260336	0.397302	0.452002	1
LOC_Os01g23440	1	1	-0.228477	0.409638	0.452002	1
LOC_Os01g23460	1	0	0.851409	0.197271	0.332537	1
LOC_Os01g23470	4	3	-0.0445751	0.482223	0.489087	1
LOC_Os01g23480	0	0
LOC_Os01g23490	33	18	0.973909	0.165051	0.332537	1
LOC_Os01g23500	0	0
[truncated: 53,987 more rows]
