# Supplementary material for: Comprehensive analysis of transcriptome response to salinity stress in the halophytic turf grass Sporobolus virginicus
Source: Front Plant Sci. 2015 Apr 21;6:241. doi: 10.3389/fpls.2015.00241 (PMC4404951; doi:10.3389/fpls.2015.00241)
Supplement: Supplementary file 11 [file Table11.XLS]

## Sheet: Sheet1
	Supplementary Table 11. Pathway enrichment analysis in rice
	Sample	Response	KO ID	KO description	Number of unigene assigned by ko		P-value corrected by Bonferroni
					Differentially expressed	Reference
	Leaf	Up-regulated	ko01100	Metabolic pathways	73/592 (12.33)	1743/44322 (3.93)	7.1953e-16
			ko01110	Biosynthesis of secondary metabolites	46/592 (7.77)	969/44322 (2.19)	1.65439e-11
			ko01230	Biosynthesis of amino acids	19/592 (3.21)	237/44322 (0.53)	5.71524e-08
			ko00860	Porphyrin and chlorophyll metabolism	7/592 (1.18)	40/44322 (0.09)	8.28946e-05
			ko01200	Carbon metabolism	13/592 (2.20)	238/44322 (0.54)	0.00198042
			ko00630	Glyoxylate and dicarboxylate metabolism	6/592 (1.01)	57/44322 (0.13)	0.0100335
			ko01210	2-Oxocarboxylic acid metabolism	6/592 (1.01)	57/44322 (0.13)	0.0100335
			ko00290	Valine, leucine and isoleucine biosynthesis	4/592 (0.68)	20/44322 (0.05)	0.0114613
			ko00280	Valine, leucine and isoleucine degradation	5/592 (0.84)	39/44322 (0.09)	0.0147173
			ko00071	Fatty acid degradation	5/592 (0.84)	42/44322 (0.09)	0.0210401
			ko00350	Tyrosine metabolism	5/592 (0.84)	43/44322 (0.10)	0.0235488
			ko00250	Alanine, aspartate and glutamate metabolism	5/592 (0.84)	46/44322 (0.10)	0.0324489
			ko00330	Arginine and proline metabolism	6/592 (1.01)	71/44322 (0.16)	0.0338314
			ko00260	Glycine, serine and threonine metabolism	6/592 (1.01)	72/44322 (0.16)	0.0364951
		Down-regulated	ko01100	Metabolic pathways	75/484 (15.50)	1785/44322 (4.03)	1.00184e-21
			ko01110	Biosynthesis of secondary metabolites	49/484 (10.12)	990/44322 (2.23)	1.41746e-16
			ko00195	Photosynthesis	14/484 (2.89)	47/44322 (0.11)	5.17482e-15
			ko00940	Phenylpropanoid biosynthesis	19/484 (3.93)	204/44322 (0.46)	1.14637e-10
			ko00360	Phenylalanine metabolism	14/484 (2.89)	155/44322 (0.35)	1.50046e-07
			ko00630	Glyoxylate and dicarboxylate metabolism	6/484 (1.24)	57/44322 (0.13)	0.00275548
			ko00710	Carbon fixation in photosynthetic organisms	6/484 (1.24)	79/44322 (0.18)	0.0172461
			ko00941	Flavonoid biosynthesis	4/484 (0.83)	29/44322 (0.07)	0.019879
			ko01200	Carbon metabolism	10/484 (2.07)	240/44322 (0.54)	0.0252932
			ko00591	Linoleic acid metabolism	3/484 (0.62)	15/44322 (0.03)	0.0395171
	Root	Up-regulated	ko01110	Biosynthesis of secondary metabolites	48/508 (9.45)	990/48450 (2.04)	1.57495e-16
			ko01100	Metabolic pathways	63/508 (12.40)	1785/48450 (3.68)	3.94851e-15
			ko01230	Biosynthesis of amino acids	23/508 (4.53)	243/48450 (0.50)	1.51758e-13
			ko00940	Phenylpropanoid biosynthesis	17/508 (3.35)	204/48450 (0.42)	5.31189e-09
			ko00360	Phenylalanine metabolism	14/508 (2.76)	155/48450 (0.32)	8.80081e-08
			ko01200	Carbon metabolism	13/508 (2.56)	240/48450 (0.50)	0.000133882
			ko00051	Fructose and mannose metabolism	7/508 (1.38)	60/48450 (0.12)	0.000230024
			ko00260	Glycine, serine and threonine metabolism	7/508 (1.38)	72/48450 (0.15)	0.000787383
			ko00330	Arginine and proline metabolism	7/508 (1.38)	73/48450 (0.15)	0.000863081
			ko00010	Glycolysis / Gluconeogenesis	9/508 (1.77)	133/48450 (0.27)	0.000886198
			ko00250	Alanine, aspartate and glutamate metabolism	5/508 (0.98)	47/48450 (0.10)	0.0095449
			ko00030	Pentose phosphate pathway	5/508 (0.98)	51/48450 (0.11)	0.0141228
			ko00520	Amino sugar and nucleotide sugar metabolism	7/508 (1.38)	118/48450 (0.24)	0.018644
			ko00910	Nitrogen metabolism	4/508 (0.79)	32/48450 (0.07)	0.0245009
		Down-regulated	ko01100	Metabolic pathways	44/472 (9.32)	1785/48450 (3.68)	1.68763e-06
			ko00360	Phenylalanine metabolism	11/472 (2.33)	155/48450 (0.32)	2.91423e-05
			ko01110	Biosynthesis of secondary metabolites	28/472 (5.93)	990/48450 (2.04)	4.79729e-05
			ko00940	Phenylpropanoid biosynthesis	11/472 (2.33)	204/48450 (0.42)	0.000427025
			ko00564	Glycerophospholipid metabolism	7/472 (1.48)	88/48450 (0.18)	0.0018196
			ko00565	Ether lipid metabolism	4/472 (0.85)	26/48450 (0.05)	0.00796396
			ko00480	Glutathione metabolism	6/472 (1.27)	94/48450 (0.19)	0.0232278
