# Supplementary material for: Comprehensive analysis of transcriptome response to salinity stress in the halophytic turf grass Sporobolus virginicus
Source: Front Plant Sci. 2015 Apr 21;6:241. doi: 10.3389/fpls.2015.00241 (PMC4404951; doi:10.3389/fpls.2015.00241)
Supplement: Supplementary file 12 [file Table12.XLS]

## Sheet: Sheet5
	Supplementary Table 12. KEGG Orthology enrichment in differentially expressed genes
	KO ID	KO description	S. virginicus*						Rice*
			Up-regulated			Down-regulated			Up-regulated			Down-regulated
			Shoot	Root		Shoot	Root		Leaf	Root		Leaf	Root
	ko00010	Glycolysis / Gluconeogenesis	No	Yes		Yes	Yes		No	Yes		No	No
	ko00020	Citrate cycle (TCA cycle)	No	Yes		Yes	Yes		No	No		No	No
	ko00030	Pentose phosphate pathway	No	Yes		Yes	Yes		No	Yes		No	No
	ko00040	Pentose and glucuronate interconversions	No	Yes		Yes	No		No	No		No	No
	ko00051	Fructose and mannose metabolism	No	Yes		Yes	Yes		No	Yes		No	No
	ko00052	Galactose metabolism	Yes	Yes		Yes	No		No	No		No	No
	ko00053	Ascorbate and aldarate metabolism	No	No		Yes	Yes		No	No		No	No
	ko00062	Fatty acid elongation	No	No		Yes	No		No	No		No	No
	ko00071	Fatty acid degradation	No	Yes		Yes	Yes		Yes	No		No	No
	ko00073	Cutin, suberine and wax biosynthesis	No	Yes		No	No		No	No		No	No
	ko00100	Steroid biosynthesis	No	Yes		No	No		No	No		No	No
	ko00190	Oxidative phosphorylation	Yes	Yes		No	Yes		No	No		No	No
	ko00195	Photosynthesis	No	No		Yes	No		No	No		Yes	No
	ko00196	Photosynthesis - antenna proteins	No	No		Yes	No		No	No		No	No
	ko00230	Purine metabolism	No	Yes		No	Yes		No	No		No	No
	ko00250	Alanine, aspartate and glutamate metabolism	No	Yes		Yes	Yes		Yes	Yes		No	No
	ko00260	Glycine, serine and threonine metabolism	Yes	Yes		Yes	Yes		Yes	Yes		No	No
	ko00270	Cysteine and methionine metabolism	Yes	Yes		Yes	Yes		No	No		No	No
	ko00280	Valine, leucine and isoleucine degradation	No	Yes		No	Yes		Yes	No		No	No
	ko00290	Valine, leucine and isoleucine biosynthesis	No	Yes		No	No		Yes	No		No	No
	ko00300	Lysine biosynthesis	No	Yes		No	No		No	No		No	No
	ko00310	Lysine degradation	No	No		No	Yes		No	No		No	No
	ko00330	Arginine and proline metabolism	Yes	Yes		Yes	Yes		Yes	Yes		No	No
	ko00350	Tyrosine metabolism	No	Yes		Yes	Yes		Yes	No		No	No
	ko00360	Phenylalanine metabolism	No	Yes		Yes	No		No	Yes		Yes	Yes
	ko00380	Tryptophan metabolism	No	Yes		Yes	Yes		No	No		No	No
	ko00400	Phenylalanine, tyrosine and tryptophan biosynthesis	No	Yes		Yes	No		No	No		No	No
	ko00410	beta-Alanine metabolism	No	Yes		No	Yes		No	No		No	No
	ko00440	Phosphonate and phosphinate metabolism	Yes	No		No	No		No	No		No	No
	ko00450	Selenocompound metabolism	No	No		Yes	Yes		No	No		No	No
	ko00460	Cyanoamino acid metabolism	No	Yes		No	No		No	No		No	No
	ko00480	Glutathione metabolism	No	Yes		No	Yes		No	No		No	Yes
	ko00500	Starch and sucrose metabolism	No	Yes		Yes	No		No	No		No	No
	ko00520	Amino sugar and nucleotide sugar metabolism	Yes	Yes		Yes	Yes		No	Yes		No	No
	ko00561	Glycerolipid metabolism	No	Yes		No	No		No	No		No	No
	ko00562	Inositol phosphate metabolism	No	No		No	Yes		No	No		No	No
	ko00564	Glycerophospholipid metabolism	Yes	Yes		No	No		No	No		No	Yes
	ko00565	Ether lipid metabolism	Yes	Yes		No	No		No	No		No	Yes
	ko00590	Arachidonic acid metabolism	No	No		No	Yes		No	No		No	No
	ko00591	Linoleic acid metabolism	No	Yes		No	No		No	No		Yes	No
	ko00600	Sphingolipid metabolism	No	No		No	Yes		No	No		No	No
	ko00620	Pyruvate metabolism	Yes	Yes		Yes	Yes		No	No		No	No
	ko00625	Chloroalkane and chloroalkene degradation	No	Yes		Yes	No		No	No		No	No
	ko00626	Naphthalene degradation	No	Yes		No	No		No	No		No	No
	ko00630	Glyoxylate and dicarboxylate metabolism	Yes	Yes		Yes	Yes		Yes	No		Yes	No
	ko00640	Propanoate metabolism	No	Yes		No	Yes		No	No		No	No
	ko00650	Butanoate metabolism	No	Yes		Yes	No		No	No		No	No
	ko00660	C5-Branched dibasic acid metabolism	No	Yes		No	No		No	No		No	No
	ko00670	One carbon pool by folate	No	Yes		No	No		No	No		No	No
	ko00680	Methane metabolism	No	Yes		Yes	Yes		No	No		No	No
	ko00710	Carbon fixation in photosynthetic organisms	No	Yes		Yes	Yes		No	No		Yes	No
	ko00720	Carbon fixation pathways in prokaryotes	No	Yes		Yes	Yes		No	No		No	No
	ko00770	Pantothenate and CoA biosynthesis	No	Yes		No	No		No	No		No	No
	ko00830	Retinol metabolism	No	Yes		No	No		No	No		No	No
	ko00860	Porphyrin and chlorophyll metabolism	No	No		Yes	No		Yes	No		No	No
	ko00900	Terpenoid backbone biosynthesis	No	Yes		Yes	No		No	No		No	No
	ko00903	Limonene and pinene degradation	No	No		Yes	No		No	No		No	No
	ko00910	Nitrogen metabolism	No	Yes		Yes	Yes		No	Yes		No	No
	ko00920	Sulfur metabolism	No	Yes		Yes	No		No	No		No	No
	ko00940	Phenylpropanoid biosynthesis	No	Yes		Yes	Yes		No	Yes		Yes	Yes
	ko00941	Flavonoid biosynthesis	No	No		Yes	Yes		No	No		Yes	No
	ko00945	Stilbenoid, diarylheptanoid and gingerol biosynthesis	No	No		Yes	No		No	No		No	No
	ko00980	Metabolism of xenobiotics by cytochrome P450	No	Yes		Yes	Yes		No	No		No	No
	ko00982	Drug metabolism - cytochrome P450	No	Yes		Yes	Yes		No	No		No	No
	ko01040	Biosynthesis of unsaturated fatty acids	No	No		No	Yes		No	No		No	No
	ko01100	Metabolic pathways	Yes	Yes		Yes	Yes		Yes	Yes		Yes	Yes
	ko01110	Biosynthesis of secondary metabolites	Yes	Yes		Yes	Yes		Yes	Yes		Yes	Yes
	ko01120	Microbial metabolism in diverse environments	Yes	Yes		Yes	Yes		No	No		No	No
	ko01200	Carbon metabolism	Yes	Yes		Yes	Yes		Yes	Yes		Yes	No
	ko01210	2-Oxocarboxylic acid metabolism	Yes	Yes		No	No		Yes	No		No	No
	ko01212	Fatty acid metabolism	No	Yes		Yes	Yes		No	No		No	No
	ko01220	Degradation of aromatic compounds	No	Yes		No	No		No	No		No	No
	ko01230	Biosynthesis of amino acids	Yes	Yes		Yes	Yes		Yes	Yes		No	No
	* If KO is enriched, it represents 'Yes'. If not, 'No'.
