# Supplementary material for: Comprehensive analysis of transcriptome response to salinity stress in the halophytic turf grass Sporobolus virginicus
Source: Front Plant Sci. 2015 Apr 21;6:241. doi: 10.3389/fpls.2015.00241 (PMC4404951; doi:10.3389/fpls.2015.00241)
Supplement: Supplementary file 13 [file Table13.XLS]

## Sheet: SupplementaryTable13
	Supplementary Table 13. Functional annotation and expression of unigenes in correspondence analysis clusters
	Group	Unigene ID	Related KEGG Orthology	Functional annotation	Gene expression		Z score	P-value corrected by Bonferroni	FPKM			Gene expression		Z score	P-value corrected by Bonferroni	FPKM
					CS	NS			CS	NS		CR	NR			CR	NR
	Group I	comp130414_c0_seq1	ko00052	UDP-glucose 4-epimerase	0.000416243	0.000703199	-32.0571	1.64e-220	272.946	461.114		9.35073e-05	0.000133168	-8.74234	3.09e-13	61.3162	87.3232
		comp131486_c0_seq1	ko00052;ko01120	ATP-dependent 6-phosphofructokinase	3.01944e-06	8.28816e-06	-5.95784	0.000240176	1.70494	4.67993		4.13438e-06	1.09076e-05	-5.82598	0.000768552	2.33449	6.15902
		comp117566_c0_seq1	ko00190	ATPase, V0 complex, subunit E domain	8.7438e-05	0.000108955	-5.66991	0.00134255	122.634	152.812		0.000116202	0.000158493	-8.46481	3.47e-12	162.977	222.29
		comp121666_c0_seq10	ko00190	Cytochrome c oxidase-related	7.73732e-06	1.56266e-05	-6.14001	7.75e-05	10.4277	21.0602		2.37507e-06	1.13819e-05	-8.13282	5.68e-11	3.2009	15.3395
		comp126790_c1_seq1	ko00190	Cytochrome-c reductase	5.30289e-05	0.000100408	-14.3548	9.34e-42	47.4744	89.8905		4.48624e-05	6.13673e-05	-5.31234	0.0146501	40.1633	54.9394
		comp139485_c0_seq1	ko00190	DNA topoisomerase	7.47941e-05	9.54866e-05	-5.86142	0.000431241	11.9556	15.2632		9.79055e-05	0.00015043	-11.0693	2.39e-23	15.6499	24.0458
		comp131622_c0_seq1	ko00190	NADH dehydrogenase flavoprotein	0.000359502	0.00040094	-5.52564	0.00308495	175.882	196.155		0.000452582	0.000511805	-6.31655	3.62e-05	221.42	250.394
		comp137517_c3_seq1	ko00190	NADH-ubiquinone dehydrogenase	0.000180852	0.000252616	-12.787	1.82e-32	107.65	150.367		0.000223696	0.000315278	-13.0914	4.99e-34	133.152	187.665
		comp139438_c3_seq1	ko00190	Vacuolar ATP synthase subunit D	0.000101214	0.000131316	-7.30135	2.68e-08	106.317	137.937		0.000133004	0.000201364	-12.4142	2.96e-30	139.71	211.517
		comp122579_c1_seq1	ko00190	Vacuolar ATP synthase subunit G	5.74952e-05	7.62338e-05	-5.99849	0.000187147	70.7198	93.7686		5.70896e-05	8.12856e-05	-6.82611	1.18e-06	70.2209	99.9822
		comp134174_c0_seq1	ko00190	Vacuolar ATPase B subunit	0.000453797	0.000570157	-13.4355	3.52e-36	478.689	601.431		0.000403322	0.000512848	-11.9983	4.91e-28	425.445	540.979
		comp134174_c1_seq1	ko00190	Vacuolar ATPase B subunit	0.000579104	0.000753014	-17.6305	1.35e-64	528.379	687.057		0.0005504	0.000681964	-12.4247	2.6e-30	502.19	622.23
		comp137793_c0_seq2	ko00190	Vacuolar proton ATPase A3	0.000772788	0.000955211	-16.2066	4.25e-54	247.055	305.374		0.000698885	0.0010053	-24.6448	5.67e-129	223.429	321.389
		comp122854_c0_seq1	ko00190	V-type proton ATPase subunit d	0.000291124	0.000386436	-13.557	6.77e-37	175.588	233.073		0.000393469	0.000576302	-19.4931	1.7e-79	237.316	347.589
		comp126267_c0_seq1	ko00190	V-type proton ATPase subunit E	0.000293829	0.000416394	-17.0718	2.26e-60	165.724	234.853		0.000356524	0.000426251	-8.25864	1.99e-11	201.085	240.412
		comp124311_c0_seq1	ko00270	S-adenosylmethionine decarboxylase	0.000273888	0.000323411	-7.46773	7.67e-09	514.828	607.916		9.25396e-05	0.000183153	-18.1645	1.33e-68	173.947	344.273
		comp136724_c0_seq1	ko00270	S-adenosylmethionine decarboxylase	0.00258508	0.00366043	-50.5766	0	1807.75	2559.74		0.00224409	0.00321737	-43.7671	0	1569.29	2249.91
		comp125692_c0_seq1	ko00270	Spermine synthase	0.000292194	0.000359931	-9.79202	1.14e-17	209.608	258.2		9.32434e-06	2.17204e-05	-7.41469	1.65e-08	6.68891	15.5814
		comp131568_c0_seq1	ko00270;ko00620;ko01120	Malate dehydrogenase	0.00093024	0.0011423	-17.1995	2.52e-61	546.878	671.545		0.000987764	0.00141903	-29.1924	3.27e-182	580.696	834.236
		comp132489_c0_seq1	ko00270;ko01100	Adenosylhomocysteinase	0.00227622	0.00472382	-110.342	0	1048.47	2175.87		0.00366772	0.00606331	-80.8938	0	1689.41	2792.87
		comp136748_c0_seq3	ko00270;ko01120	Aspartokinase	9.09607e-05	0.000151604	-14.5433	6.05e-43	40.517	67.5298		3.0524e-05	7.84401e-05	-15.3104	8.82e-48	13.5964	34.9399
		comp127755_c1_seq1	ko00270;ko01120	Cysteine synthase	0.000451595	0.000517147	-7.7531	8.43e-10	275.363	315.333		0.000503778	0.000633876	-12.7889	2.56e-32	307.182	386.51
		comp131511_c0_seq1	ko00270;ko01120	Cysteine synthase	4.46626e-05	6.63916e-05	-7.66713	1.65e-09	24.2074	35.9846		4.20475e-05	5.966e-05	-5.79544	0.0009224	22.79	32.336
		comp119730_c0_seq1	ko00270;ko01120	Serine acetyltransferase	0.00029276	0.000358808	-9.5501	1.22e-16	201.764	247.284		0.000181209	0.000255808	-11.8424	3.19e-27	124.885	176.297
		comp136366_c0_seq1	ko00564	Phosphoethanolamine cytidylyltransferase	0.000112663	0.000182771	-15.219	2.48e-47	56.7286	92.0298		8.99886e-05	0.000127098	-8.35792	8.64e-12	45.3115	63.9968
		comp135083_c0_seq1	ko00564;ko00565	Aminoalcoholphosphotransferase	9.68737e-06	2.38285e-05	-9.25371	2.04e-15	5.12831	12.6143		1.41624e-05	2.6368e-05	-6.37761	2.43e-05	7.49732	13.9587
		comp137468_c0_seq1	ko00564;ko00565	Phospholipase D	7.59264e-05	9.45369e-05	-5.26365	0.0132703	25.4786	31.7238		7.53864e-05	0.00016352	-18.9932	2.63e-75	25.2974	54.8724
		comp137079_c0_seq1	ko00564;ko00565	Phospholipase D alpha 1 precursor	0.000642952	0.00154617	-73.1132	0	188.053	452.23		0.000394789	0.000651518	-26.3805	3.11e-148	115.469	190.558
		comp124999_c0_seq3	ko00620	Hydroxyacylglutathione hydrolase	9.30994e-05	0.000157993	-15.3066	6.49e-48	68.4555	116.171		8.17199e-05	0.000119984	-8.9438	5.09e-14	60.0882	88.2235
		comp126020_c0_seq2	ko00620	Lactoylglutathione lyase	0.000726427	0.00131765	-49.0202	0	328.106	595.142		0.000847371	0.00173839	-58.3736	0	382.733	785.181
		comp125468_c0_seq2	ko00620;ko01120	Pyruvate, phosphate dikinase	8.99542e-05	0.000115171	-6.50887	7.12e-06	41.169	52.7098		3.19315e-05	8.12856e-05	-15.4697	7.52e-49	14.6139	37.2016
		comp134070_c3_seq1	ko01120	Alkaline phosphatase D	2.3149e-05	7.01904e-05	-18.575	4.82e-72	13.2507	40.1777		1.31069e-05	2.79804e-05	-7.72781	1.48e-09	7.50249	16.0163
		comp139107_c1_seq2	ko01120	Citrate synthase	0.000173115	0.000212471	-7.39726	1.31e-08	51.7842	63.5568		0.00030656	0.000352743	-5.95801	0.000345616	91.7019	105.517
		comp120995_c0_seq1	ko01120	Cytochrome c	0.000129081	0.00016326	-7.38642	1.42e-08	152.94	193.435		0.000252637	0.000391726	-18.2004	6.94e-69	299.333	464.131
		comp131219_c2_seq1	ko01120	D-3-phosphoglycerate dehydrogenase	0.000105177	0.000141158	-8.49065	1.93e-12	57.6946	77.4316		0.00017901	0.000359098	-25.8448	3.77e-142	98.1951	196.982
		comp131545_c0_seq3	ko01120	dihydrodipicolinate synthase	5.53564e-05	7.51115e-05	-6.40821	1.38e-05	34.7716	47.1806		3.40426e-05	7.86298e-05	-13.9985	2.15e-39	21.3836	49.3906
		comp128345_c0_seq1	ko01120	Glucose-6-phosphate 1-dehydrogenase	9.71254e-05	0.000148842	-12.2765	1.14e-29	42.881	65.7137		5.56821e-05	0.000130322	-18.241	3.31e-69	24.5837	57.5375
		comp139554_c1_seq1	ko01120	Glutamate synthase	0.000394792	0.000568689	-20.8107	3.26e-91	117.673	169.505		0.000843677	0.00105159	-15.8366	2.35e-51	251.468	313.44
		comp135442_c0_seq2	ko01120	Methylenetetrahydrofolate reductase	0.00101044	0.00171323	-50.3597	0	457.628	775.921		0.00136021	0.00160674	-15.0048	9.25e-46	616.037	727.691
		comp139554_c0_seq1	ko01120	NADH dependent Glutamate Synthase	0.000282129	0.000410264	-18.0942	3.33e-68	73.3374	106.645		0.000647074	0.000823858	-15.2863	1.28e-47	168.202	214.156
		comp133445_c0_seq1	ko01120	NADP-dependent glyceraldehyde-3-phosphate dehydrogenase	0.000927031	0.00113246	-16.7107	1.03e-57	458.472	560.068		0.000111276	0.000229155	-21.2724	2.77e-95	55.0328	113.331
		comp118449_c0_seq1	ko01120	Phosphoglycerate kinase	0.000123168	0.000202628	-16.4347	1.01e-55	221.525	364.439		0.000148486	0.000218153	-12.0786	1.86e-28	267.061	392.361
		comp129901_c0_seq1	ko01120	Serine hydroxymethyltransferase	0.000525257	0.00157492	-87.3876	0	343.305	1029.36		0.00126767	0.00146286	-12.3799	4.55e-30	828.542	956.115
	Group II	comp120734_c1_seq2	ko00620;ko01120	Pyruvate dehydrogenase E1 alpha subunit	1.02535e-05	4.92973e-05	-19.5557	3.47e-80	20.0264	96.2838		1.47782e-05	7.37925e-05	-21.0063	7.78e-93	28.8637	144.126
		comp125927_c0_seq1	ko00620;ko01120;ko01200	NADP-dependent malic enzyme	1.88086e-05	0.000203837	-48.6836	0	11.1096	120.4		2.48063e-05	0.000189319	-37.7374	0	14.6522	111.824
		comp131124_c0_seq1	ko01120	Transketolase, chloroplast precursor	8.36637e-06	5.83625e-05	-23.8524	8.98e-121	5.86702	40.9274		6.06962e-06	7.12316e-05	-24.9128	7.31e-132	4.25639	49.952
		comp131124_c1_seq2	ko01120	Transketolase, chloroplast precursor	3.90011e-06	2.02887e-05	-12.9042	4.01e-33	3.53591	18.3941		1.93524e-06	2.74113e-05	-15.8155	3.29e-51	1.75452	24.8516
		comp131399_c0_seq2	ko00564;	Phosphoethanolamine N-methyltransferase	0.000252438	0.00177462	-131.837	0	130.661	918.539		0.000164056	0.00130313	-99.8657	0	84.9149	674.498
		comp131486_c0_seq4	ko00052;ko01120	Phosphofructokinase	3.33397e-06	2.90086e-05	-17.6643	7.43e-65	2.02059	17.581		2.90286e-06	3.31971e-05	-16.947	2.74e-59	1.75931	20.1195
